# Supplementary material for: A Grad-seq View of RNA and Protein Complexes in Pseudomonas aeruginosa under Standard and Bacteriophage Predation Conditions
Source: mBio. 2021 Feb 9;12(1):e03454-20. doi: 10.1128/mBio.03454-20 (PMC8545117; doi:10.1128/mBio.03454-20)
Supplement: TABLE S1 [file mbio.03454-20-st001.xlsx]

## Sheet: Grad-MS data for filtering
protein ID	Gene names (primary )	Gene names (ordered locus )	Protein names	peptides		norm2max 1	norm2max 2	norm2max 3	norm2max 4	norm2max 5	norm2max 6	norm2max 7	norm2max 8	norm2max 9	norm2max 10	norm2max 11	norm2max 12	norm2max 13	norm2max 14	norm2max 15	norm2max 16	norm2max 17	norm2max 18	norm2max 19	norm2max 20	norm2max P		log total iBAQ
P23205	0	PA2024	Uncharacterized protein PA2024	4		1	0.53	0.35	0	0	0	0	0	0	0	0	0	0	0	0	0	0	0	0	0	0		7.8
P24562	0	PA0394	Pyridoxal phosphate homeostasis protein (PLP homeostasis protein)	13		0.61	1	0.87	0.22	0.01	0.01	0	0	0	0	0	0	0	0	0	0	0	0	0	0	0		8.6
P33663	0	PA4543	Purine nucleoside phosphorylase PA4543 (EC 2.4.2.1) (Adenosine deaminase PA4543) (EC 3.5.4.4) (S-methyl-5'-thioadenosine phosphorylase PA4543) (EC 2.4.2.28)	9		1	0.74	0.58	0	0	0	0	0	0	0	0	0	0	0	0	0	0	0	0	0	0		8.3
P40882	0	PA3753	Uncharacterized protein PA3753	7		0.64	1	0.36	0.17	0.05	0.03	0	0	0	0	0	0	0	0	0	0	0	0	0	0	0		8.6
P42810	0	PA4667	TPR repeat-containing protein PA4667	3		0	0	1	0.86	0	0	0	0	0	0	0	0	0	0	0	0	0	0	0	0	0		6.3
P48636	0	PA4923	Cytokinin riboside 5'-monophosphate phosphoribohydrolase (EC 3.2.2.n1) (AMP nucleosidase) (EC 3.2.2.4) (PaLOG)	4		1	0.65	0.36	0.13	0	0.01	0	0	0	0	0	0	0	0	0	0	0	0	0	0	0		9.5
P95453	0	PA4753	Probable RNA-binding protein PA4753	10		0.02	0.07	0.09	0.09	0.12	0.18	0.2	0.19	0.26	0.4	1	0.96	0.95	0.6	0.31	0.19	0.11	0.03	0.04	0.01	0.02		9.5
Q01609	0	PA2218	Uncharacterized protein PA2218	3		0	0.79	1	0	0	0	0	0	0	0	0	0	0	0	0	0	0	0	0	0	0		6.7
Q03268	0	PA2604	Uncharacterized protein PA2604	1		1	0.47	0	0	0	0	0	0	0	0	0	0	0	0	0	0	0	0	0	0	0		7.5
Q04628	0	PA1545	Uncharacterized protein PA1545	4		1	0.55	0.33	0	0	0	0	0	0	0	0	0	0	0	0	0	0	0	0	0	0		8
Q51384	0	PA3808	Uncharacterized protein PA3808	6		1	0.43	0.29	0.11	0.02	0.01	0.02	0.01	0.01	0	0	0	0	0	0	0.01	0	0	0	0	0		9.3
Q51576	0	PA3106	Uncharacterized oxidoreductase PA3106 (EC 1.-.-.-)	11		0	0.36	1	0.51	0.18	0.16	0.01	0	0	0	0	0	0	0	0	0	0	0	0	0	0		8.4
Q9HT89	0	PA5481	Uncharacterized protein PA5481	7		1	0.68	0.15	0	0	0	0	0	0	0	0	0	0	0	0	0	0	0	0	0	0		8.4
Q9HT95	0	PA5475	Acetyltransferase PA5475 (EC 2.3.1.-) (GCN5-related N-acetyltransferase) (GNAT)	10		1	0.77	0.36	0.11	0	0	0	0	0	0	0	0	0	0	0	0	0	0	0	0	0		9
Q9HTU7	0	PA5247	UPF0178 protein PA5247	5		1	0	0	0	0	0	0	0	0	0	0	0	0	0	0	0	0	0	0	0	0		7.4
Q9HTW5	0	PA5225	UPF0149 protein PA5225	8		1	0.74	0.3	0.21	0.04	0.02	0.01	0	0	0	0	0	0	0	0	0	0	0	0	0	0		9.3
Q9HTX3	0	PA5217	Probable binding protein component of ABC iron transporter PA5217	12		1	0.8	0.49	0.21	0.03	0.03	0.02	0	0	0	0	0	0	0	0	0	0	0	0	0	0		9.2
Q9HTZ1	0	PA5198	Murein tetrapeptide carboxypeptidase (EC 3.4.17.13) (LD-carboxypeptidase)	11		0.47	1	0.68	0.18	0	0.01	0	0	0	0	0	0	0	0	0	0	0	0	0	0	0		8.5
Q9HU36	0	PA5148	Probable Fe(2+)-trafficking protein	13		1	0.6	0.28	0.08	0.01	0.01	0.02	0.01	0.01	0	0.01	0	0	0	0	0.01	0	0	0	0	0.01		9.6
Q9HUB0	0	PA5073	UPF0158 protein PA5073	4		1	0.6	0	0	0	0	0	0	0	0	0	0	0	0	0	0	0	0	0	0	0		7.7
Q9HUH4	0	PA4991	Probable FAD-dependent oxidoreductase PA4991 (EC 1.-.-.-)	23		1	0.98	0.41	0.19	0.01	0	0	0	0	0	0	0	0	0	0	0	0	0	0	0	0		8.6
Q9HUN6	0	PA4928	UPF0313 protein PA4928	27		0	0	0	0	0	0	0	0	0.08	0.38	0.83	0.85	1	0.6	0.44	0.43	0.08	0.01	0	0	0		8.1
Q9HUU1	0	PA4872	Oxaloacetate decarboxylase (EC 4.1.1.112)	13		0.08	0.79	1	0.5	0.11	0.09	0.02	0	0	0	0	0	0	0	0	0	0	0	0	0	0		8.8
Q9HUW0	0	PA4853	Putative Fis-like DNA-binding protein	3		0.53	0.97	1	0.77	0.51	0.45	0.29	0	0	0	0	0	0	0	0	0	0	0	0	0	0		9.2
Q9HUW9	0	PA4841	Uncharacterized Nudix hydrolase PA4841 (EC 3.6.-.-)	5		1	0.15	0	0	0	0	0	0	0	0	0	0	0	0	0	0	0	0	0	0	0		7.7
Q9HV11	0	PA4798	UPF0157 protein PA4798	4		1	0.18	0	0	0	0	0	0	0	0	0	0	0	0	0	0	0	0	0	0	0		7.5
Q9HV30	0	PA4778	Uncharacterized HTH-type transcriptional regulator PA4778	8		0.29	0.83	0.7	0.86	1	0.89	0.41	0.16	0.07	0	0	0	0	0	0	0	0	0	0	0	0		8.4
Q9HV61	0	PA4738	UPF0337 protein PA4738	5		1	0.56	0.28	0.09	0.01	0.01	0.01	0	0	0	0	0	0	0	0	0	0	0	0	0	0		10.2
Q9HVI1	0	PA4608	Cyclic diguanosine monophosphate-binding protein PA4608 (c-di-GMP-binding protein PA4608) (Pilz domain-containing protein PA4608)	4		1	0.83	0.23	0.05	0	0	0	0	0	0	0	0	0	0	0	0	0	0	0	0	0		8
Q9HVT1	0	PA4490	Uncharacterized protein PA4490	2		1	0	0	0	0	0	0	0	0	0	0	0	0	0	0	0	0	0	0	0	0		6.6
Q9HVT2	0	PA4489	Alpha-2-macroglobulin homolog	61		0	0.15	1	0.97	0.4	0.31	0.09	0.02	0	0	0	0	0	0	0	0	0	0	0	0	0		8.3
Q9HVU3	0	PA4478	dTTP/UTP pyrophosphatase (dTTPase/UTPase) (EC 3.6.1.9) (Nucleoside triphosphate pyrophosphatase) (Nucleotide pyrophosphatase) (Nucleotide PPase)	9		0.98	1	0.37	0.04	0	0	0	0	0	0	0	0	0	0	0	0	0	0	0	0	0		8.4
Q9HVU8	0	PA4473	UPF0307 protein PA4473	14		0.24	0.34	0.32	0.32	0.51	0.64	0.78	0.82	1	0.45	0.35	0.2	0.29	0.19	0.11	0.08	0.01	0.01	0.01	0	0		9.2
Q9HVV3	0	PA4465	Nucleotide-binding protein PA4465	21		0.17	0.72	1	0.48	0.12	0.11	0.02	0	0	0	0	0	0	0	0	0	0	0	0	0	0		8.8
Q9HVX2	0	PA4445	GTP cyclohydrolase 1 type 2 homolog	13		0	0.26	1	0.61	0.19	0.15	0.04	0	0	0	0	0	0	0	0	0	0	0	0	0	0		8.9
Q9HW11	0	PA4395	UPF0234 protein PA4395	17		1	0.78	0.39	0.12	0.02	0.01	0.01	0	0	0	0	0	0	0	0	0	0	0	0	0	0		10
Q9HX17	0	PA4010	Putative 3-methyladenine DNA glycosylase (EC 3.2.2.-)	15		0.06	0.48	0.89	1	0.81	0.71	0.5	0.35	0.24	0.07	0.02	0	0	0	0	0	0	0	0	0	0		8.6
Q9HX72	0	PA3944	Acetyltransferase PA3944 (EC 2.3.1.-) (GCN5-related N-acetyltransferase) (GNAT)	7		1	0.76	0.13	0	0	0	0	0	0	0	0	0	0	0	0	0	0	0	0	0	0		7.8
Q9HX91	0	PA3922	Uncharacterized protein PA3922	27		0.57	1	0.67	0.33	0.08	0.06	0.02	0	0	0	0	0	0	0	0	0	0	0	0	0	0		8.9
Q9HXF7	0	PA3849	Nucleoid-associated protein PA3849	22		0.26	0.86	1	0.71	0.31	0.24	0.09	0.02	0	0	0	0	0	0	0	0	0	0	0	0	0		8.9
Q9HXU7	0	PA3693	Macro domain-containing protein PA3693	5		1	0.95	0.25	0	0	0	0	0	0	0	0	0	0	0	0	0	0	0	0	0	0		8.2
Q9HXY3	0	PA3649	Putative zinc metalloprotease PA3649 (EC 3.4.24.-)	3		0	0	0.06	1	0.56	0.16	0	0	0	0	0	0	0	0	0	0	0	0	0	0	0		7.2
Q9HXY5	0	PA3647	Skp-like protein	15		0.84	1	0.74	0.34	0.11	0.07	0.05	0.01	0.01	0	0.01	0	0	0	0	0.01	0	0	0	0	0.01		9.9
Q9HY42	0	PA3578	Uncharacterized isomerase PA3578 (EC 5.1.-.-)	6		0.67	1	0.63	0.18	0	0	0	0	0	0	0	0	0	0	0	0	0	0	0	0	0		8.2
Q9HY72	0	PA3539	UPF0246 protein PA3539	13		0.45	0.84	1	0.71	0.28	0.19	0.07	0	0	0	0	0	0	0	0	0	0	0	0	0	0		8.9
Q9HYE3	0	PA3463	UPF0270 protein PA3463	3		1	0.47	0	0	0	0	0	0	0	0	0	0	0	0	0	0	0	0	0	0	0		8.2
Q9HYF3	0	PA3453	UPF0502 protein PA3453	13		0.63	1	0.99	0.26	0.07	0.05	0.02	0	0	0	0	0	0	0	0	0	0	0	0	0	0		8.9
Q9HYH1	0	PA3435	Uncharacterized protein PA3435	9		1	0.65	0.21	0.1	0.01	0.01	0.01	0	0	0	0	0	0	0	0	0	0	0	0	0	0		9.6
Q9HYR3	0	PA3332	Uncharacterized PhzA/B-like protein PA3332	10		1	0.85	0.35	0.06	0	0.01	0	0	0	0	0	0	0	0	0	0	0	0	0	0	0		8.7
Q9HYV7	0	PA3286	Beta-ketodecanoyl-[acyl-carrier-protein] synthase (EC 2.3.1.207)	25		0.38	1	0.73	0.35	0.07	0.06	0.01	0	0	0	0	0	0	0	0	0	0	0	0	0	0		9.6
Q9HZ00	0	PA3240	Putative quercetin 2,3-dioxygenase PA3240 (Putative quercetinase) (EC 1.13.11.24) (Pirin-like protein PA3240)	6		1	0.22	0.28	0	0	0	0	0	0	0	0	0	0	0	0	0	0	0	0	0	0		6.7
Q9HZ39	0	PA3201	Probable intracellular septation protein A	1		0.41	0.77	1	0.27	0.04	0.05	0	0	0	0	0	0	0	0	0	0	0	0	0	0	0		8
Q9HZI3	0	PA3023	Probable lipid kinase YegS-like (EC 2.7.1.-)	8		0.53	1	0.29	0	0.02	0.02	0	0	0	0	0	0	0	0	0	0	0	0	0	0	0		7.7
Q9HZK1	0	PA3004	S-methyl-5'-thioinosine phosphorylase (EC 2.4.2.44) (5'-methylthioinosine phosphorylase) (MTI phosphorylase) (MTIP)	12		0.13	1	0.61	0.28	0.03	0.02	0.01	0	0	0	0	0	0	0	0	0	0	0	0	0	0		9.1
Q9HZM4	0	PA2980	UPF0434 protein PA2980	7		1	0.67	0.29	0.16	0.02	0.01	0.02	0.01	0.01	0	0.01	0	0	0	0	0	0	0	0.01	0	0.02		9.5
Q9HZN2	0	PA2972	7-methyl-GTP pyrophosphatase (m(7)GTP pyrophosphatase) (EC 3.6.1.-)	15		1	0.99	0.47	0.14	0.01	0.02	0.01	0	0	0	0	0	0	0	0	0	0	0	0	0	0		8.7
Q9HZP5	0	PA2953	Electron transfer flavoprotein-ubiquinone oxidoreductase (ETF-QO) (ETF-ubiquinone oxidoreductase) (EC 1.5.5.1) (Electron-transferring-flavoprotein dehydrogenase) (ETF dehydrogenase)	34		0.68	1	0.67	0.34	0.1	0.07	0.03	0	0	0	0	0	0	0	0	0	0	0	0	0	0		9.4
Q9I073	0	PA2770	Uncharacterized isomerase PA2770 (EC 5.1.-.-)	17		0.66	1	0.65	0.23	0.05	0.04	0.01	0	0	0	0	0	0	0	0	0	0	0	0	0	0		9.1
Q9I0I6	0	PA2652	Methyl-accepting chemotaxis protein PA2652	18		0.45	0.94	1	0.46	0.2	0.2	0.02	0	0	0	0	0	0	0	0	0	0	0	0	0	0		8.3
Q9I0K4	0	PA2634	Isocitrate lyase (ICL) (EC 4.1.3.1) (Isocitrase) (Isocitratase)	36		0	0.02	0.72	1	0.51	0.35	0.13	0.04	0.01	0	0	0	0	0	0	0	0	0	0	0	0		9.2
Q9I1K2	0	PA2271	Acetyltransferase PA2271 (EC 2.3.1.-) (GCN5-related N-acetyltransferase) (GNAT)	5		1	0.49	0	0	0	0	0	0	0	0	0	0	0	0	0	0	0	0	0	0	0		7.6
Q9I1Z9	0	PA2116	Putative hydro-lyase PA2116 (EC 4.2.1.-)	10		0.1	0.88	1	0.45	0.16	0.12	0.03	0	0	0	0	0	0	0	0	0	0	0	0	0	0		8.8
Q9I2W7	0	PA1772	Putative 4-hydroxy-4-methyl-2-oxoglutarate aldolase (HMG aldolase) (EC 4.1.3.17) (Oxaloacetate decarboxylase) (OAA decarboxylase) (EC 4.1.1.112) (Regulator of ribonuclease activity homolog) (RraA-like protein)	9		0.52	1	0.74	0.37	0.09	0.06	0.04	0.01	0	0	0	0	0	0	0	0	0	0	0	0	0		9.4
Q9I2X0	0	PA1769	Putative phosphoenolpyruvate synthase regulatory protein (PEP synthase regulatory protein) (PSRP) (EC 2.7.11.33) (EC 2.7.4.28) (Pyruvate, water dikinase regulatory protein)	17		0.69	1	0.61	0.29	0.06	0.04	0.01	0.01	0	0	0	0	0	0	0	0	0	0	0	0	0		8.8
Q9I352	0	PA1673	Bacteriohemerythrin	9		1	0.53	0.18	0.03	0	0	0	0	0	0	0	0	0	0	0	0	0	0	0	0	0		8.4
Q9I3A4	0	PA1618	Putative esterase PA1618 (EC 3.1.2.-)	6		0.55	1	0.68	0.24	0	0	0	0	0	0	0	0	0	0	0	0	0	0	0	0	0		8.6
Q9I3D8	0	PA1579	Uncharacterized protein PA1579	12		1	0.71	0.33	0.12	0.02	0.02	0.02	0.01	0.01	0	0	0	0	0	0	0	0	0	0	0	0.01		9.3
Q9I3I0	0	PA1533	Nucleoid-associated protein PA1533	10		1	0.85	0.3	0.12	0.02	0.01	0.01	0	0	0	0	0	0	0	0	0	0	0	0	0	0		9.6
Q9I3J5	0	PA1518	5-hydroxyisourate hydrolase (HIU hydrolase) (HIUHase) (EC 3.5.2.17)	6		0.86	1	0.57	0.1	0.01	0.01	0	0	0	0	0	0	0	0	0	0	0	0	0	0	0		8.6
Q9I445	0	PA1299	UPF0260 protein PA1299	5		1	0.71	0.33	0.07	0.07	0	0	0	0	0	0	0	0	0	0	0	0	0	0	0	0		8.2
Q9I449	0	PA1295	YcgL domain-containing protein PA1295	6		1	0.5	0.74	0.38	0	0	0	0	0	0	0	0	0	0	0	0	0	0	0	0	0		9.1
Q9I4D3	0	PA1205	Putative quercetin 2,3-dioxygenase PA1205 (Putative quercetinase) (EC 1.13.11.24) (Pirin-like protein PA1205)	9		1	0.38	0.2	0	0	0	0	0	0	0	0	0	0	0	0	0	0	0	0	0	0		7.7
Q9I4D4	0	PA1204	NAD(P)H-dependent FMN reductase PA1204 (EC 1.-.-.-)	6		0.44	1	0.7	0.19	0	0	0	0	0	0	0	0	0	0	0	0	0	0	0	0	0		8.2
Q9I4E3	0	PA1195	N(G),N(G)-dimethylarginine dimethylaminohydrolase (DDAH) (Dimethylarginine dimethylaminohydrolase) (EC 3.5.3.18) (Dimethylargininase)	2		1	0	0	0	0	0	0	0	0	0	0	0	0	0	0	0	0	0	0	0	0		6.5
Q9I4T5	0	PA1039	UPF0225 protein PA1039	9		1	0.63	0.18	0.04	0	0	0	0	0	0	0	0	0	0	0	0	0	0	0	0	0		8.1
Q9I509	0	PA0949	NAD(P)H dehydrogenase (quinone) (EC 1.6.5.2) (Flavoprotein WrbA) (NAD(P)H:quinone oxidoreductase) (NQO)	10		0.33	1	1	0.38	0.13	0.06	0.01	0	0	0	0	0	0	0	0	0	0	0	0	0	0		8.8
Q9I5I6	0	PA0743	NAD-dependent L-serine dehydrogenase (EC 1.1.1.387) (L-serine 3-dehydrogenase (NAD(+)))	5		0.14	1	0.34	0	0	0	0	0	0	0	0	0	0	0	0	0	0	0	0	0	0		6.6
Q9I5V0	0	PA0587	UPF0229 protein PA0587	15		0.17	1	0.81	0.48	0.11	0.11	0.02	0	0	0	0	0	0	0	0	0	0	0	0	0	0		8.2
Q9I690	0	PA0423	UPF0312 protein PA0423	16		1	0.99	0.6	0.24	0.07	0.06	0.03	0.01	0.01	0	0	0	0	0	0	0	0	0	0	0	0.01		10.2
Q9I699	0	PA0404	Putative pre-16S rRNA nuclease (EC 3.1.-.-)	5		1	0.59	0.27	0.02	0	0	0	0	0	0	0	0	0	0	0	0	0	0	0	0	0		8.4
Q9I6A8	0	PA0387	dITP/XTP pyrophosphatase (EC 3.6.1.66) (Non-canonical purine NTP pyrophosphatase) (Non-standard purine NTP pyrophosphatase) (Nucleoside-triphosphate diphosphatase) (Nucleoside-triphosphate pyrophosphatase) (NTPase)	13		0.95	1	0.58	0.22	0.04	0.03	0.01	0	0	0	0	0	0	0	0	0	0	0	0	0	0		9.4
Q9I6G2	0	PA0329	UPF0339 protein PA0329	6		1	0.43	0.2	0.06	0.01	0.01	0.01	0.01	0.01	0	0.01	0	0	0	0	0.01	0	0	0	0	0.01		9.4
Q9I6Y4	0	PA0148	Adenine deaminase (ADE) (EC 3.5.4.2) (Adenine aminohydrolase) (AAH)	20		1	0.99	0.45	0.12	0.01	0.01	0	0	0	0	0	0	0	0	0	0	0	0	0	0	0		8.9
Q9I767	0	PA0065	5'-nucleotidase (EC 3.1.3.5) (Nucleoside 5'-monophosphate phosphohydrolase)	12		1	0.88	0.2	0.04	0	0.1	0.35	0.23	0	0	0	0	0	0	0	0	0	0	0	0	0		8.3
Q9I7B1	0	PA0015	TPR repeat-containing protein PA0015	7		1	0.61	0.13	0.08	0	0	0	0	0	0	0	0	0	0	0	0.19	0.05	0.01	0	0	0		8.5
Q9X6V8	0	PA3998	UPF0250 protein PA3998	8		1	0.84	0.36	0.14	0.03	0.02	0.02	0	0	0	0	0	0	0	0	0	0	0	0	0	0		9.4
G3XCT4	0	PA3580	Cys-tRNA(Pro)/Cys-tRNA(Cys) deacylase (EC 4.2.-.-)	10		1	0.77	0.26	0	0	0	0	0	0	0	0	0	0	0	0	0	0	0	0	0	0		8.3
G3XCT6	0	PA1458	Histidine kinase (EC 2.7.13.3)	30		0.55	1	0.66	0.32	0.11	0.09	0.02	0	0	0	0	0	0	0	0	0	0	0	0	0	0		8.8
G3XCU7	0	PA2949	Probable lipase	6		1	0.6	0.11	0	0	0	0	0	0	0	0	0	0	0	0	0	0	0	0	0	0		7.5
G3XCU9	0	PA2020	Probable transcriptional regulator	6		0.49	1	0.49	0.29	0	0.02	0	0	0	0	0	0	0	0	0	0	0	0	0	0	0		7.8
G3XCV3	0	PA2794	Pseudaminidase	3		0	0	1	0	0	0	0	0	0	0	0	0	0	0	0	0	0	0	0	0	0		6
G3XCV8	0	PA2405	Uncharacterized protein	2		1	0	0	0	0	0	0	0	0	0	0	0	0	0	0	0	0	0	0	0	0		8.3
G3XCW5	0	PA3031	Uncharacterized protein	2		1	0	0.36	0	0	0	0	0	0	0	0	0	0	0	0	0	0	0	0	0	0		8.1
G3XCW7	0	PA1462	Probable plasmid partitioning protein	9		1	0.62	0.38	0.09	0.1	0.27	0.19	0.08	0	0	0	0	0	0	0	0	0	0	0	0	0		8
G3XCX0	0	PA3789	PepSY domain-containing protein	3		0.91	0.53	1	0	0	0	0	0	0	0	0	0	0	0	0	0	0	0	0	0	0		6.9
G3XCX8	0	PA0900	Uncharacterized protein	2		0.7	1	0.71	0.16	0.07	0.05	0	0	0	0	0	0	0	0	0	0	0	0	0	0	0		8.8
G3XCY3	0	PA1463	CheW-like domain-containing protein	2		1	0.37	0.25	0	0	0	0	0	0	0	0	0	0	0	0	0	0	0	0	0	0		7.8
G3XCZ4	0	PA0891	Uncharacterized protein	9		0	0.3	1	0.39	0.07	0.08	0	0	0	0	0	0	0	0	0	0	0	0	0	0	0		8.5
G3XD13	0	PA0902	Beta_elim_lyase domain-containing protein	15		0.01	0.5	1	0.45	0.07	0.03	0	0	0	0	0	0	0	0	0	0	0	0	0	0	0		8.4
G3XD16	0	PA2523	Probable two-component response regulator	2		1	0	0	0	0	0	0	0	0	0	0	0	0	0	0	0	0	0	0	0	0		6.9
G3XD21	0	PA2019	Resistance-Nodulation-Cell Division (RND) multidrug efflux membrane fusion protein	9		0.82	0.2	0.34	0.51	0.89	1	0.23	0.27	0.28	0	0	0	0	0	0	0	0	0	0	0	0		7.9
G3XD26	0	PA3978	Uncharacterized protein	5		1	0.85	0.42	0.13	0	0	0	0	0	0	0	0	0	0	0	0	0	0	0	0	0		8
G3XD27	0	PA5055	DUF971 domain-containing protein	9		1	0.62	0.27	0.09	0	0	0.01	0	0	0	0	0	0	0	0	0	0	0	0	0	0		8.9
G3XD38	0	PA0633	Uncharacterized protein	1		1	0	0	0	0	0	0	0	0	0	0	0	0	0	0	0	0	0	0	0	0		7.1
G3XD39	0	PA0622	Probable bacteriophage protein	8		1	0.55	0.32	0.09	0	0	0	0	0	0	0	0	0	0	0	0	0	0	0	0	0		7.8
G3XD40	0	PA3925	Probable acyl-CoA thiolase	15		0	0.51	1	0.66	0.17	0.09	0	0	0	0	0	0	0	0	0	0	0	0	0	0	0		8.3
G3XD52	0	PA3302	MaoC-like domain-containing protein	11		1	0.79	0.45	0.23	0.06	0.05	0.02	0.01	0	0	0	0	0	0	0	0	0	0	0	0	0		9.2
G3XD53	0	PA2321	Gluconokinase (EC 2.7.1.12)	12		1	0.72	0.06	0.03	0	0	0	0	0	0	0	0	0	0	0	0	0	0	0	0	0		8.7
G3XD59	0	PA4118	Uncharacterized protein	3		0	0	0	0	0	1	0.24	0	0	0	0	0	0	0	0	0	0	0	0	0	0		6.3
G3XD70	0	PA5279	Uncharacterized protein	6		0.62	1	0.87	0.4	0.02	0.03	0.01	0	0	0	0	0	0	0	0	0	0	0	0	0	0		9.1
G3XD72	0	PA1464	Probable purine-binding chemotaxis protein	12		1	0.78	0.41	0.15	0.02	0.01	0.01	0	0	0	0	0	0	0	0	0	0	0	0	0	0		9.3
G3XD93	0	PA3842	Probable chaperone	5		1	0.94	0.54	0.16	0.01	0.01	0	0	0	0	0	0	0	0	0	0	0	0	0	0	0		9.3
G3XD96	0	PA0186	Probable binding protein component of ABC transporter	2		1	0	0	0	0	0	0	0	0	0	0	0	0	0	0	0	0	0	0	0	0		6
G3XDA4	0	PA0653	Uncharacterized protein	7		0.65	1	0.5	0.2	0.06	0.04	0.02	0	0	0	0	0	0	0	0	0	0	0	0	0	0		9.1
Q9HT27	0	PA5547	Uncharacterized protein	1		0	1	0	0	0	0	0	0	0	0	0	0	0	0	0	0	0	0	0	0	0		6.5
Q9HT28	0	PA5546	PKS_MT domain-containing protein	7		0.3	1	0.71	0.11	0.01	0	0	0	0	0	0.13	0.12	0.14	0.05	0.04	0.04	0	0	0	0	0		7.9
Q9HT29	0	PA5545	Uncharacterized protein	8		1	0.5	0.1	0.03	0	0	0	0	0	0	0	0	0	0	0	0	0	0	0	0	0		7.9
Q9HT41	0	PA5533	Uncharacterized protein	3		1	0	0	0	0	0	0	0	0	0	0	0	0	0	0	0	0	0	0	0	0		7.5
Q9HT42	0	PA5532	cobW domain-containing protein	1		0	0.7	1	0.44	0	0	0	0	0	0	0	0	0	0	0	0	0	0	0	0	0		7.5
Q9HT43	0	PA5530	Probable MFS dicarboxylate transporter	4		0.51	1	0.9	0.38	0.16	0.17	0	0	0	0	0	0	0	0	0	0	0	0	0	0	0		7.9
Q9HT45	0	PA5528	Tim44 domain-containing protein	11		0.99	1	0.72	0.51	0.29	0.29	0.14	0.1	0.07	0.03	0.03	0.04	0.04	0.02	0	0	0	0	0	0	0		8.7
Q9HT46	0	PA5527	SMI1_KNR4 domain-containing protein	3		1	0.67	0.32	0.24	0.03	0.03	0	0	0	0	0	0	0	0	0	0	0	0	0	0	0		9.2
Q9HT49	0	PA5524	Probable short-chain dehydrogenase	4		0.33	1	0.66	0.09	0	0	0	0	0	0	0	0	0	0	0	0	0	0	0	0	0		7.6
Q9HT50	0	PA5523	Probable aminotransferase	10		0.25	1	0.68	0.33	0.08	0.05	0	0	0	0	0	0	0	0	0	0	0	0	0	0	0		8.4
Q9HT51	0	PA5522	Probable glutamine synthetase	6		0	0	0.25	0.83	0.94	1	0.3	0.26	0.02	0.02	0.15	0.1	0.07	0	0	0	0	0	0	0	0		7.9
Q9HT52	0	PA5521	Probable short-chain dehydrogenase	14		0.1	0.79	1	0.68	0.18	0.14	0.02	0	0	0	0	0	0	0	0	0	0	0	0	0	0		8.9
Q9HT53	0	PA5520	Uncharacterized protein	4		0.77	1	0.65	0	0	0	0	0	0	0	0	0	0	0	0	0	0	0	0	0	0		7.5
Q9HT54	0	PA5519	HotDog ACOT-type domain-containing protein	8		0.1	0.72	1	0.5	0.09	0.09	0.02	0	0	0	0	0	0	0	0	0	0	0	0	0	0		8.7
Q9HT64	0	PA5509	Uncharacterized protein	15		1	0.67	0.26	0.04	0	0	0	0	0	0	0	0	0	0	0	0	0	0	0	0	0		8.2
Q9HT65	0	PA5508	Probable glutamine synthetase	6		0.04	0.17	0.92	1	0.54	0.32	0.1	0	0	0	0	0	0	0	0	0	0	0	0	0	0		8.1
Q9HT66	0	PA5507	Isochorismatase domain-containing protein	16		0.24	1	0.92	0.46	0.15	0.09	0.03	0	0	0	0	0	0	0	0.05	0.02	0	0	0	0	0		9.1
Q9HT67	0	PA5506	Uncharacterized protein	4		0	0	0	1	0	0	0	0	0	0	0	0	0	0	0	0	0	0	0	0	0		5.9
Q9HT68	0	PA5505	Probable TonB-dependent receptor	14		1	0.75	0.44	0.14	0.04	0.03	0.02	0.01	0.01	0	0	0	0	0	0	0	0	0	0	0	0.01		9.8
Q9HT69	0	PA5504	D-methionine ABC transporter membrane protein	1		0	1	0	0	0	0	0	0	0	0	0	0	0	0	0	0	0	0	0	0	0		6.9
Q9HT71	0	PA5502	Uncharacterized protein	1		0.93	1	0	0	0	0	0	0	0	0	0	0	0	0	0	0	0	0	0	0	0		7.2
Q9HT75	0	PA5498	High-affinity zinc uptake system protein ZnuA	9		1	0.71	0.38	0.08	0.02	0.02	0.01	0	0	0	0	0	0	0	0	0	0	0	0	0	0		8.6
Q9HT79	0	PA5494	Uncharacterized protein	5		1	0.47	0.19	0.07	0.01	0.01	0.02	0	0	0	0	0	0	0	0	0	0	0	0	0	0		9.3
Q9HT82	0	PA5491	Probable cytochrome	2		1	0.49	0.21	0	0	0	0	0	0	0	0	0	0	0	0	0	0	0	0	0	0		8.1
Q9HT87	0	PA5484	Histidine kinase (EC 2.7.13.3)	4		0	0	1	0	0	0	0	0	0	0	0	0	0	0	0	0	0	0	0	0	0		5.9
Q9HT98	0	PA5472	Uncharacterized protein	14		1	0.69	0.37	0.13	0.01	0.01	0.01	0	0	0	0	0	0	0	0	0	0	0	0	0	0		9.2
Q9HT99	0	PA5471	3'-phosphate/5'-hydroxy nucleic acid ligase (EC 6.5.1.8)	5		1	0.94	0.71	0.52	0	0	0	0	0	0	0	0	0	0	0	0	0	0	0	0	0		7.2
Q9HTB1	0	PA5459	Methyltransf_11 domain-containing protein	6		0.44	1	0.43	0.24	0.03	0.06	0	0	0	0	0	0	0	0	0	0	0	0	0	0	0		7.7
Q9HTB4	0	PA5456	Uncharacterized protein	4		0	0	1	0.12	0.02	0	0	0	0	0	0	0	0	0	0	0	0	0	0	0	0		7.2
Q9HTC2	0	PA5445	Probable coenzyme A transferase	17		0.21	1	0.72	0.2	0.04	0.05	0.01	0	0	0	0	0	0	0	0	0	0	0	0	0	0		8.6
Q9HTC5	0	PA5441	Uncharacterized protein	39		0.41	1	0.76	0.35	0.12	0.09	0.03	0	0	0	0	0	0	0	0	0	0	0	0	0	0		8.8
Q9HTC6	0	PA5440	Probable peptidase	11		0	0.88	1	0.35	0.09	0.04	0.02	0	0	0	0	0	0	0	0	0	0	0	0	0	0		7.6
Q9HTC8	0	PA5438	Probable transcriptional regulator	7		0.59	1	0.37	0.18	0.02	0.1	0	0	0	0	0	0	0	0	0	0	0	0	0	0	0		8.2
Q9HTD0	0	PA5436	Biotin carboxylase (EC 6.3.4.14) (EC 6.4.1.2)	20		0.13	0.48	1	0.92	0.58	0.43	0.14	0.02	0	0	0	0	0	0	0	0	0	0	0	0	0		8.4
Q9HTD1	0	PA5435	Probable transcarboxylase subunit	34		0.01	0.27	0.74	1	0.42	0.33	0.08	0.02	0	0	0	0	0	0	0	0	0	0	0	0	0		8.7
Q9HTD4	0	PA5432	Probable acetyltransferase	1		0.93	1	0	0	0	0	0	0	0	0	0	0	0	0	0	0	0	0	0	0	0		7
Q9HTD5	0	PA5431	Probable transcriptional regulator	1		0	0.26	1	0	0	0	0	0	0	0	0	0	0	0	0	0	0	0	0	0	0		6.6
Q9HTD8	0	PA5428	Probable transcriptional regulator	10		0.57	1	0.29	0.12	0	0.01	0	0	0	0	0	0	0	0	0	0	0	0	0	0	0		7.9
Q9HTE1	0	PA5423	Uncharacterized protein	6		1	0.51	0.22	0	0	0	0	0	0	0	0	0	0	0	0	0	0	0	0	0	0		8.2
Q9HTE2	0	PA5422	Putative glucose-6-phosphate 1-epimerase (EC 5.1.3.15)	18		1	0.82	0.41	0.13	0.02	0.02	0.01	0	0	0	0	0	0	0	0	0	0	0	0	0	0		8.7
Q9HTF0	0	PA5414	Uncharacterized protein	6		1	0.93	0.44	0	0	0	0	0	0	0	0	0	0	0	0	0	0	0	0	0	0.04		8.1
Q9HTF7	0	PA5407	Cell division protein ZapA (Z ring-associated protein ZapA)	6		0.49	1	0.36	0.45	0.04	0.02	0.02	0	0	0	0	0	0	0	0	0	0	0	0	0	0		8.9
Q9HTF8	0	PA5406	Uncharacterized protein	5		0.48	1	0.32	0.52	0.03	0	0	0	0	0	0	0	0	0	0	0	0	0	0	0	0		8.9
Q9HTG1	0	PA5403	Probable transcriptional regulator	1		0.77	1	0	0	0	0	0	0	0	0	0	0	0	0	0	0	0	0	0	0	0		7.4
Q9HTI3	0	PA5381	Uncharacterized protein	2		1	0.71	0.18	0	0	0	0	0	0	0	0	0	0	0	0	0	0	0	0	0	0		8.3
Q9HTI6	0	PA5378	OpuAC domain-containing protein	11		1	0.93	0.32	0.13	0	0.01	0	0	0	0	0	0	0	0	0	0	0	0	0	0	0		8.2
Q9HTI8	0	PA5376	Probable ATP-binding component of ABC transporter	6		0	1	0	0.45	0	0.28	0	0	0	0	0	0	0	0	0	0	0	0	0	0	0		6.8
Q9HTJ3	0	PA5371	HotDog ACOT-type domain-containing protein	5		0.15	1	0.72	0.21	0	0	0	0	0	0	0	0	0	0	0	0	0	0	0	0	0		8.6
Q9HTJ4	0	PA5370	Probable major facilitator superfamily (MFS) transporter	1		0.6	1	0	0	0	0	0	0	0	0	0	0	0	0	0	0	0	0	0	0	0		6.9
Q9HTJ6	0	PA5364	Probable two-component response regulator	12		0.94	1	0.65	0.26	0.02	0.02	0	0	0	0	0	0	0	0	0	0	0	0	0	0	0		8.4
Q9HTJ8	0	PA5362	Uncharacterized protein	4		0.78	0.97	1	0.5	0.08	0.04	0	0	0	0	0	0	0	0	0	0	0	0	0	0	0		8
Q9HTJ9	0	PA5359	Uncharacterized protein	8		1	0.49	0.3	0.11	0	0	0.01	0	0	0	0.01	0	0	0	0	0	0	0	0	0	0		8.7
Q9HTL1	0	PA5347	Uncharacterized protein	3		1	0	0.59	0	0	0	0	0	0	0	0.11	0.08	0.09	0	0	0	0	0	0	0	0		7.3
Q9HTL2	0	PA5346	HDOD domain-containing protein	18		1	0.74	0.29	0.06	0	0	0	0	0	0	0	0	0	0	0	0	0	0	0	0	0		8.3
Q9HTL5	0	PA5343	Epimerase domain-containing protein	16		1	0.87	0.49	0.17	0.02	0.02	0	0	0	0	0	0	0	0	0	0	0	0	0	0	0		9
Q9HTL9	0	PA5339	Uncharacterized protein	9		0.98	1	0.65	0.29	0.06	0.06	0.03	0	0	0	0	0	0	0	0	0.01	0	0	0	0	0		10.4
Q9HTM3	0	PA5335	Uncharacterized protein	25		0	0.46	1	0.73	0.19	0.14	0.03	0	0	0	0	0	0	0	0	0	0	0	0	0	0		9
Q9HTM4	0	PA5333	Uncharacterized protein	3		0	0	0	1	0	0	0	0	0	0	0	0	0	0	0	0	0	0	0	0	0		7.1
Q9HTM5	0	PA5330	Uncharacterized protein	14		1	0.83	0.33	0.08	0.01	0.02	0.02	0	0	0	0	0	0	0	0	0	0	0	0	0	0.01		8.9
Q9HTM6	0	PA5329	4HBT domain-containing protein	4		0.75	1	0.31	0.06	0	0	0	0	0	0	0	0	0	0	0	0	0	0	0	0	0		7.7
Q9HTN7	0	PA5317	Probable binding protein component of ABC dipeptide transporter	19		0.67	1	0.64	0.25	0.04	0.03	0.01	0	0	0	0	0	0	0	0	0	0	0	0	0	0		8.7
Q9HTP0	0	PA5314	Cupin_3 domain-containing protein	5		1	0.83	0.38	0.11	0.01	0.01	0	0	0	0	0	0	0	0	0	0	0	0	0	0	0		9.1
Q9HTP1	0	PA5313	Probable pyridoxal-dependent aminotransferase	24		0.32	0.97	1	0.62	0.28	0.19	0.04	0.01	0	0	0	0	0	0	0	0	0	0	0	0	0		8.7
Q9HTP2	0	PA5312	Probable aldehyde dehydrogenase	29		0.01	0.14	0.98	1	0.31	0.26	0.07	0.02	0	0	0	0	0	0	0	0	0	0	0	0	0		9.5
Q9HTP5	0	PA5309	Probable oxidoreductase	13		0.7	1	0.33	0.02	0	0	0	0	0	0	0	0	0	0	0	0	0	0	0	0	0		8.1
Q9HTP9	0	PA5305	Uncharacterized protein	2		1	0.71	0.09	0.14	0.04	0.03	0.03	0.04	0.04	0	0.02	0	0	0	0	0.02	0	0	0	0	0.03		8.8
Q9HTQ1	0	PA5303	Uncharacterized protein	7		0.98	1	0.6	0.22	0.06	0.07	0.02	0.01	0	0	0	0	0	0	0	0	0	0	0	0	0		9.2
Q9HTQ3	0	PA5301	Probable transcriptional regulator	9		0.33	0.53	0.79	0.88	0.9	1	0.7	0.3	0.08	0.01	0	0	0	0	0	0	0	0	0	0	0		9.1
Q9HTQ9	0	PA5295	Uncharacterized protein	2		0	1	0.63	0	0	0	0	0	0	0	0	0	0	0	0	0	0	0	0	0	0		6.2
Q9HTR3	0	PA5291	Probable choline transporter	4		0.62	1	0	0.36	0	0	0	0	0	0	0	0	0	0	0	0	0	0	0	0	0		7
Q9HTR5	0	PA5289	Uncharacterized protein	8		1	0.97	0.04	0.07	0	0	0	0	0	0	0	0	0	0	0	0	0	0	0	0	0		8.9
Q9HTR8	0	PA5286	Uncharacterized protein	4		0.53	1	0.69	0.15	0	0	0	0	0	0	0	0	0	0	0	0	0	0	0	0	0		8.8
Q9HTR9	0	PA5285	Uncharacterized protein	6		1	0.58	0.29	0.15	0.04	0.04	0.05	0.03	0.03	0.01	0.04	0	0	0	0.01	0.02	0	0	0.02	0.01	0.03		10.4
Q9HTS3	0	PA5281	Probable hydrolase	5		1	0.98	0.57	0.17	0	0	0	0	0	0	0	0	0	0	0	0	0	0	0	0	0		7.9
Q9HTS9	0	PA5271	Uncharacterized protein	3		0.61	1	0.23	0	0	0	0	0	0	0	0	0	0	0	0	0	0	0	0	0	0		8.6
Q9HTT0	0	PA5270	PBPb domain-containing protein	4		1	0	0	0	0	0	0	0	0	0	0	0	0	0	0	0	0	0	0	0	0		6.1
Q9HTT1	0	PA5269	Uncharacterized protein	4		1	0.77	0.31	0.11	0	0	0	0	0	0	0	0	0	0	0	0	0	0	0	0	0		8.8
Q9HTT7	0	PA5258	Uncharacterized protein	22		0.18	0.8	1	0.55	0.2	0.2	0.08	0.01	0	0	0	0	0	0	0	0	0	0	0	0	0		8.8
Q9HTT8	0	PA5257	Uncharacterized protein	25		0.01	0.74	1	0.61	0.29	0.22	0.07	0.02	0.01	0	0	0.01	0	0	0	0	0	0	0	0	0		8.4
Q9HTU2	0	PA5252	Probable ATP-binding component of ABC transporter	41		0.53	1	0.6	0.28	0.07	0.05	0.01	0	0	0	0	0	0	0	0.01	0	0	0	0	0	0		8.6
Q9HTU6	0	PA5248	Cytochrome c domain-containing protein	7		0.57	0.73	0.47	1	0.05	0.3	0.07	0	0	0	0	0	0	0	0	0	0	0	0	0	0		7.8
Q9HTU9	0	PA5245	Glyoxalase	13		0.84	1	0.63	0.32	0.06	0.05	0.01	0	0	0	0	0	0	0	0	0	0	0	0	0	0		9.7
Q9HTV4	0	PA5236	Probable aromatic hydrocarbon reductase	10		1	0.83	0.39	0.04	0	0	0	0	0	0	0	0	0	0	0	0	0	0	0	0	0		8.4
Q9HTV6	0	PA5234	Probable oxidoreductase	12		0.51	1	0.59	0.27	0.02	0	0	0	0	0	0	0	0	0	0	0	0	0	0	0	0		8.2
Q9HTV7	0	PA5233	Flagellar protein FliL	5		1	0.84	0.31	0.19	0.05	0	0	0	0	0	0	0	0	0	0	0	0	0	0	0	0		8.5
Q9HTV8	0	PA5232	Biotin_lipoyl_2 domain-containing protein	13		0.19	0.48	0.47	1	0.55	0.37	0.03	0	0	0	0	0	0	0	0	0	0	0	0	0	0		7.8
Q9HTV9	0	PA5231	Probable ATP-binding/permease fusion ABC transporter	2		0	0	0	0	0	1	0	0	0	0	0	0	0	0	0	0	0	0	0	0	0		5
Q9HTW1	0	PA5229	EVE domain-containing protein	7		1	0.68	0.4	0.15	0.01	0.01	0.02	0	0	0	0	0	0	0	0	0	0	0	0	0	0		8.9
Q9HTW4	0	PA5226	Uncharacterized protein	3		1	0.83	0	0	0.1	0	0.07	0.08	0.12	0.11	0.1	0.05	0.07	0.15	0.07	0.07	0	0	0	0	0		8.6
Q9HTW9	0	PA5221	Probable FAD-dependent monooxygenase	18		1	0.93	0.29	0.04	0	0	0	0	0	0	0	0	0	0	0	0	0	0	0	0	0		8.2
Q9HTX0	0	PA5220	Uncharacterized protein	3		1	0	0	0	0	0	0	0	0	0	0	0	0	0	0	0	0	0	0	0	0		6.3
Q9HTY0	0	PA5210	Probable secretion pathway ATPase	17		0	0	0.17	1	0.7	0.54	0.14	0.03	0.02	0	0	0	0	0	0	0	0	0	0	0	0		8
Q9HTY1	0	PA5209	CYTH domain-containing protein	33		0	0	0.01	0.12	0.62	0.78	0.65	1	0.86	0.47	0.24	0.04	0	0	0	0	0	0	0	0	0		8.5
Q9HTY2	0	PA5208	Uncharacterized protein	7		0.32	1	0.28	0	0	0	0	0	0	0	0	0	0	0	0	0	0	0	0	0	0		7.5
Q9HTY7	0	PA5202	4HBT domain-containing protein	6		0.64	1	0.6	0.24	0.02	0.01	0.01	0	0	0	0	0	0	0	0	0	0	0	0	0	0		8.6
Q9HTY8	0	PA5201	S1 motif domain-containing protein	60		0.42	1	0.87	0.66	0.29	0.24	0.09	0.03	0.01	0.01	0.01	0	0	0	0	0	0	0	0	0	0.01		9.6
Q9HTZ4	0	PA5195	Heat shock protein 15	6		0	0	0	0	0	0	0	0	0	0	0	0	0.06	0.25	0.9	1	0.97	0.28	0.13	0	0		8.6
Q9HTZ9	0	PA5190	Probable nitroreductase	14		0.67	1	0.09	0.53	0.25	0	0.09	0	0	0	0	0	0	0	0	0	0	0	0	0	0		9.8
Q9HU01	0	PA5188	Probable 3-hydroxyacyl-CoA dehydrogenase	5		1	0	0	0	0	0	0	0	0	0	0	0	0	0	0	0	0	0	0	0	0		6.6
Q9HU03	0	PA5186	Probable iron-containing alcohol dehydrogenase	1		0	0.71	1	0	0	0	0	0	0	0	0	0	0	0	0	0	0	0	0	0	0		7
Q9HU08	0	PA5181	Probable oxidoreductase	41		0.12	1	0.76	0.36	0.07	0.05	0	0	0	0	0	0	0	0	0	0	0	0	0	0	0		8.4
Q9HU11	0	PA5178	Uncharacterized protein	8		1	0.37	0.31	0.13	0	0	0.02	0	0	0	0	0	0	0	0	0	0	0	0	0	0		8
Q9HU12	0	PA5177	Probable hydrolase	10		1	0.66	0.17	0.02	0	0	0	0	0	0	0	0	0	0	0	0	0	0	0	0	0		8
Q9HU13	0	PA5176	Nudix hydrolase domain-containing protein	12		0.89	1	0.64	0.24	0.11	0.02	0.03	0	0	0	0	0	0	0	0	0	0	0	0	0	0		8.8
Q9HU25	0	PA5159	Multidrug resistance protein	3		0.43	1	0.8	0.47	0	0	0	0	0	0	0	0	0	0	0	0	0	0	0	0	0		6.9
Q9HU28	0	PA5156	Methyltranfer_dom domain-containing protein	4		0.13	1	0.37	0.14	0	0	0	0	0	0	0	0	0	0	0	0	0	0	0	0	0		6.8
Q9HU31	0	PA5153	Amino acid (Lysine/arginine/ornithine/histidine/octopine) ABC transporter periplasmic binding protein	19		1	0.65	0.37	0.1	0.01	0.01	0.01	0	0	0	0	0	0	0	0	0	0	0	0	0	0		9
Q9HU32	0	PA5152	Probable ATP-binding component of ABC transporter	3		0	0	0	0	0	0.84	1	0	0	0	0	0	0	0	0	0	0	0	0	0	0		6.5
Q9HU34	0	PA5150	Probable short-chain dehydrogenase	6		0.12	0.86	1	0.48	0	0	0	0	0	0	0	0	0	0	0	0	0	0	0	0	0		7.7
Q9HU35	0	PA5149	Uncharacterized protein	4		1	0	0	0	0	0	0	0	0	0	0	0	0	0	0	0	0	0	0	0	0		6
Q9HU38	0	PA5146	AsmA domain-containing protein	46		0.59	1	0.66	0.16	0.03	0.05	0.03	0.02	0.02	0.01	0.02	0.01	0	0	0	0	0	0	0	0	0		8.7
Q9HU40	0	PA5144	N-acetyltransferase domain-containing protein	5		1	0.77	0.3	0	0	0	0	0	0	0	0	0	0	0	0	0	0	0	0	0	0		8.1
Q9HU45	0	PA5139	PBPb domain-containing protein	16		1	0.7	0.35	0.15	0.03	0.02	0.01	0	0	0	0	0	0	0	0	0	0	0	0	0	0		9
Q9HU46	0	PA5138	PBPb domain-containing protein	11		0.95	1	0.6	0.23	0.04	0.04	0.03	0.02	0.02	0.02	0.03	0.03	0.04	0.02	0.03	0	0	0	0	0	0		8.6
Q9HU48	0	PA5136	Uncharacterized protein	11		1	0.91	0.95	0.24	0	0	0	0	0	0	0	0	0	0	0	0	0	0	0	0	0		7.7
Q9HU50	0	PA5134	Probable carboxyl-terminal protease	16		0.58	1	0.79	0.38	0.04	0.04	0.01	0	0	0	0	0	0	0	0	0	0	0	0	0	0		8.4
Q9HU51	0	PA5133	Peptidase_M23 domain-containing protein	15		1	0.89	0.81	0.28	0.09	0.11	0.02	0	0	0	0	0	0	0	0	0	0	0	0	0	0		8
Q9HU54	0	PA5130	Rhodanese domain-containing protein	8		0.24	0.53	0.73	0.69	0.81	1	0.59	0.6	0.28	0.32	0.25	0.09	0.07	0.06	0.04	0	0.05	0.03	0.02	0.02	0.04		9.4
Q9HU61	0	PA5123	DUF4124 domain-containing protein	3		1	0	0	0	0	0	0	0	0	0	0	0	0	0	0	0	0	0	0	0	0		6.6
Q9HU62	0	PA5122	DUF4124 domain-containing protein	4		1	0.53	0.32	0	0	0	0	0	0	0	0	0	0	0	0	0	0	0	0	0	0		7.8
Q9HU64	0	PA5120	Uncharacterized protein	4		0	0	0	0	0	0	0.18	0.35	0.38	0	0.53	1	0	0.45	0.32	0	0	0	0	0	0		7.2
Q9HU69	0	PA5115	Methyltransf_25 domain-containing protein	6		1	0.28	0	0	0	0	0	0	0	0	0	0	0	0	0	0	0	0	0	0	0		8
Q9HU71	0	PA5113	Uncharacterized protein	7		1	0.85	0.5	0	0	0	0	0	0	0	0	0	0	0	0	0	0	0	0	0	0		7.3
Q9HU74	0	PA5109	Uncharacterized protein	8		1	0.82	0.38	0.09	0	0	0	0	0	0	0	0	0	0	0	0	0	0	0	0	0		8.6
Q9HU75	0	PA5108	SmpA_OmlA domain-containing protein	3		0.75	1	0	0	0	0	0	0	0	0	0	0	0	0	0	0	0	0	0	0	0.8		7.7
Q9HU77	0	PA5106	Amidohydro-rel domain-containing protein	17		0.05	0.89	1	0.42	0.05	0.04	0	0	0	0	0	0	0	0	0	0	0	0	0	0	0		8.2
Q9HU79	0	PA5104	Uncharacterized protein	7		1	0.95	0.41	0	0	0	0	0	0	0	0	0	0	0	0	0	0	0	0	0	0		8.2
Q9HU80	0	PA5103	OpuAC domain-containing protein	7		1	0.55	0.17	0	0	0	0	0	0	0	0	0	0	0	0	0	0	0	0	0.55	0		7.4
Q9HU87	0	PA5096	Probable binding protein component of ABC transporter	5		1	0.46	0	0.22	0	0	0	0	0	0	0	0	0	0	0	0	0	0	0	0	0		7.3
Q9HU95	0	PA5088	Uncharacterized protein	1		1	0	0	0	0	0	0	0	0	0	0	0	0	0	0	0	0	0	0	0	0		6.3
Q9HUA2	0	PA5081	Nudix hydrolase domain-containing protein	1		1	0	0	0	0	0	0	0	0	0	0	0	0	0	0	0	0	0	0	0	0		6.2
Q9HUA3	0	PA5080	Proline iminopeptidase (PIP) (EC 3.4.11.5) (Prolyl aminopeptidase)	26		0.43	1	0.71	0.32	0.04	0.04	0.01	0	0	0	0	0	0	0	0	0	0	0	0	0	0		9.1
Q9HUA7	0	PA5076	Probable binding protein component of ABC transporter	17		0.42	1	0.76	0.4	0.09	0.07	0.02	0.01	0	0	0	0	0	0	0	0	0	0	0	0	0		9.4
Q9HUA8	0	PA5075	Probable permease of ABC transporter	4		0	0	0.7	1	0	0	0	0	0	0	0	0	0	0	0	0	0	0	0	0	0		6.5
Q9HUA9	0	PA5074	Probable ATP-binding component of ABC transporter	4		0.1	0.18	1	0.43	0.25	0.53	0.28	0.3	0.03	0	0	0	0	0	0	0	0	0	0	0	0		7.5
Q9HUB1	0	PA5072	Probable chemotaxis transducer	7		0.88	1	0	0.95	0.23	0.11	0	0	0	0	0	0	0	0	0	0	0	0	0	0	0		7.1
Q9HUB9	0	PA5064	SCP2 domain-containing protein	13		0.97	1	0.83	0.19	0.01	0.01	0.06	0.03	0	0	0	0	0	0	0	0	0	0	0	0	0		8.9
Q9HUC1	0	PA5062	Uncharacterized protein	6		1	0.6	0.19	0.07	0	0	0	0	0	0	0	0	0	0	0	0	0	0	0	0	0		9
Q9HUC2	0	PA5061	Uncharacterized protein	3		1	0.29	0	0	0	0	0	0	0	0	0	0	0	0	0.15	0	0	0	0	0	0		7.1
Q9HUC7	0	PA5052	SPOR domain-containing protein	5		0	0	0	0	0	0	0	0	0.06	0.11	0.25	0.13	0.34	0.45	0.48	0.56	1	0.44	0.77	0.21	0.48		8.1
Q9HUD1	0	PA5048	Probable nuclease	7		0	0	0	0	0	0	0	0.03	0.05	0.08	0.31	0.36	1	0.61	0.26	0.32	0.17	0.04	0	0	0		7.8
Q9HUD2	0	PA5047	Peptidase_M48 domain-containing protein	7		0.49	1	0.48	0	0	0	0	0	0	0	0	0	0	0	0	0	0	0	0	0	0		7.4
Q9HUD3	0	PA5046	Malic enzyme	42		0.38	1	0.81	0.46	0.14	0.1	0.04	0.01	0	0	0	0	0	0	0	0	0	0	0	0	0		10.2
Q9HUD4	0	PA5037	SPOR domain-containing protein	18		0.86	1	0.43	0.19	0.05	0.05	0.01	0	0	0	0	0	0	0	0	0	0	0	0	0	0		8.6
Q9HUD6	0	PA5033	Uncharacterized protein	2		1	0	0	0	0	0	0	0	0	0	0	0	0	0	0	0	0	0	0	0	0		6.4
Q9HUE1	0	PA5028	AAA_31 domain-containing protein	7		0.66	1	0.49	0.2	0.04	0.02	0	0	0	0	0	0	0	0	0	0	0	0	0	0	0		8.3
Q9HUE2	0	PA5027	Uncharacterized protein	14		1	0.72	0.38	0.19	0.02	0.05	0.02	0	0	0	0	0	0	0	0	0	0	0	0	0	0		8.4
Q9HUE7	0	PA5022	Uncharacterized protein	13		0.09	0	0.51	1	0.83	0.72	0.05	0.31	0.01	0	0	0.02	0	0	0	0	0	0	0	0	0.02		7.8
Q9HUE9	0	PA5020	Probable acyl-CoA dehydrogenase	6		0	0	0.81	1	0.23	0	0	0	0	0	0	0	0	0	0	0	0	0	0	0	0		6.5
Q9HUF8	0	PA5007	Uncharacterized protein	10		1	0.98	0.64	0.23	0.04	0.01	0	0	0	0	0	0	0	0	0	0	0	0	0	0	0		8.2
Q9HUG0	0	PA5005	Probable carbamoyl transferase	35		0.1	0.55	0.66	0.77	0.78	1	0.27	0.25	0.38	0.16	0.16	0.07	0.27	0.39	0.42	0.45	0	0	0	0	0		9.1
Q9HUG1	0	PA5004	Probable glycosyl transferase	17		0.46	1	0.18	0.07	0.01	0.03	0	0.02	0.08	0.08	0.13	0.08	0.05	0.01	0	0	0	0	0	0	0		8.1
Q9HUG2	0	PA5003	Uncharacterized protein	7		0	0	0	0	0	0	0	0.04	0.34	0.47	0.69	0.51	0.9	1	0.9	0.89	0.57	0.13	0	0	0		7.9
Q9HUG3	0	PA5002	Uncharacterized protein	3		0	0	0	0	0	0	0	0	0	0	0	0	0	0	0	1	0	0	0	0	0		5.4
Q9HUG4	0	PA5001	Uncharacterized protein	12		0	0	0	0	0	0.04	0	0.1	0.73	0.7	0.89	0.9	1	0.65	0.61	0.36	0.01	0	0	0	0		8.1
Q9HUG7	0	PA4998	Uncharacterized protein	10		0.43	0	0	0	0	0.14	0	0	0.69	0.51	1	0.85	0.46	0.42	0.29	0.91	0	0	0	0	0		7.6
Q9HUH3	0	PA4992	Aldo_ket_red domain-containing protein	14		1	0.61	0.36	0.12	0	0.01	0	0	0	0	0	0	0	0	0	0	0	0	0	0	0		8.6
Q9HUI7	0	PA4978	ATP-grasp domain-containing protein	1		0	0	1	0	0	0	0	0	0	0	0	0	0	0	0	0	0	0	0	0	0		7.4
Q9HUJ1	0	PA4974	Probable outer membrane protein	19		1	0.98	0.56	0.1	0.01	0.02	0	0	0	0	0	0	0	0	0	0.01	0	0	0	0	0		7.9
Q9HUJ7	0	PA4968	Uncharacterized protein	10		0.47	1	0.68	0.29	0	0	0	0	0	0	0	0	0	0	0	0	0	0	0	0	0		8.3
Q9HUJ9	0	PA4966	Phytase-like domain-containing protein	20		0.9	1	0.8	0.29	0.11	0.04	0	0	0	0	0	0	0	0	0	0	0	0	0	0	0		8.7
Q9HUK2	0	PA4963	ABC_trans_aux domain-containing protein	8		1	0.92	0.32	0.11	0	0	0	0	0	0	0	0	0	0	0	0	0	0	0	0.01	0.16		8
Q9HUK4	0	PA4961	Uncharacterized protein	13		0.34	1	0.86	0.35	0.11	0.09	0.01	0	0	0	0	0	0	0	0	0	0	0	0	0	0		8.5
Q9HUK5	0	PA4960	Probable phosphoserine phosphatase	25		0.04	0.68	1	0.59	0.18	0.16	0.02	0	0	0	0	0	0	0	0	0	0	0	0	0	0		9
Q9HUL0	0	PA4955	HDOD domain-containing protein	2		0	1	0	0	0	0	0	0	0	0	0	0	0	0	0	0	0	0	0	0	0		6.1
Q9HUL6	0	PA4948	t(6)A37 threonylcarbamoyladenosine biosynthesis protein TsaE (tRNA threonylcarbamoyladenosine biosynthesis protein TsaE)	7		1	0.48	0.27	0.04	0	0	0	0	0	0	0	0	0	0	0	0	0	0	0	0	0		8.5
Q9HUP5	0	PA4918	Isochorismatase domain-containing protein	10		0.64	1	0.64	0.27	0.06	0.04	0	0	0	0	0	0	0	0	0	0	0	0	0	0	0		8.6
Q9HUP7	0	PA4916	Nudix hydrolase domain-containing protein	11		0.74	1	0.72	0.32	0.06	0.01	0	0	0	0	0	0	0	0	0	0	0	0	0	0	0		8.6
Q9HUQ0	0	PA4913	Probable binding protein component of ABC transporter	7		0.65	1	0.52	0.26	0.15	0.21	0.19	0.16	0.25	0	0	0	0	0	0	0	0	0	0	0	0		7.9
Q9HUQ6	0	PA4907	Probable short-chain dehydrogenase	19		0.12	0.79	1	0.52	0.16	0.11	0.03	0	0	0	0	0	0	0	0	0	0	0	0	0	0		9.4
Q9HUQ7	0	PA4906	Probable transcriptional regulator	3		0	0	0	0	0	0	0	0	1	0	0	0	0	0	0	0	0	0	0	0	0		5.2
Q9HUR4	0	PA4899	Probable aldehyde dehydrogenase	8		0	0	0.64	1	0	0	0	0	0	0	0	0	0	0	0	0	0	0	0	0	0		7.1
Q9HUS4	0	PA4889	Probable oxidoreductase	6		0	0	0	0	0	0.91	0.67	0.84	1	0.74	0.1	0	0	0	0	0	0	0	0	0	0		7.4
Q9HUS6	0	PA4887	Probable major facilitator superfamily (MFS) transporter	3		0.55	0.72	0.93	1	0.75	0.65	0.08	0	0	0	0	0	0	0	0	0	0	0	0	0	0		7.7
Q9HUT3	0	PA4880	Probable bacterioferritin	2		0	1	0	0	0	0	0	0	0	0	0	0	0	0	0	0	0	0	0	0	0		6.4
Q9HUT5	0	PA4878	Probable transcriptional regulator	6		0.34	1	0.98	0.47	0.06	0.03	0	0	0	0	0	0	0	0	0	0	0	0	0	0	0		8
Q9HUT8	0	PA4875	MOSC domain-containing protein	1		1	0	0	0	0	0	0	0	0	0	0	0	0	0	0	0	0	0	0	0	0		7.1
Q9HUT9	0	PA4874	Uncharacterized protein	4		0.23	0.43	0.76	0.73	0.98	0.81	1	0.53	0.36	0.18	0.16	0.07	0	0	0	0	0	0	0	0	0		8.1
Q9HUU0	0	PA4873	Probable heat-shock protein	20		0.97	1	0.65	0.33	0.05	0.05	0.01	0	0	0	0	0	0	0	0	0	0	0	0	0	0		8.6
Q9HUU3	0	PA4870	DksA C4-type domain-containing protein	3		1	0.21	0	0	0	0	0	0	0	0	0	0	0	0	0	0	0	0	0	0	0		7.9
Q9HUW2	0	PA4851	Znf/thioredoxin_put domain-containing protein	19		0.9	1	0.81	0.42	0.14	0.1	0.01	0	0	0	0	0	0	0	0	0	0	0	0	0	0		8.3
Q9HUW7	0	PA4843	Probable two-component response regulator	15		0.37	1	0.51	0.24	0.15	0.07	0.01	0	0	0	0	0	0	0	0	0	0	0	0	0	0		8.1
Q9HUW8	0	PA4842	Uncharacterized protein	17		0.48	0.92	0.87	1	0.24	0.16	0.06	0.01	0	0	0	0	0	0	0	0	0	0	0	0	0		8.9
Q9HUX0	0	PA4840	SUI1 domain-containing protein	6		1	0.89	0.69	0.61	0.39	0.32	0.09	0.03	0	0	0	0	0	0	0	0	0	0	0	0	0		8.6
Q9HUX9	0	PA4831	Probable transcriptional regulator	4		0.19	0.53	1	0.7	0.87	0.77	0.3	0	0	0	0	0	0	0	0	0	0	0	0	0	0		7.7
Q9HUY0	0	PA4830	4HBT domain-containing protein	2		0	0	0	0	0	1	0.67	0	0	0	0	0	0	0	0	0	0	0	0	0	0		6.4
Q9HUY3	0	PA4827	Arylamine N-acetyltransferase	7		0.49	1	0.3	0.02	0	0	0	0	0	0	0	0	0	0	0	0	0	0	0	0	0		7.6
Q9HUZ3	0	PA4817	Uncharacterized protein	3		0	0	0	0	0	0	1	0	0	0	0	0	0	0	0	0	0	0	0	0	0		6.2
Q9HV07	0	PA4802	CN hydrolase domain-containing protein	1		0.92	1	0	0	0	0	0	0	0	0	0	0	0	0	0	0	0	0	0	0	0		7.3
Q9HV12	0	PA4796	Uncharacterized protein	3		1	0.74	0.45	0	0	0	0	0	0	0	0	0	0	0	0	0	0	0	0	0	0		7.6
Q9HV13	0	PA4795	DrsE domain-containing protein	4		0.81	0.63	1	0.41	0	0	0	0	0	0	0	0	0	0	0	0	0	0	0	0	0		8
Q9HV15	0	PA4793	DUF4136 domain-containing protein	5		0.35	0.35	0.07	1	0.36	0.29	0.12	0	0	0	0	0	0	0	0	0	0	0	0	0	0		7.9
Q9HV19	0	PA4789	Uncharacterized protein	1		0.67	1	0	0	0	0	0	0	0	0	0	0	0	0	0	0	0	0	0	0	0		8.3
Q9HV22	0	PA4786	Probable short-chain dehydrogenase	14		0	1	0.1	0	0	0.11	0	0	0.06	0	0.09	0.3	0.2	0	0	0.1	0	0	0	0	0		7.1
Q9HV23	0	PA4785	Probable acyl-CoA thiolase	13		0.17	1	0.65	0.3	0.06	0.05	0	0.02	0	0	0	0	0	0	0	0	0	0	0	0	0		7.9
Q9HV24	0	PA4784	Probable transcriptional regulator	4		1	0.26	0	0	0	0	0	0	0	0	0	0	0	0	0	0	0	0	0	0	0		7.3
Q9HV28	0	PA4780	Non-specific serine/threonine protein kinase (EC 2.7.11.1)	6		0	0	0	0	0.29	0	0.47	0.98	1	0.44	0	0	0	0	0	0	0	0	0	0	0		7.4
Q9HV33	0	PA4775	Uncharacterized protein	5		0	0	0	0.58	0.51	1	0.73	0	0	0	0	0	0	0	0	0	0	0	0	0	0		7.1
Q9HV36	0	PA4772	Probable ferredoxin	36		0.28	1	0.81	0.34	0.08	0.06	0.01	0	0.01	0	0	0	0	0	0	0	0	0	0	0	0		8.2
Q9HV39	0	PA4769	Probable transcriptional regulator	13		0.47	0.91	1	0.7	0.09	0.09	0	0	0	0	0	0	0	0	0	0	0	0	0	0	0		7.9
Q9HV60	0	PA4739	BON domain-containing protein	8		1	0.58	0.28	0.06	0.02	0.02	0.04	0.02	0.02	0	0.01	0	0	0	0	0.01	0	0	0	0	0.01		9.9
Q9HV63	0	PA4736	Uncharacterized protein	3		1	0.36	0	0	0	0	0	0	0	0	0	0	0	0	0	0	0	0	0	0	0		7.9
Q9HV64	0	PA4735	Uncharacterized protein	36		0.27	1	0.85	0.55	0.4	0.36	0.18	0.05	0	0	0	0	0	0	0	0	0	0	0	0	0		8.1
Q9HV76	0	PA4722	Aminotransferase (EC 2.6.1.-)	18		0.73	1	0.51	0.2	0.05	0.03	0.01	0.03	0	0.01	0	0	0	0	0	0	0	0	0	0	0		8.8
Q9HV80	0	PA4718	Uncharacterized protein	2		1	0	0	0	0	0	0	0	0	0	0	0	0.63	0	0	0	0	0	0	0	0		6.7
Q9HV81	0	PA4717	Uncharacterized protein	10		1	0.95	0.47	0.27	0.03	0.04	0	0	0	0	0	0	0	0	0	0	0	0	0	0	0		8.5
Q9HV83	0	PA4715	Probable aminotransferase	18		0.15	1	0.58	0.28	0.03	0.05	0	0	0	0	0	0	0	0	0	0	0	0	0	0	0		8.3
Q9HV84	0	PA4714	Uncharacterized protein	5		0.98	1	0	0	0	0	0	0	0	0	0	0	0	0	0	0	0	0	0	0	0		7.6
Q9HV87	0	PA4711	Rieske domain-containing protein	1		1	0	0	0	0	0	0	0	0	0	0	0	0	0	0	0	0	0	0	0	0		7.2
Q9HV89	0	PA4709	Probable hemin degrading factor	16		1	0.92	0.64	0.32	0.03	0	0.02	0.05	0.01	0	0	0	0	0	0	0	0	0	0	0	0		8.3
Q9HV95	0	PA4702	Uncharacterized protein	4		1	0.97	0.38	0.54	0.05	0.1	0	0	0	0	0	0	0	0	0	0	0	0	0	0	0		7.7
Q9HV96	0	PA4701	APH domain-containing protein	38		0.56	1	0.58	0.22	0.06	0.04	0.02	0	0	0	0	0	0	0	0	0	0	0	0	0	0		9.6
Q9HV97	0	PA4699	TPR_REGION domain-containing protein	4		1	0.71	0.61	0.29	0.05	0.05	0	0	0	0	0	0	0	0	0	0	0	0	0	0	0.19		8.4
Q9HV98	0	PA4698	DUF446 domain-containing protein	3		1	0.69	0	0	0	0	0	0	0	0	0	0	0	0	0	0	0	0	0	0	0		8.1
Q9HV99	0	PA4697	DUF4124 domain-containing protein	10		1	0.73	0.36	0.06	0.01	0	0	0	0	0	0	0	0	0	0	0	0	0	0	0	0.01		9
Q9HVA6	0	PA4689	Uncharacterized protein	2		0	0	0	0	0	0.96	0.39	0	1	0.37	0	0	0	0	0	0	0	0	0	0	0		5.8
Q9HVA9	0	PA4686	Uncharacterized protein	67		0.02	0.6	1	0.71	0.33	0.32	0.15	0.03	0.01	0	0	0	0	0	0	0	0	0	0	0	0		9
Q9HVB0	0	PA4685	Uncharacterized protein	10		0.07	0.52	1	0.71	0.23	0.18	0.06	0.02	0	0	0	0	0	0	0	0	0	0	0	0	0		8.8
Q9HVB1	0	PA4684	Uncharacterized protein	14		0.02	0.47	1	0.55	0.22	0.18	0.03	0.01	0	0	0	0	0	0	0	0	0	0	0	0	0		8.4
Q9HVB2	0	PA4683	Uncharacterized protein	4		0.43	1	0	0	0	0	0	0	0	0	0	0	0	0	0	0	0	0	0	0	0		7.3
Q9HVB6	0	PA4679	Uncharacterized protein	10		1	0.84	0.83	0.88	0.32	0.15	0.01	0	0	0	0	0	0	0	0	0	0	0	0	0	0		8.2
Q9HVB8	0	PA4677	Dipeptidase (EC 3.4.-.-)	2		0	0	0	0	0	0	0	0	0	0	0	1	0	0	0	0	0	0	0	0	0		5.8
Q9HVB9	0	PA4676	Carbonic anhydrase (EC 4.2.1.1) (Carbonate dehydratase)	15		0.27	1	0.88	0.47	0.08	0.08	0.02	0.01	0	0	0	0	0	0	0	0	0	0	0	0	0		9.1
Q9HVC1	0	PA4674	HTH cro/C1-type domain-containing protein	3		0.97	1	0.54	0.42	0	0	0	0	0	0	0	0	0	0	0	0	0	0	0	0	0		7.8
Q9HVD5	0	PA4657	Renalase (EC 1.6.3.5)	15		0.93	1	0.53	0.14	0.01	0.01	0	0	0	0	0	0	0	0	0	0	0	0	0	0	0		8.6
Q9HVE1	0	PA4651	Probable pili assembly chaperone	2		1	0.96	0.3	0	0.83	0.68	0	0	0	0	0	0	0	0	0	0	0	0	0	0	0		7.1
Q9HVE7	0	PA4645	Probable purine/pyrimidine phosphoribosyl transferase	17		0.53	1	0.53	0.25	0.04	0.03	0.02	0	0	0	0	0	0	0	0	0	0	0	0	0	0		9.8
Q9HVE8	0	PA4644	Uncharacterized protein	11		1	0.75	0.39	0.19	0.02	0.01	0	0	0	0	0	0	0	0	0	0	0	0	0	0	0		9.3
Q9HVE9	0	PA4643	Uncharacterized protein	3		0	0	0	1	0.19	0.14	0	0	0	0	0	0	0	0	0	0	0	0	0	0	0		7.2
Q9HVF0	0	PA4642	Uncharacterized protein	6		1	0.86	0.65	0.36	0.15	0.11	0.09	0.02	0.02	0	0	0	0	0	0	0.02	0	0	0	0	0.01		9.3
Q9HVF2	0	PA4639	Uncharacterized protein	10		1	0.53	0.22	0.13	0.03	0.03	0.02	0	0	0	0	0	0	0	0	0	0	0	0	0	0.01		8.9
Q9HVF5	0	PA4636	PlsC domain-containing protein	26		0.89	1	0.57	0.25	0.05	0.04	0.01	0	0	0	0	0	0	0	0	0	0	0	0	0	0		8.9
Q9HVF7	0	PA4634	Abasic site processing protein (EC 3.4.-.-)	2		1	0	0	0	0	0	0	0	0	0	0	0	0	0	0	0	0	0	0	0	0		6.7
Q9HVF8	0	PA4633	Probable chemotaxis transducer	11		0.08	1	0.7	0.19	0.05	0.1	0	0	0	0	0	0	0	0	0	0	0	0	0	0	0		7.3
Q9HVF9	0	PA4632	Peptidase_M48 domain-containing protein	12		1	0.79	0.46	0.18	0.04	0.03	0.02	0	0	0	0	0	0	0	0	0	0	0	0	0	0.01		9.2
Q9HVG0	0	PA4631	Epimerase domain-containing protein	10		0.53	1	0.14	0.05	0	0	0	0	0	0	0	0	0	0	0	0	0	0	0	0	0		7.9
Q9HVH0	0	PA4621	Probable oxidoreductase	46		0	0.19	0.57	1	0.43	0.38	0.1	0.03	0	0	0	0	0	0	0	0	0	0	0	0	0		8.6
Q9HVH1	0	PA4620	2Fe-2S ferredoxin-type domain-containing protein	11		0.38	0.47	0.85	1	0.37	0.33	0.06	0.01	0.02	0	0	0	0	0	0	0	0	0	0	0	0		8.9
Q9HVH2	0	PA4619	Probable c-type cytochrome	20		0.19	0.24	0.69	1	0.59	0.45	0.15	0.03	0	0	0	0	0	0	0	0	0	0	0	0	0		8.6
Q9HVH3	0	PA4618	Uncharacterized protein	11		1	0.73	0.35	0.1	0	0	0	0	0	0	0	0	0	0	0	0	0	0	0	0	0		8
Q9HVH5	0	PA4616	Probable c4-dicarboxylate-binding protein	18		1	0.76	0.74	0.18	0.03	0.02	0.01	0	0	0	0	0	0	0	0	0	0	0	0	0	0		9
Q9HVH6	0	PA4615	Ferredoxin--NADP reductase (EC 1.18.1.2)	15		0.9	1	0.51	0.21	0.01	0.02	0.01	0	0	0	0	0	0	0	0	0	0	0	0	0	0		8.8
Q9HVH9	0	PA4611	Uncharacterized protein	8		1	0.52	0.19	0.04	0.02	0.01	0.02	0.01	0.01	0	0.01	0	0	0	0	0.01	0	0	0.01	0	0.02		9.4
Q9HVI3	0	PA4606	Uncharacterized protein	1		0	0	0	0	0	1	0	0	0	0	0	0	0	0	0	0	0	0	0	0	0		6.1
Q9HVI5	0	PA4604	CobW C-terminal domain-containing protein	13		1	0.89	0.6	0.11	0.01	0.02	0	0	0	0	0	0.07	0.05	0.01	0	0	0	0	0	0	0		8.3
Q9HVJ1	0	PA4595	Probable ATP-binding component of ABC transporter	48		0.63	1	0.64	0.28	0.08	0.06	0.03	0.01	0	0	0	0	0	0	0	0	0	0	0	0	0		9.8
Q9HVK7	0	PA4577	DksA C4-type domain-containing protein	6		1	0.47	0.23	0.08	0	0	0	0	0	0	0	0	0	0	0	0	0	0	0	0	0		8.6
Q9HVK8	0	PA4576	Endopeptidase La (EC 3.4.21.53)	54		0.04	0.07	0.24	0.54	1	0.91	0.39	0.13	0.05	0.01	0	0	0	0	0	0	0	0	0	0	0		8.8
Q9HVL3	0	PA4571	Probable cytochrome c	2		1	0.59	0.4	0.26	0.08	0.05	0.07	0.04	0.03	0	0	0	0	0	0	0.02	0	0	0	0	0		8
Q9HVM0	0	PA4564	Uncharacterized protein	11		1	0.83	0.51	0.26	0.04	0.03	0.02	0.01	0.01	0	0	0	0	0	0	0	0	0	0	0	0		8.9
Q9HVM6	0	PA4558	Peptidyl-prolyl cis-trans isomerase (EC 5.2.1.8)	10		1	0.57	0.26	0.09	0.01	0.01	0.01	0	0.01	0	0	0	0	0	0	0	0	0	0	0	0		9.6
Q9HVP2	0	PA4535	Uncharacterized protein	2		0.45	1	0	0	0	0	0	0	0	0	0	0	0	0	0	0	0	0	0	0	0		6.6
Q9HVP4	0	PA4533	Uncharacterized protein	10		1	0.6	0.23	0.07	0.11	0.15	0.08	0.05	0.03	0	0	0	0	0	0	0	0	0	0	0	0		8.4
Q9HVQ4	0	PA4518	VOC domain-containing protein	2		1	0.62	0	0	0	0	0	0	0	0	0	0	0	0	0	0	0	0	0	0	0		7.7
Q9HVQ6	0	PA4516	Uncharacterized protein	2		0.62	0	0	0	0	0	0	0	0	0	0	0	0	0	0	0	0	0	0	0	1		6.7
Q9HVR3	0	PA4508	Probable transcriptional regulator	3		1	0.96	0.06	0	0	0	0	0	0	0	0	0	0	0	0	0	0	0	0	0	0		7.4
Q9HVR5	0	PA4506	Probable ATP-binding component of ABC dipeptide transporter	2		1	0	0	0	0	0	0	0	0	0	0	0	0	0	0	0	0	0	0	0	0		5.9
Q9HVR6	0	PA4505	Probable ATP-binding component of ABC transporter	4		1	0.98	0.33	0	0	0	0	0	0	0	0	0	0	0	0	0	0	0	0	0	0		6.8
Q9HVR9	0	PA4502	Probable binding protein component of ABC transporter	10		1	0.74	0.65	0.16	0	0	0	0	0	0	0	0	0	0	0	0	0	0	0	0	0		7.4
Q9HVS1	0	PA4500	Probable binding protein component of ABC transporter	8		0.61	1	0.83	0.3	0.03	0.02	0	0	0	0	0	0	0	0	0	0	0	0	0	0	0		8.1
Q9HVS2	0	PA4499	Probable transcriptional regulator	3		0	0	0	0	0.5	1	0.1	0	0	0	0	0	0	0	0	0	0	0	0	0	0		6.9
Q9HVS3	0	PA4498	Probable metallopeptidase	13		0.17	1	0.67	0.21	0.04	0	0	0	0	0	0	0	0	0	0	0	0	0	0	0	0		8
Q9HVS5	0	PA4496	Probable binding protein component of ABC transporter	15		0.65	1	0.53	0.19	0.02	0.01	0	0	0	0	0	0	0	0	0	0	0	0	0	0	0		8.7
Q9HVS6	0	PA4495	Uncharacterized protein	16		0.06	0.33	1	0.63	0.29	0.2	0.07	0.02	0	0	0	0	0	0	0	0	0	0	0	0	0		9.7
Q9HVT0	0	PA4491	Uncharacterized protein	20		0.03	0.17	1	0.75	0.26	0.18	0.01	0	0	0	0	0	0	0	0	0	0	0	0	0	0		8.2
Q9HVT3	0	PA4488	Uncharacterized protein	3		0	0	0	0	0	0	0	0	0	0	0	0	0	1	0.94	0.99	0.39	0.07	0	0	0		8.1
Q9HVT4	0	PA4487	DUF2135 domain-containing protein	6		0	0.08	0.81	1	0.07	0.2	0.02	0.02	0	0	0	0	0	0	0	0	0	0	0	0	0		7.6
Q9HVT5	0	PA4486	CMD domain-containing protein	5		0.52	1	0.78	0.32	0.04	0.04	0	0	0	0	0	0	0	0	0	0	0	0	0	0	0		8.1
Q9HVU5	0	PA4476	Uncharacterized protein	12		0.24	0.46	1	0.24	0	0	0	0	0	0	0	0	0	0	0	0	0	0	0	0	0		6.6
Q9HVU6	0	PA4475	CN hydrolase domain-containing protein	14		0.68	1	0.7	0.22	0.01	0	0	0	0	0	0	0	0	0	0	0	0	0	0	0	0		8
Q9HVU7	0	PA4474	Uncharacterized protein	19		0.27	1	0.78	0.46	0.13	0.11	0.04	0.01	0	0	0	0	0	0	0	0	0	0	0	0	0		8.8
Q9HVV5	0	PA4463	Uncharacterized protein	7		1	0.77	0.28	0.05	0	0	0	0	0	0	0	0	0	0	0	0	0	0	0	0	0		10.1
Q9HVV6	0	PA4461	Lipopolysaccharide export system ATP-binding protein LptB	10		0.8	1	1	0.73	0.27	0.2	0.06	0	0	0	0	0	0	0	0	0	0	0	0	0	0		8.8
Q9HVV9	0	PA4458	3-deoxy-D-manno-octulosonate 8-phosphate phosphatase KdsC (EC 3.1.3.45) (KDO 8-P phosphatase)	14		0.42	1	0.91	0.47	0.11	0.1	0.02	0	0	0	0	0	0	0	0	0	0	0	0	0	0		9.1
Q9HVW1	0	PA4456	Probable ATP-binding component of ABC transporter	8		0	0	1	0.66	0.61	0.54	0.39	0.46	0.25	0.05	0.04	0	0	0	0	0	0	0	0	0	0		8.2
Q9HVW3	0	PA4454	MlaD domain-containing protein	5		0	0.11	0.72	1	0.48	0.49	0.12	0.05	0.01	0	0	0	0	0	0	0.01	0	0	0	0	0.01		8.5
Q9HVW4	0	PA4453	Uncharacterized protein	19		1	0.84	0.47	0.19	0.03	0.03	0.03	0.01	0.01	0	0.01	0	0	0	0	0.01	0	0	0	0	0		9.8
Q9HVW5	0	PA4452	STAS domain-containing protein	3		0.37	0.17	0.29	1	0.33	0.29	0.05	0	0	0	0	0	0	0	0	0	0	0	0	0	0		8
Q9HVW6	0	PA4451	Uncharacterized protein	7		1	0.69	0.24	0.05	0.01	0.01	0.01	0.01	0.01	0	0	0	0	0	0	0	0	0	0	0	0.01		9.6
Q9HVX4	0	PA4441	Uncharacterized protein	11		0.91	1	0.72	0.37	0.12	0.08	0.04	0.01	0.01	0	0	0	0	0	0	0	0	0	0	0	0.01		9.6
Q9HVX5	0	PA4440	Thioesterase domain-containing protein	11		1	0.99	0.34	0.07	0	0.01	0	0	0	0	0	0	0	0	0	0	0	0	0	0	0		8.9
Q9HVY0	0	PA4435	Probable acyl-CoA dehydrogenase	7		0	0	1	0	0.28	0	0	0	0	0	0	0	0	0	0	0	0	0	0	0	0		6.7
Q9HVY1	0	PA4434	Probable oxidoreductase	20		0.28	1	0.87	0.42	0.07	0.05	0.02	0	0	0	0	0	0	0	0	0	0	0	0	0	0		8.9
Q9HVY4	0	PA4431	Ubiquinol-cytochrome c reductase iron-sulfur subunit (EC 7.1.1.8)	11		0.91	1	0.7	0.46	0.36	0.24	0.21	0.12	0.1	0.06	0.06	0.03	0.02	0.02	0.01	0.02	0.01	0.01	0.01	0.01	0.02		9.5
Q9HVY5	0	PA4430	Cytochrome b	5		0.16	0.63	1	0.9	0.77	0.91	0.38	0	0.07	0	0	0	0	0	0	0.02	0	0	0	0	0		8.2
Q9HVY6	0	PA4429	Probable cytochrome c1	13		0.61	1	0.95	0.52	0.26	0.21	0.09	0.04	0.02	0.01	0.01	0.01	0.01	0	0	0	0	0	0	0	0		9.7
Q9HVY9	0	PA4426	Uncharacterized protein	7		1	0.69	0.44	0.16	0.02	0.02	0.02	0	0	0	0	0	0	0	0	0	0	0	0	0	0.02		8.6
Q9HVZ2	0	PA4423	Uncharacterized protein	21		0.71	1	0.87	0.41	0.19	0.11	0.02	0	0	0	0	0	0	0	0	0	0	0	0	0	0		8.3
Q9HW05	0	PA4401	Probable glutathione S-transferase	5		1	0	0.2	0	0	0	0	0	0	0	0	0	0	0	0	0	0	0	0	0	0		7.3
Q9HW06	0	PA4400	Probable pyrophosphohydrolase	18		1	1	0.66	0.21	0.03	0.02	0.01	0	0	0	0	0	0	0	0	0	0	0	0	0	0		9.1
Q9HW07	0	PA4399	Corrinoid adenosyltransferase (EC 2.5.1.17)	7		0.52	1	0.59	0.31	0.05	0.01	0	0	0	0.05	0.12	0.04	0.02	0	0	0	0	0	0	0.1	0.07		8.2
Q9HW08	0	PA4398	Histidine kinase (EC 2.7.13.3)	3		0.64	1	0.79	0.5	0	0	0	0	0	0	0	0	0	0	0	0	0	0	0	0	0		6.6
Q9HW10	0	PA4396	Probable two-component response regulator	6		0.47	0.27	0.18	0	0	0	1	0	0	0	0	0	0	0	0	0	0	0	0	0	0		7.1
Q9HW12	0	PA4394	Uncharacterized protein	7		0	0.47	1	0.42	0.13	0.1	0.05	0.02	0.01	0	0	0	0	0	0	0	0	0	0	0	0		8.6
Q9HW14	0	PA4390	Uncharacterized protein	5		0	0	0	0	0	0	0	0	1	0	0	0	0	0	0	0	0	0	0	0	0		5.3
Q9HW16	0	PA4388	DUF2470 domain-containing protein	15		0.53	1	0.63	0.18	0.04	0.05	0	0	0	0	0	0	0	0	0	0	0	0	0	0	0		8.9
Q9HW17	0	PA4387	Uncharacterized protein	4		0.65	1	0.56	0.31	0	0	0	0	0	0	0	0	0	0	0	0	0	0	0	0	0		7.8
Q9HW21	0	PA4381	Probable two-component response regulator	10		0.99	1	0.38	0.02	0	0	0	0	0	0	0	0	0	0	0	0	0	0	0	0	0		8.4
Q9HW29	0	PA4373	Uncharacterized protein	13		0.9	1	0.45	0.12	0	0	0	0	0	0	0	0	0	0	0	0	0	0	0	0	0		8
Q9HW30	0	PA4372	Peptidase_M75 domain-containing protein	26		1	0.91	0.6	0.27	0.04	0.03	0	0	0	0	0	0	0	0	0	0	0	0	0	0	0.02		8.6
Q9HW33	0	PA4369	Uncharacterized protein	5		1	0.5	0.27	0.1	0.01	0.01	0.04	0.01	0.01	0	0	0	0	0	0	0	0	0	0	0	0		8.1
Q9HW39	0	PA4362	Sacchrp_dh_NADP domain-containing protein	11		1	0.45	0.46	0.02	0	0	0	0	0	0	0	0	0	0	0	0	0	0	0	0	0		7.8
Q9HW41	0	PA4360	Uncharacterized protein	9		0.55	1	0.72	0.33	0.29	0.28	0.09	0	0	0	0	0	0	0	0	0	0	0	0	0	0.08		8.4
Q9HW42	0	PA4359	FeoA domain-containing protein	1		1	0	0	0	0	0	0	0	0	0	0	0	0	0	0	0	0	0	0	0	0		6.8
Q9HW44	0	PA4357	FeoC domain-containing protein	3		1	0.3	0.3	0.08	0	0	0	0	0	0	0	0	0	0	0	0	0	0	0	0	0		7.6
Q9HW47	0	PA4354	HTH arsR-type domain-containing protein	4		0.68	0.93	1	0.43	0	0	0	0	0	0	0	0	0	0	0	0	0	0	0	0	0		7.5
Q9HW49	0	PA4352	Uncharacterized protein	29		1	0.83	0.45	0.15	0.02	0.02	0.01	0	0	0	0	0	0	0	0	0	0	0	0	0	0		9.6
Q9HW52	0	PA4349	Uncharacterized protein	6		0.43	1	0.56	0.11	0	0	0	0	0	0	0	0	0	0	0	0	0	0	0	0	0		7.8
Q9HW53	0	PA4348	Lactamase_B domain-containing protein	4		0.53	1	0.59	0.25	0	0	0	0	0	0	0	0	0	0	0	0	0	0	0	0	0		8.5
Q9HW54	0	PA4347	Beta-lactamase domain-containing protein	2		0	0	0	0	0	0.02	0	0	0.76	0.22	1	0.39	0	0	0	0	0	0	0	0	0		7.2
Q9HW56	0	PA4345	YceI domain-containing protein	2		1	0.54	0	0	0	0	0	0	0	0	0	0	0	0	0	0	0	0	0	0	0		7.3
Q9HW61	0	PA4340	YceI domain-containing protein	8		1	0.42	0.15	0.04	0	0.01	0	0	0	0	0	0	0	0	0	0	0	0	0	0	0		8.2
Q9HW65	0	PA4336	DJ-1_PfpI domain-containing protein	8		0.06	0.89	1	0.68	0.22	0.15	0.05	0	0	0	0	0	0	0	0	0	0	0	0	0	0		9.3
Q9HW68	0	PA4333	Fumarate hydratase class I (EC 4.2.1.2)	39		0.26	1	0.9	0.51	0.11	0.09	0.04	0.02	0.02	0.01	0.01	0.02	0.1	0.25	0.3	0.33	0.01	0.01	0	0	0.01		9.9
Q9HW73	0	PA4328	Uncharacterized protein	12		0.8	1	0.88	0.04	0	0	0	0	0	0	0	0	0	0	0	0	0	0	0	0	0		8.2
Q9HW76	0	PA4325	DUF4124 domain-containing protein	1		1	0	0	0	0	0	0	0	0	0	0	0	0	0	0	0	0	0	0	0	0		6.7
Q9HW79	0	PA4322	AAA domain-containing protein	11		0.79	1	0.61	0.21	0.09	0.06	0	0	0	0	0	0	0	0	0	0	0	0	0	0	0		8.3
Q9HW92	0	PA4308	AAA domain-containing protein	20		0.82	1	0.51	0.25	0.06	0.02	0	0	0	0	0	0	0	0	0	0	0	0	0	0	0		8.5
Q9HWA8	0	PA4292	Phosphate transporter	7		0.37	0.98	1	0.91	0.78	0.89	0.54	0.49	0.16	0.15	0.07	0.06	0.05	0	0.04	0.02	0	0	0	0	0.04		8
Q9HWA9	0	PA4291	Uncharacterized protein	7		0.33	0.13	0.07	0	0	0.02	0.05	0.15	1	0.3	0.47	0.54	0.11	0.01	0.02	0.01	0	0	0	0	0.02		9.1
Q9HWB4	0	PA4286	BPL/LPL catalytic domain-containing protein	14		1	0.41	0.22	0.03	0	0	0	0	0	0	0	0	0	0	0	0	0	0	0	0	0		8.4
Q9HWC2	0	PA4278	SPOR domain-containing protein	6		1	0.62	0.46	0.1	0.12	0	0.02	0	0	0	0	0	0	0	0	0	0	0	0	0	0		7.9
Q9HWG1	0	PA4233	Probable major facilitator superfamily (MFS) transporter	2		0	0	0	1	0.9	0.58	0.22	0.4	0	0	0	0	0	0	0	0	0	0	0	0	0		7
Q9HWG6	0	PA4223	Probable ATP-binding component of ABC transporter	11		0	0.8	1	0.96	0.44	0.56	0.16	0.13	0.05	0.04	0.03	0	0	0	0	0	0	0	0	0	0		8
Q9HWG7	0	PA4222	Probable ATP-binding component of ABC transporter	9		0	0	0.3	1	0.65	0.51	0.16	0	0	0	0	0	0	0	0	0	0	0	0	0	0		7
Q9HWG8	0	PA4218	Probable transporter	2		0	0	1	0.68	0	0	0	0	0	0	0	0	0	0	0	0	0	0	0	0	0		7
Q9HWI1	0	PA4200	Lactamase_B domain-containing protein	3		1	0.66	0.24	0	0	0	0	0	0	0	0	0	0	0	0	0	0	0	0	0	0		7.3
Q9HWI2	0	PA4199	Probable acyl-CoA dehydrogenase	18		0.14	0.91	1	0.41	0.07	0.06	0.01	0	0	0	0	0	0	0	0	0	0	0	0	0	0		8.4
Q9HWI6	0	PA4195	Probable binding protein component of ABC transporter	10		1	0.65	0.23	0.03	0	0	0	0	0	0	0	0	0	0	0	0	0	0	0	0	0		8.3
Q9HWJ3	0	PA4188	Uncharacterized protein	1		0	0.89	1	0.58	0	0	0	0	0	0	0	0	0	0	0	0	0	0	0	0	0		6.7
Q9HWJ6	0	PA4185	Probable transcriptional regulator	9		1	0.87	0.55	0.39	0.18	0.14	0	0	0	0	0	0	0	0	0	0	0	0	0	0	0		7.7
Q9HWJ8	0	PA4183	Uncharacterized protein	1		1	0	0	0	0	0	0	0	0	0	0	0	0	0	0	0	0	0	0	0	0		6.9
Q9HWJ9	0	PA4182	Uncharacterized protein	2		0.85	1	0	0	0	0	0	0	0	0	0	0	0	0	0	0	0	0	0	0	0		6.7
Q9HWK0	0	PA4181	B3_4 domain-containing protein	5		1	0.42	0	0	0	0	0	0	0	0	0	0	0	0	0	0	0	0	0	0	0		7.5
Q9HWK1	0	PA4180	Probable acetolactate synthase large subunit	10		0.06	1	0.55	0.19	0.04	0.04	0	0	0	0	0	0	0	0	0	0	0	0	0	0	0		7.8
Q9HWL1	0	PA4170	Pyr_redox_2 domain-containing protein	4		1	0.36	0	0	0	0	0	0	0	0	0	0	0	0	0	0	0	0	0	0	0		7.1
Q9HWL2	0	PA4169	Uncharacterized protein	1		0	0	0	0	0	1	0	0	0	0	0	0	0	0	0	0	0	0	0	0	0		6.3
Q9HWL5	0	PA4166	Probable acetyltransferase	4		1	0.43	0	0	0	0	0	0	0	0	0	0	0	0	0	0	0	0	0	0	0		7.6
Q9HWL7	0	PA4164	GGACT domain-containing protein	2		1	0	0	0	0	0	0	0	0	0	0	0	0	0	0	0	0	0	0	0	0		7.6
Q9HWL8	0	PA4163	Uncharacterized protein	30		0.56	1	0.68	0.25	0.05	0.04	0.01	0	0	0	0	0	0	0	0	0	0	0	0	0	0		8.8
Q9HWL9	0	PA4162	Probable short-chain dehydrogenase	5		0.3	1	0.91	0.18	0	0	0	0	0	0	0	0	0	0	0	0	0	0	0	0	0		7.3
Q9HWM4	0	PA4157	Probable transcriptional regulator	4		0.42	0.79	1	0.8	0.71	0.63	0.12	0	0	0	0	0	0	0	0	0	0	0	0	0	0		7.4
Q9HWP6	0	PA4135	Probable transcriptional regulator	8		0	0.44	0.83	1	0.43	0.33	0.16	0.17	0.12	0.09	0.06	0.01	0	0	0	0	0	0	0	0	0		8.6
Q9HWP9	0	PA4132	HTH gntR-type domain-containing protein	9		0	0	0	0	0	0	0	0.11	1	0.66	0.52	0	0	0	0	0	0	0	0	0	0		7.2
Q9HWQ0	0	PA4131	Probable iron-sulfur protein	2		0	0	0	0	0	1	0	0	0	0	0	0	0	0	0	0	0	0	0	0	0		6.2
Q9HWQ1	0	PA4130	Probable sulfite or nitrite reductase	20		0.42	1	0.45	0.21	0.03	0	0	0	0	0	0	0	0	0	0	0	0	0	0	0	0		8.1
Q9HWQ2	0	PA4129	Uncharacterized protein	12		1	0.83	0.37	0.09	0	0	0	0	0	0	0	0	0	0	0	0	0	0	0	0	0		8.8
Q9HWQ3	0	PA4128	HpcH_HpaI domain-containing protein	2		0	0.18	1	0.54	0	0	0	0	0	0	0	0	0	0	0	0	0	0	0	0	0		7.5
Q9HWQ9	0	PA4122	FAA_hydrolase domain-containing protein	12		0.84	1	0.75	0.27	0.03	0.03	0.01	0	0	0	0	0	0	0	0	0	0	0	0	0	0		8.8
Q9HWR0	0	PA4121	FAA_hydrolase domain-containing protein	14		0.87	1	0.65	0.27	0.04	0.02	0.01	0	0	0	0	0	0	0	0	0	0	0	0	0	0		9
Q9HWR5	0	PA4115	AMP nucleosidase (EC 3.2.2.4)	21		0	0.17	1	0.65	0.25	0.22	0.13	0.14	0.09	0.04	0.01	0	0	0	0	0	0	0	0	0	0		8.2
Q9HWS8	0	PA4100	Probable dehydrogenase	2		0	1	0.33	0	0	0	0	0	0	0	0	0	0	0	0	0	0	0	0	0	0		6.6
Q9HWT8	0	PA4090	Uncharacterized protein	3		1	0.48	0	0	0	0	0	0	0	0	0	0	0	0	0	0	0	0	0	0	0		8.2
Q9HWU9	0	PA4079	Probable dehydrogenase	9		1	0.95	0.42	0.25	0.03	0.01	0	0	0	0	0	0	0	0	0	0	0	0	0	0	0		8.8
Q9HWV0	0	PA4078	Probable nonribosomal peptide synthetase	45		0.03	1	0.88	0.4	0.11	0.06	0.01	0	0	0	0	0	0	0	0	0	0	0	0	0	0		8.2
Q9HWV5	0	PA4073	Probable aldehyde dehydrogenase	20		0.95	0.94	1	0.75	0.44	0.28	0.17	0.06	0.04	0.01	0.03	0	0	0	0	0	0	0	0	0	0		9.3
Q9HWV9	0	PA4069	dTDP-4-dehydrorhamnose reductase (EC 1.1.1.133)	8		0	0	0.35	1	0.61	0.79	0	0	0	0	0	0	0	0	0	0	0	0	0	0	0		7.3
Q9HWW0	0	PA4068	Probable epimerase	14		0.43	1	0.65	0.19	0.02	0.02	0	0	0	0	0	0	0	0	0	0	0	0	0	0	0		8.9
Q9HWW2	0	PA4066	Uncharacterized protein	2		1	0.27	0	0	0	0	0	0	0	0	0	0	0	0	0	0	0	0	0	0	0		7.6
Q9HWW5	0	PA4063	Uncharacterized protein	6		1	0.4	0.09	0.02	0	0	0	0	0	0	0	0	0	0	0	0	0	0	0	0	0		8
Q9HWW6	0	PA4062	Uncharacterized protein	3		1	0	0	0	0	0	0	0	0	0	0	0	0	0	0	0	0	0	0	0	0		7.3
Q9HWW7	0	PA4061	Probable thioredoxin	19		0.95	1	0.63	0.37	0.11	0.07	0.03	0	0	0	0	0	0	0	0	0	0	0	0	0	0		9.4
Q9HWW8	0	PA4060	Uncharacterized protein	3		1	0.26	0.18	0	0	0	0	0	0	0	0	0	0	0	0	0	0	0	0	0	0		7.8
Q9HWW9	0	PA4059	Uncharacterized protein	3		0.59	1	0.23	0	0	0	0	0	0	0	0	0	0	0	0	0	0	0	0	0	0		7.7
Q9HWX9	0	PA4049	PBPb domain-containing protein	3		0.48	1	0	0	0	0	0	0	0	0	0	0	0	0	0	0	0	0	0	0	0		6.5
Q9HWY0	0	PA4048	Uncharacterized protein	4		1	0.69	0.26	0.06	0	0	0	0	0	0	0	0	0	0	0	0	0	0	0	0	0		8.1
Q9HWY3	0	PA4045	Fe/B12 periplasmic-binding domain-containing protein	3		0.79	1	0	0	0	0	0	0	0	0	0	0	0	0	0	0	0	0	0	0	0		6.8
Q9HWZ2	0	PA4035	FecR domain-containing protein	15		1	0.81	0.48	0.17	0.01	0.01	0.01	0	0	0	0	0	0	0	0	0	0	0	0	0	0		8.4
Q9HWZ5	0	PA4032	Probable two-component response regulator	7		0.93	1	0.25	0	0	0	0	0	0	0	0	0	0	0	0	0	0	0	0	0	0		8
Q9HWZ7	0	PA4030	Uncharacterized protein	2		0.48	1	0	0	0	0	0	0	0	0	0	0	0	0	0	0	0	0	0	0	0		6.8
Q9HWZ8	0	PA4029	Uncharacterized protein	4		0.37	0.76	1	0.4	0.23	0.48	0	0	0	0	0	0	0	0	0	0	0	0	0	0	0		8
Q9HX01	0	PA4026	Probable acetyltransferase	10		0.83	1	0.35	0.07	0	0.01	0	0	0	0	0	0	0	0	0	0	0	0	0	0	0		8.6
Q9HX05	0	PA4022	Probable aldehyde dehydrogenase	19		0	0.07	1	0.9	0.3	0.24	0.03	0.01	0	0	0	0	0	0	0	0	0	0	0	0	0		8.7
Q9HX10	0	PA4017	Uncharacterized protein	18		1	0.74	0.34	0.09	0.01	0.01	0	0	0	0	0	0	0	0	0	0	0	0	0	0	0		8.8
Q9HX12	0	PA4015	MaoC-like domain-containing protein	8		1	0.95	0.46	0.12	0.02	0.01	0.01	0	0	0	0	0	0	0	0	0	0	0	0	0	0.01		9
Q9HX15	0	PA4012	Lon N-terminal domain-containing protein	5		1	0.62	0	0.6	0	0	0	0	0	0	0	0	0	0	0	0	0	0	0	0	0		7.2
Q9HX26	0	PA3995	Probable transcriptional regulator	3		0.64	1	0.65	0	0	0	0	0	0	0	0	0	0	0	0	0	0	0	0	0	0		7
Q9HX28	0	PA3992	Uncharacterized protein	15		1	0.9	0.61	0.17	0	0.01	0	0	0	0	0	0	0	0	0	0	0	0	0	0	0		8.3
Q9HX36	0	PA3983	Uncharacterized protein	12		0.72	1	0.53	0.23	0.05	0.04	0.01	0	0	0	0	0	0	0	0	0	0	0	0	0	0		9.3
Q9HX38	0	PA3981	PhoH domain-containing protein	21		0	0.17	1	0.92	0.49	0.34	0.11	0.05	0.01	0	0	0	0	0	0	0	0	0	0	0	0		8.8
Q9HX39	0	PA3979	Uncharacterized protein	6		0.24	1	0.79	0.37	0.09	0.07	0.03	0	0	0	0	0	0	0	0	0	0	0	0	0	0		8.9
Q9HX44	0	PA3972	Probable acyl-CoA dehydrogenase	36		0	0	0.48	1	0.45	0.3	0.08	0.01	0	0	0	0	0	0	0	0	0	0	0	0	0		8.6
Q9HX49	0	PA3967	Uncharacterized protein	8		1	0.54	0.19	0.07	0.01	0.01	0.01	0	0	0	0	0	0	0	0	0	0	0	0	0	0		9.4
Q9HX51	0	PA3965	Probable transcriptional regulator	12		1	0.69	0.35	0.14	0.01	0.01	0.01	0	0	0	0.01	0	0	0	0	0	0	0	0	0	0		8.9
Q9HX58	0	PA3958	Endo/exonuclease/phosphatase domain-containing protein	4		0.93	0.75	1	0.66	0.94	0.97	0.36	0.27	0.36	0	0	0	0	0	0	0	0	0	0	0	0		7.5
Q9HX60	0	PA3956	VOC domain-containing protein	6		0.95	1	0.61	0.07	0.02	0	0	0	0	0	0	0	0	0	0	0	0	0	0	0	0		8.3
Q9HX64	0	PA3952	Uncharacterized protein	4		1	0.53	0.23	0	0	0.03	0	0	0	0	0	0	0	0	0	0	0	0	0	0	0		8
Q9HX65	0	PA3951	NYN domain-containing protein	7		0.98	1	0.26	0.05	0	0	0	0	0	0	0	0	0	0	0	0	0	0	0	0	0		8
Q9HX67	0	PA3949	Uncharacterized protein	5		0	0	0	0	1	0.94	0.54	0	0	0	0	0.25	0.16	0	0	0	0	0	0	0	0		6.3
Q9HX71	0	PA3945	N-acetyltransferase domain-containing protein	1		0.64	1	0.42	0	0	0	0	0	0	0	0	0	0	0	0	0	0	0	0	0	0		7.3
Q9HX75	0	PA3941	Uncharacterized protein	10		1	0.71	0.17	0.05	0	0	0	0	0	0	0	0	0	0	0	0	0	0	0	0	0		8.4
Q9HX76	0	PA3940	Probable DNA binding protein	12		0.24	0.7	1	0.7	0.81	0.74	0.45	0.23	0.22	0.11	0.08	0.03	0.02	0.01	0.01	0.01	0	0	0	0	0		10.4
Q9HX78	0	PA3938	Probable periplasmic taurine-binding protein	12		1	0.48	0.36	0	0	0	0	0	0	0	0	0	0	0	0	0	0	0	0	0	0		7.8
Q9HX82	0	PA3934	Uncharacterized protein	1		0.71	1	0.57	0.3	0.12	0	0	0	0	0	0	0	0	0	0	0	0	0	0	0	0		7.3
Q9HX84	0	PA3932	Probable transcriptional regulator	8		0.33	1	0.54	0.26	0	0	0	0	0	0	0	0	0	0	0	0	0	0	0	0	0		7.7
Q9HX85	0	PA3931	Uncharacterized protein	16		1	0.79	0.29	0.13	0.02	0.01	0.01	0	0	0	0	0	0	0	0	0	0	0	0	0	0		9.1
Q9HX89	0	PA3924	Probable medium-chain acyl-CoA ligase	10		0.02	1	0.62	0.45	0.05	0.02	0	0	0	0	0	0	0	0	0	0	0	0	0	0	0		7.6
Q9HX94	0	PA3919	PINc domain-containing protein	9		0	0	0	1	0.39	0.48	0.14	0	0	0	0	0	0	0	0	0	0	0	0	0	0		7.5
Q9HXA5	0	PA3908	Imm52 domain-containing protein	5		0.51	1	0.61	0.22	0	0	0	0	0	0	0	0	0	0	0	0	0	0	0	0	0		8
Q9HXB7	0	PA3896	Probable 2-hydroxyacid dehydrogenase	16		0.52	1	0.8	0.2	0.03	0.02	0.01	0.01	0	0	0	0	0	0	0	0	0	0	0	0	0		8.3
Q9HXB8	0	PA3895	Probable transcriptional regulator	10		0	0	0.34	1	0.53	0.74	0.18	0.11	0.08	0.05	0	0	0	0	0	0	0	0	0	0	0		8
Q9HXC1	0	PA3892	Biotin_lipoyl_2 domain-containing protein	6		1	0.86	0.45	0	0	0	0	0	0	0	0	0	0	0	0	0	0	0	0	0	0		7.6
Q9HXC2	0	PA3891	Probable ATP-binding component of ABC transporter	3		0.32	1	0.73	0.15	0	0	0	0	0	0	0	0	0	0	0	0	0	0	0	0	0		7.4
Q9HXC4	0	PA3889	Probable binding protein component of ABC transporter	4		1	0.23	0	0	0	0	0	0	0	0	0	0	0	0	0	0	0	0	0	0	0		7
Q9HXC6	0	PA3886	Uncharacterized protein	6		1	0.84	0.26	0.02	0	0	0	0	0	0	0	0	0	0	0	0	0	0	0	0	0		8.2
Q9HXE0	0	PA3866	Pyocin protein	3		0.87	1	0	0	0	0	0	0	0	0	0	0	0	0	0	0	0	0	0	0	0		6.1
Q9HXE1	0	PA3865	Probable amino acid binding protein	9		1	0.77	0.42	0.1	0	0	0	0	0	0	0	0	0	0	0	0	0	0	0	0	0		8.2
Q9HXE7	0	PA3859	Carboxylesterase	8		1	0.65	0.31	0.12	0.01	0	0	0	0	0	0	0	0	0	0	0	0	0	0	0	0		8.9
Q9HXE8	0	PA3858	Probable amino acid-binding protein	10		0.54	1	0.6	0.49	0.01	0.02	0	0	0	0	0	0	0	0	0	0	0	0	0	0	0		8
Q9HXF0	0	PA3856	SnoaL-like domain-containing protein	3		0.9	1	0.46	0	0	0	0	0	0	0	0	0	0	0	0	0	0	0	0	0	0		7
Q9HXF4	0	PA3852	Uncharacterized protein	11		0.56	1	0.75	0.2	0.02	0	0	0	0	0	0	0	0	0	0	0	0	0	0	0	0		8.4
Q9HXF6	0	PA3850	Uncharacterized protein	4		0.91	1	0.73	0.15	0	0	0	0	0	0	0	0	0	0	0	0	0	0	0	0	0		8.2
Q9HXF8	0	PA3848	Uncharacterized protein	9		0	0.11	1	0.99	0.57	0.39	0.12	0.06	0	0	0	0	0	0	0	0.03	0	0	0	0	0		7.5
Q9HXG0	0	PA3846	Isochorismatase domain-containing protein	6		0.14	1	0.73	0.23	0	0.04	0	0	0	0	0	0	0	0	0	0	0	0	0	0	0		8
Q9HXG6	0	PA3838	Probable ATP-binding component of ABC transporter	1		0	0	0	0	0	0.8	1	0.88	0	0	0	0	0	0	0	0	0	0	0	0	0		6.4
Q9HXG8	0	PA3836	Uncharacterized protein	17		1	0.91	0.45	0.14	0.02	0.01	0	0	0	0	0	0	0	0	0	0	0	0	0	0	0		9.1
Q9HXH1	0	PA3833	Uncharacterized protein	3		1	0.69	0.35	0.2	0	0	0	0	0	0	0	0	0	0	0	0	0	0	0	0	0		8.5
Q9HXH4	0	PA3828	Lipopolysaccharide export system permease protein LptF	6		0	0.4	1	0.57	0.54	0.45	0.25	0.19	0.06	0.07	0	0.04	0	0	0	0	0	0	0	0	0		7.7
Q9HXH5	0	PA3827	Uncharacterized protein	4		0	0.66	0.63	1	0.38	0.27	0.15	0.13	0.07	0.05	0	0	0	0	0	0	0	0	0	0	0		7.6
Q9HXI3	0	PA3819	Rick_17kDa_Anti domain-containing protein	12		0.71	0.54	0.23	0.13	0.2	0.22	0.36	0.69	0.95	0.84	1	0.89	0.99	0.62	0.31	0.38	0.6	0.18	0.33	0.31	0.73		9.1
Q9HXJ3	0	PA3804	HTH cro/C1-type domain-containing protein	13		1	0.85	0.54	0.24	0.04	0.03	0.01	0	0	0	0	0	0	0	0	0	0	0	0	0	0		9.1
Q9HXJ6	0	PA3801	TPR_21 domain-containing protein	19		0.8	1	0.72	0.49	0.14	0.11	0.05	0.01	0	0	0	0	0	0	0	0	0	0	0	0	0		9.4
Q9HXJ9	0	PA3798	Probable aminotransferase	18		0.26	1	0.76	0.33	0.08	0.05	0.02	0	0	0	0	0	0	0	0	0	0	0	0	0	0		8.8
Q9HXK0	0	PA3797	CN hydrolase domain-containing protein	15		0.48	1	0.58	0.28	0.03	0.02	0	0	0	0	0	0	0	0	0	0	0	0	0	0	0		8.5
Q9HXK1	0	PA3796	Uncharacterized protein	5		1	0.75	0.34	0.11	0	0	0	0	0	0	0	0	0	0	0	0	0	0	0	0	0		9.1
Q9HXK2	0	PA3795	Probable oxidoreductase	11		1	0.83	0.43	0.08	0	0	0	0	0	0	0	0	0	0	0	0	0	0	0	0	0		8.4
Q9HXK4	0	PA3793	Uncharacterized protein	4		1	0.87	0.42	0.06	0	0	0	0	0.01	0	0	0	0	0	0	0	0	0	0	0	0		8.9
Q9HXK8	0	PA3787	Uncharacterized protein	11		0.94	1	0.44	0.15	0	0	0	0	0	0	0	0	0	0	0	0	0	0	0	0	0		7.9
Q9HXL0	0	PA3785	Uncharacterized protein	12		1	0.57	0.3	0.11	0.03	0.01	0.03	0.02	0.01	0	0.01	0	0	0	0.01	0.01	0	0	0.01	0.01	0.03		9.4
Q9HXL2	0	PA3783	Isochorismatase domain-containing protein	1		1	0	0.88	0	0	0	0	0	0	0	0	0	0	0	0	0	0	0	0	0	0		6.8
Q9HXL6	0	PA3779	Uncharacterized protein	10		1	0.06	0.05	0.02	0	0	0	0	0	0	0	0	0	0	0	0	0	0	0	0	0		7.5
Q9HXL9	0	PA3776	Probable transcriptional regulator	1		0.83	1	0.72	0	0	0	0	0	0	0	0	0	0	0	0	0	0	0	0	0	0		7.4
Q9HXM7	0	PA3768	Probable metallo-oxidoreductase	15		0.63	1	0.74	0.33	0.05	0.04	0.03	0	0	0	0	0	0	0	0	0	0	0	0	0	0		8.3
Q9HXN0	0	PA3765	Uncharacterized protein	10		0.4	1	0.54	0.13	0.03	0.01	0	0	0	0	0	0	0	0	0	0	0	0	0	0	0		8.2
Q9HXN3	0	PA3762	Uncharacterized protein	5		1	0.9	0.55	0.16	0.01	0	0	0	0	0	0	0	0	0	0	0	0	0	0	0	0		8.9
Q9HXN6	0	PA3759	Probable aminotransferase	8		1	0.81	0.31	0	0	0	0	0	0	0	0	0	0	0	0	0	0	0	0	0	0		7.8
Q9HXN7	0	PA3758	Probable N-acetylglucosamine-6-phosphate deacetylase	5		0.66	1	0.84	0.39	0	0	0	0	0	0	0	0	0	0	0	0	0	0	0	0	0		7.7
Q9HXN8	0	PA3757	Probable transcriptional regulator	5		1	0.32	0.28	0	0	0	0	0	0	0	0	0	0	0	0	0	0	0	0	0	0		7.2
Q9HXN9	0	PA3756	YkuD domain-containing protein	4		0.93	1	0.37	0.18	0.02	0.01	0.01	0	0	0	0	0	0	0	0	0	0	0	0	0	0		8.3
Q9HXP0	0	PA3755	Nudix hydrolase domain-containing protein	3		1	0	0	0	0	0	0	0	0	0	0	0	0	0	0	0	0	0	0	0	0		7
Q9HXP1	0	PA3754	Nudix hydrolase domain-containing protein	6		1	0.31	0.17	0.05	0	0	0	0	0	0	0	0	0	0	0	0	0	0	0	0	0		7.9
Q9HXQ3	0	PA3741	HotDog ACOT-type domain-containing protein	6		0.18	1	0.68	0.25	0.05	0.05	0	0	0	0	0	0	0	0	0	0	0	0	0	0	0		8.5
Q9HXQ9	0	PA3733	Uncharacterized protein	7		0.2	1	0.64	0.21	0	0	0	0	0	0	0	0	0	0	0	0	0	0	0	0	0		7.4
Q9HXR0	0	PA3732	Uncharacterized protein	3		0.75	1	0.63	0.2	0.03	0	0	0	0	0	0	0	0	0	0	0	0	0	0	0	0		8.6
Q9HXR1	0	PA3731	Uncharacterized protein	22		1	0.72	0.42	0.15	0.04	0.04	0.02	0.01	0.01	0	0.01	0	0	0	0.01	0.01	0	0	0	0.01	0.02		9.4
Q9HXR2	0	PA3730	Uncharacterized protein	3		1	0.5	0	0	0	0	0	0	0.15	0	0	0	0	0	0	0	0	0	0	0	0		7.5
Q9HXR3	0	PA3729	Uncharacterized protein	52		1	0.73	0.58	0.3	0.1	0.06	0.01	0	0	0	0.04	0.12	0.27	0.25	0.26	0.23	0.21	0.14	0.12	0.05	0.13		8.7
Q9HXR4	0	PA3728	Uncharacterized protein	41		0.02	0.11	0.12	0.07	0.02	0.01	0	0	0.6	1	0	0.4	0.03	0.16	0.08	0.04	0.05	0	0	0	0		8.7
Q9HXR5	0	PA3727	PLDc_2 domain-containing protein	5		1	0.65	0	0	0	0	0	0	0	0	0	0	0	0	0	0	0	0	0	0	0		6.9
Q9HXR6	0	PA3726	Uncharacterized protein	9		1	0.88	0.39	0.18	0.02	0.01	0.02	0	0	0	0	0	0	0	0	0	0	0	0	0	0		9
Q9HXR8	0	PA3723	Probable FMN oxidoreductase	19		0.32	1	0.86	0.38	0.08	0.05	0.01	0	0	0	0	0	0	0	0	0	0	0	0	0	0		8.9
Q9HXS1	0	PA3720	Uncharacterized protein	3		1	0.38	0.16	0	0	0	0	0	0	0	0	0	0	0	0	0	0	0	0	0	0		7.8
Q9HXS4	0	PA3717	Peptidyl-prolyl cis-trans isomerase (EC 5.2.1.8)	6		1	0.62	0.22	0.02	0	0	0	0	0	0	0	0	0	0	0	0	0	0	0	0	0		8.5
Q9HXS5	0	PA3716	Uncharacterized protein	20		0.71	1	0.63	0.31	0.06	0.04	0.03	0	0	0	0	0.01	0	0	0	0	0	0	0	0	0		8.4
Q9HXS6	0	PA3715	Uncharacterized protein	7		1	0.53	0.36	0	0	0	0	0	0	0	0	0	0	0	0	0	0	0	0	0	0		7.9
Q9HXS9	0	PA3712	Uncharacterized protein	10		1	0.44	0.1	0.02	0.06	0.09	0.05	0.12	0.2	0.12	0.14	0.09	0.07	0	0.02	0.03	0	0	0	0	0		8.3
Q9HXU1	0	PA3699	Probable transcriptional regulator	6		0	0	0.15	1	0.53	0.48	0.5	0.45	0.24	0	0.11	0	0	0	0	0	0	0	0	0	0		7.6
Q9HXU2	0	PA3698	Uncharacterized protein	8		1	0.42	0.09	0	0	0	0	0	0	0	0	0	0	0	0	0	0	0	0	0	0		8.1
Q9HXU3	0	PA3697	Uncharacterized protein	5		0	0	0	0	0.97	1	0.19	0.12	0	0	0	0	0	0	0	0	0	0	0	0	0		7
Q9HXU4	0	PA3696	Uncharacterized protein	10		0.15	1	0.74	0.33	0.01	0.02	0	0	0	0	0	0	0	0	0	0	0	0	0	0	0		8.1
Q9HXU6	0	PA3694	Uncharacterized protein	4		1	0.62	0.51	0.21	0.02	0	0	0	0	0	0	0	0	0	0	0	0	0	0	0	0		8.5
Q9HXU9	0	PA3691	DUF4398 domain-containing protein	1		1	0	0	0	0	0	0	0	0	0	0	0	0	0	0	0	0	0	0	0	0.42		7.6
Q9HXV0	0	PA3690	Probable metal-transporting P-type ATPase	5		0.3	0.88	1	0	0	0	0	0	0	0	0	0	0	0	0	0	0	0	0	0	0		6.5
Q9HXV1	0	PA3689	Probable transcriptional regulator	4		1	0	0.92	0.56	0	0	0	0	0	0	0	0	0	0	0	0	0	0	0	0	0		7
Q9HXV5	0	PA3685	t(6)A37 threonylcarbamoyladenosine biosynthesis protein TsaB (tRNA threonylcarbamoyladenosine biosynthesis protein TsaB)	11		1	0.99	0.52	0.11	0.01	0	0	0	0	0	0	0	0	0	0	0	0	0	0	0	0		8.6
Q9HXV7	0	PA3683	Uncharacterized protein	6		1	0.54	0.42	0	0	0	0	0	0	0	0	0	0	0	0	0	0	0	0	0	0		7.5
Q9HXV8	0	PA3682	Uncharacterized protein	9		0.97	1	0.43	0.08	0.09	0	0	0	0	0	0	0	0	0	0	0	0	0	0	0	0		7.9
Q9HXW2	0	PA3678	Probable transcriptional regulator	12		0.89	1	0.57	0.14	0	0	0	0	0	0	0	0	0	0	0	0	0	0	0	0	0		8.3
Q9HXW5	0	PA3675	Uncharacterized protein	12		1	0.79	0.41	0.19	0.04	0.01	0.03	0.01	0.01	0	0	0	0	0	0	0	0	0	0	0	0		9.1
Q9HXW6	0	PA3674	Uncharacterized protein	6		1	0.99	0.58	0.6	0	0	0	0	0	0	0	0	0	0	0	0	0	0	0	0	0.02		8.5
Q9HXX2	0	PA3668	SufE domain-containing protein	9		1	0.58	0.14	0.01	0	0	0	0	0	0	0	0	0	0	0	0	0	0	0	0	0		8.3
Q9HXX5	0	PA3664	Uncharacterized protein	14		1	0.68	0.3	0.11	0.02	0.02	0.02	0.01	0	0	0	0	0	0	0	0	0	0	0	0	0		9.5
Q9HXX7	0	PA3662	Uncharacterized protein	3		1	0.96	0	0	0	0	0	0	0	0	0	0	0	0	0	0	0	0	0	0	0		7.5
Q9HXY0	0	PA3659	Probable aminotransferase	18		0.35	1	0.79	0.3	0.08	0.04	0.01	0	0	0	0	0	0	0	0	0	0	0	0	0	0		9
Q9HXZ0	0	PA3641	Probable amino acid permease	8		0.07	0.13	0.33	1	1	0.98	0.66	0.33	0.23	0.11	0.23	0.18	0.15	0.05	0.05	0.08	0.04	0	0	0	0.02		8.6
Q9HXZ8	0	PA3632	UPF0033 domain-containing protein	5		1	0.39	0.09	0.01	0	0	0	0	0	0	0	0	0	0	0	0	0	0	0	0	0		8.7
Q9HY02	0	PA3628	S-formylglutathione hydrolase (EC 3.1.2.12)	13		0.62	1	0.57	0.22	0.01	0	0	0	0	0	0	0	0	0	0	0	0	0	0	0	0		8.9
Q9HY10	0	PA3618	CinA domain-containing protein	8		1	1	0.75	0.05	0	0	0	0	0	0	0	0	0	0	0	0	0	0	0	0	0		8.4
Q9HY11	0	PA3615	AMP nucleosidase (EC 3.2.2.4)	12		0.23	1	0.74	0.23	0.04	0	0	0	0	0	0	0	0	0	0	0	0	0	0	0	0		8.3
Q9HY12	0	PA3614	Uncharacterized protein	17		0.28	1	0.87	0.53	0.18	0.13	0.07	0.03	0.01	0	0	0	0	0	0	0	0	0	0	0	0		8.7
Q9HY13	0	PA3613	XFP_N domain-containing protein	38		0	0.15	1	0.75	0.2	0.17	0.05	0.01	0	0	0	0	0	0	0	0	0	0	0	0	0		8.4
Q9HY15	0	PA3611	Uncharacterized protein	7		1	0.59	0.3	0.12	0.03	0.03	0.02	0.01	0.01	0	0.01	0	0	0	0	0.01	0	0	0.01	0	0.01		9.5
Q9HY20	0	PA3606	tRNA-uridine aminocarboxypropyltransferase (EC 2.5.1.25)	3		0	0	1	0	0	0	0	0	0	0	0	0	0	0	0	0	0	0	0	0	0		6.8
Q9HY24	0	PA3602	Glu_synthase domain-containing protein	19		0	0.16	1	0.58	0.07	0.05	0.01	0.01	0	0	0	0	0	0	0	0	0	0	0	0	0		8
Q9HY27	0	PA3599	Probable transcriptional regulator	2		0	1	0.79	0	0	0	0	0	0	0	0	0	0	0	0	0	0	0	0	0	0		6.8
Q9HY45	0	PA3575	Ni_hydr_CYTB domain-containing protein	1		1	0	0	0	0	0	0	0	0	0	0	0	0	0	0	0	0	0	0	0	0		7.1
Q9HY50	0	PA3567	Zinc-type alcohol dehydrogenase-like protein	17		0.24	0.44	0.31	1	0.02	0.02	0	0	0	0	0	0	0	0	0	0	0	0	0	0	0		8.7
Q9HY51	0	PA3566	ABM domain-containing protein	5		1	0.82	0.37	0.1	0.02	0	0	0	0	0	0	0	0	0	0	0	0	0	0	0	0		9
Q9HY58	0	PA3559	UDP-glucose 6-dehydrogenase (EC 1.1.1.22)	30		0.87	1	0.66	0.37	0.08	0.05	0.02	0	0	0	0	0	0	0	0	0	0	0	0	0	0		8.7
Q9HY73	0	PA3538	Probable ATP-binding component of ABC transporter	11		0.07	1	0.74	0.25	0.26	0.66	0.49	0	0	0	0	0	0	0	0	0	0	0	0	0	0		7.6
Q9HY77	0	PA3533	Glutaredoxin	7		1	0.64	0.27	0.12	0	0	0	0	0	0	0	0	0	0	0	0	0	0	0	0	0.01		10.2
Q9HY81	0	PA3529	Thioredoxin peroxidase	21		0.39	0.93	1	0.76	0.43	0.3	0.16	0.04	0.02	0.01	0.01	0	0	0	0	0.01	0	0	0	0	0.01		10.4
Q9HY89	0	PA3520	HMA domain-containing protein	4		1	0.79	0.33	0.03	0	0	0	0	0	0	0	0	0	0	0	0	0	0	0	0	0		8.6
Q9HYB3	0	PA3496	Uncharacterized protein	4		1	0.52	0.36	0.16	0.04	0.03	0.04	0.03	0.01	0	0	0	0	0	0.01	0.02	0	0	0.01	0.01	0.02		9.2
Q9HYC6	0	PA3483	Uncharacterized protein	2		0	1	0	0	0.82	0	0.86	0	0	0	0	0	0	0	0	0	0	0	0	0	0		6.5
Q9HYC8	0	PA3481	Iron-sulfur cluster carrier protein	20		0.56	1	0.55	0.23	0.03	0.03	0	0	0	0	0	0	0	0	0	0	0	0	0	0	0		9.1
Q9HYD6	0	PA3470	Nudix hydrolase domain-containing protein	5		1	0.51	0.46	0	0	0	0	0	0	0	0	0	0	0	0	0	0	0	0	0	0		8
Q9HYD7	0	PA3469	RibD_C domain-containing protein	6		0.31	1	0.76	0.25	0.1	0.07	0.03	0	0	0	0	0	0	0	0	0	0	0	0	0	0		8.2
Q9HYD8	0	PA3468	Uncharacterized protein	12		0	0	1	0.99	0.53	0.44	0.2	0.08	0.01	0	0	0	0	0	0	0	0	0	0	0	0		8.2
Q9HYE0	0	PA3466	Probable ATP-dependent RNA helicase	23		0	0	0	0	0	0	0	0	0.18	0.31	0.93	1	0.84	0.38	0.25	0.19	0.03	0	0	0	0		8.5
Q9HYE5	0	PA3461	Uncharacterized protein	4		0.27	0	0	0.22	0.43	1	0	0	0	0	0	0	0	0	0	0	0	0	0	0	0		7
Q9HYE7	0	PA3459	Probable glutamine amidotransferase	4		0	1	0	0	0	0	0	0	0	0	0	0	0	0	0	0	0	0	0	0	0		6.2
Q9HYE8	0	PA3458	Probable transcriptional regulator	6		0.88	1	0.41	0.02	0	0	0	0	0	0	0	0	0	0	0	0	0	0	0	0	0		8.3
Q9HYF6	0	PA3450	Thioredoxin peroxidase	18		0.97	1	0.65	0.28	0.08	0.06	0.03	0	0	0	0	0	0	0	0	0	0	0	0	0	0		9.6
Q9HYF7	0	PA3449	PBPb domain-containing protein	1		1	0	0	0	0	0	0	0	0	0	0	0	0	0	0	0	0	0	0	0	0		6.2
Q9HYG1	0	PA3445	PBPb domain-containing protein	11		1	0.73	0.31	0.12	0	0	0	0	0	0	0	0	0	0	0	0	0	0	0	0	0		8.3
Q9HYG5	0	PA3441	Probable molybdopterin-binding protein	4		1	0.95	0.55	0.26	0.21	0.02	0.04	0.04	0.01	0.02	0.02	0	0	0	0	0	0.01	0	0.01	0	0		9.8
Q9HYG6	0	PA3440	DUF1244 domain-containing protein	11		1	0.82	0.4	0.16	0.02	0.01	0.01	0	0.01	0.01	0	0	0	0	0	0	0	0	0	0	0.01		9.8
Q9HYH8	0	PA3427	Probable short-chain dehydrogenase	6		0.13	1	0.59	0.17	0	0	0	0	0	0	0	0	0	0	0	0	0	0	0	0	0		7.7
Q9HYH9	0	PA3426	Probable enoyl CoA-hydratase/isomerase	3		0	1	0.99	0	0	0	0	0	0	0	0	0	0	0	0	0	0	0	0	0	0		6.8
Q9HYI9	0	PA3416	Probable pyruvate dehydrogenase E1 component, beta chain	6		0	0.19	1	0.19	0	0	0	0	0	0	0	0	0	0	0	0	0	0	0	0	0		7.5
Q9HYJ0	0	PA3415	Dihydrolipoamide acetyltransferase component of pyruvate dehydrogenase complex (EC 2.3.1.-)	10		1	0.56	0.31	0.34	0.03	0	0	0	0	0	0	0	0	0	0	0	0	0	0	0	0		7.5
Q9HYJ1	0	PA3414	Uncharacterized protein	2		1	0	0	0	0	0	0	0	0	0	0	0	0	0	0	0	0	0	0	0	0		6.8
Q9HYJ2	0	PA3413	Uncharacterized protein	7		0.28	0.82	1	0.41	0.38	0.31	0.05	0.1	0.08	0	0	0	0	0	0	0	0	0	0	0	0		9
Q9HYP0	0	PA3356	Gln-synt_C domain-containing protein	16		0.21	0.15	0.1	0.11	0.94	1	0.5	0.22	0.07	0.01	0	0	0	0	0	0	0	0	0	0	0		8.4
Q9HYP2	0	PA3354	Uncharacterized protein	5		0.51	1	0.88	0.71	0.68	0.34	0.19	0.08	0	0	0	0	0	0	0	0	0	0	0	0.08	0		8
Q9HYP3	0	PA3353	Uncharacterized protein	12		1	0.66	0.27	0.07	0.01	0	0	0	0	0	0	0	0	0	0	0	0	0	0	0	0		8.4
Q9HYP4	0	PA3352	Uncharacterized protein	8		1	0.67	0.27	0.07	0.01	0.01	0	0	0	0	0	0	0	0	0	0	0	0	0	0	0		8.4
Q9HYP6	0	PA3350	Flagella basal body P-ring formation protein FlgA	8		1	0.83	0.41	0.17	0.03	0.02	0	0	0	0	0	0	0	0	0	0	0	0	0	0	0		8
Q9HYP7	0	PA3349	Probable chemotaxis protein	21		1	0.96	0.6	0.22	0.05	0.04	0.02	0	0	0	0	0	0	0	0	0	0	0	0	0	0		8.9
Q9HYP8	0	PA3347	STAS domain-containing protein	7		1	0.63	0.19	0.06	0	0	0	0	0	0	0	0	0	0	0	0	0	0	0	0	0		9.4
Q9HYQ0	0	PA3345	HPt domain-containing protein	6		1	0.79	0.31	0.01	0	0	0	0	0	0	0	0	0	0	0	0	0	0	0	0	0		8.5
Q9HYQ4	0	PA3341	Probable transcriptional regulator	12		0.92	1	0.54	0.18	0.07	0.03	0.01	0	0	0	0	0	0	0	0	0	0	0	0	0	0		8.8
Q9HYQ5	0	PA3340	Uncharacterized protein	3		0	0	0	0	0.89	1	0.69	0	0	0	0	0	0	0	0	0	0	0	0	0	0		6.5
Q9HYQ7	0	PA3338	Uncharacterized protein	4		0.37	0.36	0.18	0.04	1	0.77	0.41	0.14	0.06	0	0	0	0	0	0	0	0	0	0	0	0		8.8
Q9HYR1	0	PA3334	Probable acyl carrier protein	1		1	0	0	0	0	0	0	0	0	0	0	0	0	0	0	0	0	0	0	0	0		7.3
Q9HYR4	0	PA3331	Cytochrome P450	7		0.93	1	0	0	0	0	0	0	0	0	0	0	0	0	0	0	0	0	0	0	0		7.6
Q9HYR5	0	PA3330	Probable short chain dehydrogenase	3		0.05	0.02	0	0	0	0	0	0	0	0	0	0	0	0	0	1	0	0	0	0	0		7.9
Q9HYR6	0	PA3329	Condensation domain-containing protein	4		0.5	1	0.57	0.9	0	0	0	0	0	0	0	0	0	0	0	0	0	0	0	0	0		7.7
Q9HYR8	0	PA3327	Probable non-ribosomal peptide synthetase	16		0	0.64	1	0.54	0.29	0.25	0.06	0	0	0	0	0	0	0	0	0	0	0	0	0	0		7.1
Q9HYS3	0	PA3322	HTH merR-type domain-containing protein	3		0.42	1	0	0	0	0	0	0	0	0	0	0	0	0	0	0	0	0	0	0	0		7
Q9HYT1	0	PA3313	PBPb domain-containing protein	22		1	0.91	0.46	0.19	0.05	0.04	0.03	0.01	0.01	0	0	0	0	0	0	0.01	0	0	0	0	0		9.5
Q9HYT2	0	PA3312	Probable 3-hydroxyisobutyrate dehydrogenase	12		0.07	1	0.86	0.37	0.06	0.04	0	0	0	0	0	0	0	0	0	0	0	0	0	0	0		8.3
Q9HYT4	0	PA3310	Uncharacterized protein	3		0	0	0	0	0	0	0	1	0.61	0	0	0.24	0	0	0	0	0	0	0	0	0		6.2
Q9HYT5	0	PA3309	Usp domain-containing protein	21		0.78	1	0.62	0.24	0.05	0.05	0.02	0.01	0.01	0	0	0	0	0	0	0	0	0	0	0	0		10.3
Q9HYU2	0	PA3301	Hydrolase_4 domain-containing protein	7		0.66	1	0.55	0.18	0	0	0	0	0	0	0	0	0	0	0	0	0	0	0	0	0		7.7
Q9HYU6	0	PA3297	Probable ATP-dependent helicase	47		0	0	0	0	0.02	0.07	0.06	0.26	0.44	0.7	1	0.63	0.36	0.2	0.12	0.1	0	0	0	0	0.05		7.8
Q9HYU8	0	PA3295	Probable HIT family protein	9		1	0.89	0.51	0.14	0.01	0.01	0	0	0	0	0	0	0	0	0	0	0	0	0	0	0		9.5
Q9HYV8	0	PA3285	Probable sigma-70 factor, ECF subfamily	10		1	0.68	0.47	0.2	0.03	0	0	0	0	0	0	0	0	0	0	0	0	0	0	0	0		8.1
Q9HYW4	0	PA3277	Probable short-chain dehydrogenase	4		1	0.55	0.56	0.88	0.3	0.47	0.67	0.3	0.26	0	0	0	0	0	0	0	0	0	0	0	0		7.7
Q9HYW5	0	PA3276	Uncharacterized protein	1		1	0.95	0	0	0	0	0	0	0	0	0	0	0	0	0	0	0	0	0	0	0		7.4
Q9HYW7	0	PA3274	Uncharacterized protein	2		1	0	0	0	0	0	0	0	0	0	0	0	0	0	0	0	0	0	0	0	0		7.3
Q9HYW8	0	PA3273	Uncharacterized protein	3		1	0.43	0	0	0	0	0	0	0	0	0	0	0	0	0	0	0	0	0	0	0		7.4
Q9HYX1	0	PA3270	N-acetyltransferase domain-containing protein	8		0.71	1	0.25	0.04	0	0	0	0	0	0	0	0	0	0	0	0	0	0	0	0	0		8.5
Q9HYX4	0	PA3267	PlsC domain-containing protein	2		0	1	0.45	0	0	0	0	0	0	0	0	0	0	0	0	0	0	0	0	0	0		6.7
Q9HYX8	0	PA3262	Peptidyl-prolyl cis-trans isomerase (EC 5.2.1.8)	16		1	0.74	0.55	0.35	0.13	0.1	0.06	0.04	0.02	0.02	0.02	0.01	0.01	0	0	0	0	0	0.01	0.01	0.23		9.2
Q9HYY0	0	PA3260	Probable transcriptional regulator	5		1	0.87	0.34	0.13	0	0	0	0	0	0	0	0	0	0	0	0	0	0	0	0	0		8.4
Q9HYY4	0	PA3256	Probable oxidoreductase	17		0.62	1	0.54	0.16	0	0	0	0	0	0	0	0	0	0	0	0	0	0	0	0	0		8.5
Q9HYY5	0	PA3255	Uncharacterized protein	15		1	0.89	0.39	0.09	0.01	0.01	0.01	0	0	0	0	0	0	0	0	0	0	0	0	0	0		9
Q9HYZ0	0	PA3250	Uncharacterized protein	11		1	0.99	0.57	0.18	0.02	0.02	0.01	0	0	0	0	0	0	0	0	0	0	0	0	0	0		8.5
Q9HZ10	0	PA3230	Uncharacterized protein	1		0	1	0	0	0	0	0	0	0	0	0	0	0	0	0	0	0	0	0	0	0		6
Q9HZ12	0	PA3228	Probable ATP-binding/permease fusion ABC transporter	2		0	0	0	0	0	1	0	0	0	0	0	0	0	0	0	0	0	0	0	0	0		5.3
Q9HZ14	0	PA3226	Probable hydrolase	5		0.7	1	0.36	0	0	0	0	0	0	0	0	0	0	0	0	0	0	0	0	0	0		7.1
Q9HZ15	0	PA3225	Probable transcriptional regulator	13		0	0.44	1	0.96	0.89	0.73	0.2	0.05	0.01	0	0	0	0	0	0	0	0	0	0	0	0		8.5
Q9HZ16	0	PA3224	Uncharacterized protein	2		1	0.58	0	0	0	0	0	0	0	0	0	0	0	0	0	0	0	0	0	0	0		8.1
Q9HZ28	0	PA3212	Probable ATP-binding component of ABC transporter	1		1	0	0	0	0	0	0	0	0	0	0	0	0	0	0	0	0	0	0	0	0		6.2
Q9HZ32	0	PA3208	Putative NAD(P)H nitroreductase (EC 1.-.-.-)	15		1	0.99	0.44	0.17	0.03	0.01	0.01	0	0	0	0	0	0	0	0	0	0	0	0	0	0		9.1
Q9HZ35	0	PA3205	Uncharacterized protein	7		0.31	0.6	1	0.71	0.34	0.26	0.11	0.02	0.01	0	0	0	0	0	0	0	0	0	0	0	0		9.2
Q9HZ36	0	PA3204	Probable two-component response regulator	10		0.95	1	0.43	0.07	0	0	0	0	0	0	0	0	0	0	0	0	0	0	0	0	0		8.1
Q9HZ37	0	PA3203	Uncharacterized protein	2		0.37	0.83	1	0.33	0.25	0.21	0.17	0.11	0.1	0	0	0	0	0	0	0	0	0	0	0	0		8.1
Q9HZ38	0	PA3202	YCII domain-containing protein	9		1	0.74	0.42	0.13	0.03	0.02	0.02	0	0	0	0	0	0	0	0	0	0	0	0	0	0		9.8
Q9HZ40	0	PA3200	POLIIIAc domain-containing protein	4		1	0.4	0	0.15	0	0	0	0	0	0	0	0	0	0	0	0	0	0	0	0	0		7.7
Q9HZ41	0	PA3199	YrdC-like domain-containing protein	6		1	0.72	0.19	0.01	0	0	0	0	0	0	0	0	0	0	0	0	0	0	0	0	0		8.4
Q9HZ42	0	PA3198	Uncharacterized protein	2		0	0	0	1	0.39	0.38	0	0	0	0	0	0	0	0	0	0	0	0	0	0	0		6.8
Q9HZ43	0	PA3197	Uncharacterized protein	4		0	0	1	0.92	0.57	0.53	0	0	0	0	0	0	0	0	0	0	0	0	0	0	0		7.4
Q9HZ44	0	PA3196	Uncharacterized protein	5		1	0.28	0.23	0.1	0.08	0.09	0.01	0.01	0	0	0	0	0	0	0	0	0	0	0	0	0		8.3
Q9HZ48	0	PA3190	Probable binding protein component of ABC sugar transporter	27		0.97	1	0.53	0.19	0.05	0.03	0.01	0	0	0	0	0	0	0	0	0	0	0	0	0	0		8.8
Q9HZ51	0	PA3187	Probable ATP-binding component of ABC transporter	5		0.92	1	0	0	0	0	0	0	0	0	0	0	0	0	0	0	0	0	0	0	0		6.9
Q9HZ52	0	PA3185	Putative glucose-6-phosphate 1-epimerase (EC 5.1.3.15)	4		0	0	0	0	0	1	0	0	0	0	0	0	0	0	0	0	0	0	0	0	0		6.3
Q9HZ61	0	PA3173	Probable short-chain dehydrogenase	10		0.47	1	0.68	0.27	0.04	0.03	0	0	0	0	0	0	0	0	0	0	0	0	0	0	0		9.1
Q9HZ64	0	PA3170	Amidohydro-rel domain-containing protein	14		0.21	1	1	0.42	0.1	0.08	0.01	0	0	0	0	0	0	0	0	0	0	0	0	0	0		8.4
Q9HZ91	0	PA3133	Probable transcriptional regulator	5		0.56	1	0.59	0.09	0	0	0	0	0	0	0	0	0	0	0	0	0	0	0	0	0		7.8
Q9HZ93	0	PA3131	2-dehydro-3-deoxy-phosphogluconate aldolase (EC 4.1.2.14)	8		0.03	0.71	1	0.54	0.13	0.15	0.01	0	0	0	0	0	0	0	0	0	0	0	0	0	0		8.3
Q9HZ94	0	PA3130	Uncharacterized protein	5		0.93	1	0.53	0.1	0	0	0	0	0	0	0	0	0	0	0	0	0	0	0	0	0		8.5
Q9HZ96	0	PA3128	Probable short-chain dehydrogenase	9		0	0.8	1	0.52	0.07	0.08	0.02	0	0	0	0	0	0	0	0	0	0	0	0	0	0		7.7
Q9HZ97	0	PA3127	Uncharacterized protein	8		0	0.22	1	0.36	0.14	0.15	0	0	0	0	0	0	0	0	0	0	0	0	0	0	0		7.3
Q9HZA1	0	PA3123	Uncharacterized protein	7		0.99	1	0.52	0.14	0.03	0.02	0	0	0	0	0	0	0	0	0	0	0	0	0	0	0		8.9
Q9HZA2	0	PA3122	Probable transcriptional regulator	2		0.35	0.97	1	0.43	0	0	0	0	0	0	0	0	0	0	0	0	0	0	0	0	0		7
Q9HZA9	0	PA3110	SPOR domain-containing protein	6		1	0.8	0.66	0.71	0.24	0.11	0.12	0	0	0	0	0	0	0	0	0	0	0	0	0	0		8.5
Q9HZB5	0	PA3093	CN hydrolase domain-containing protein	5		0.77	0.77	1	0.32	0.03	0.01	0	0	0	0	0	0	0	0	0	0	0	0	0	0	0		7.7
Q9HZC1	0	PA3087	Metallophos domain-containing protein	14		1	0.71	0.23	0	0	0	0	0	0	0	0	0	0	0	0	0	0	0	0	0	0		8
Q9HZC3	0	PA3085	Uncharacterized protein	4		1	0.57	0.2	0.08	0	0	0	0	0	0	0	0	0	0	0	0	0	0	0	0	0		9.2
Q9HZC4	0	PA3084	Uncharacterized protein	19		0	0.46	0.79	0.88	1	0.98	0.63	0.22	0.15	0.02	0	0	0	0	0	0	0	0	0	0	0		8.4
Q9HZC7	0	PA3081	Uncharacterized protein	23		0.31	0.83	1	0.91	1	0.87	0.44	0.19	0.08	0.01	0	0	0	0	0	0	0	0	0	0	0		8.5
Q9HZD2	0	PA3076	Uncharacterized protein	2		0	0	0	0	0	0.79	1	0.27	0.81	0	0	0	0	0	0	0	0	0	0	0	0		6.5
Q9HZD3	0	PA3075	Uncharacterized protein	3		0.2	0.35	1	0	0	0	0	0	0	0	0	0	0	0	0	0	0	0	0	0	0		6.7
Q9HZD4	0	PA3074	TPR_REGION domain-containing protein	3		1	0.53	0.69	0.18	0.04	0.05	0	0	0	0	0	0	0	0	0	0	0	0	0	0	0		7.8
Q9HZD8	0	PA3070	Uncharacterized protein	9		0.84	1	0.63	0.1	0.01	0	0	0	0	0	0	0	0	0	0	0	0	0	0	0	0		8.2
Q9HZE1	0	PA3067	Probable transcriptional regulator	3		0	0	1	0.65	0.12	0.05	0	0	0	0	0	0	0	0	0	0	0	0	0	0	0		7.4
Q9HZF2	0	PA3056	HTH cro/C1-type domain-containing protein	4		1	0.47	0.08	0	0	0	0	0	0	0	0	0	0	0	0	0	0	0	0	0	0		8.1
Q9HZF4	0	PA3054	Peptidase_M14 domain-containing protein	5		0	0.58	1	0.09	0	0	0	0	0	0	0	0	0	0	0	0	0	0	0	0	0		7.1
Q9HZF5	0	PA3053	Probable hydrolytic enzyme	7		0.16	1	0.74	0.1	0.01	0	0	0	0	0	0	0	0	0	0	0	0	0	0	0	0		7.8
Q9HZF6	0	PA3052	Uncharacterized protein	8		1	0.88	0.15	0.05	0	0	0	0	0	0	0	0	0	0	0	0	0	0	0	0	0		7.3
Q9HZG1	0	PA3047	Probable D-alanyl-D-alanine carboxypeptidase	13		0	0	0	0	0	0	0	0	0	0	0.13	1	0.77	0.33	0.2	0.12	0	0	0	0	0		7.3
Q9HZG2	0	PA3046	Uncharacterized protein	5		0	0	0	0	0	0	0	0	0	0	0	0	0.27	0.35	0.57	1	0.19	0.05	0	0	0		8.7
Q9HZG8	0	PA3040	Uncharacterized protein	5		1	0.78	0.61	0.45	0.12	0.14	0.09	0.06	0.11	0.04	0.06	0.06	0.05	0.02	0.02	0.04	0	0	0	0	0		9.5
Q9HZI0	0	PA3026	FAD-binding PCMH-type domain-containing protein	3		0	0	0	0	0	0	0	0	0.39	0.83	0	0.85	1	0	0	0	0	0	0	0	0		6.5
Q9HZI4	0	PA3022	MOSC domain-containing protein	17		0.91	1	0.35	0.08	0	0.01	0	0	0	0	0	0	0	0	0	0	0	0	0	0	0		8.9
Q9HZI5	0	PA3021	LprI domain-containing protein	10		1	0.61	0.2	0.06	0.01	0	0	0	0.01	0	0	0	0	0	0	0	0	0	0	0	0		9
Q9HZI6	0	PA3020	Probable soluble lytic transglycosylase	18		0.14	0.67	1	0.29	0.11	0.46	0.01	0.02	0	0	0	0	0	0	0	0	0	0	0	0	0		7.6
Q9HZI7	0	PA3019	Probable ATP-binding component of ABC transporter	38		0.61	1	0.65	0.26	0.04	0.03	0.01	0	0	0	0	0	0	0	0	0	0	0	0	0	0		9
Q9HZI9	0	PA3017	Universal stress protein	11		1	0.76	0.32	0.1	0.02	0.02	0.01	0	0	0	0	0	0	0	0	0	0	0	0	0	0		9.2
Q9HZJ4	0	PA3012	DUF1653 domain-containing protein	1		1	0.8	0.41	0.12	0.07	0.04	0.04	0	0	0	0	0	0	0	0	0.01	0	0	0	0	0		8.2
Q9HZJ6	0	PA3010	Uncharacterized protein	7		0.76	1	0.49	0.11	0	0	0	0	0	0	0	0	0	0	0	0	0	0	0	0	0		8.4
Q9HZJ7	0	PA3009	Uncharacterized protein	5		1	0.66	0.35	0.09	0.02	0	0	0	0	0	0	0	0	0	0	0	0	0	0	0	0		9
Q9HZK2	0	PA3003	Uncharacterized protein	11		1	0.78	0.35	0.12	0.02	0.01	0.01	0	0	0	0.01	0	0.07	0.02	0	0.01	0	0	0	0	0		9.1
Q9HZK4	0	PA3001	Glyceraldehyde-3-phosphate dehydrogenase (EC 1.2.1.-)	40		0	0.1	0.91	1	0.53	0.37	0.15	0.04	0.01	0	0	0	0	0	0	0	0	0	0	0	0		10.1
Q9HZL2	0	PA2993	FAD:protein FMN transferase (EC 2.7.1.180) (Flavin transferase)	2		1	0	0	0	0	0	0	0	0	0	0	0	0	0	0	0	0	0	0	0	0		6.3
Q9HZL3	0	PA2992	Uncharacterized protein	2		1	0.21	0.22	0	0	0	0	0	0	0	0	0	0	0	0	0	0	0	0	0	0		7.4
Q9HZL4	0	PA2990	Probable phosphodiesterase	12		0	0	0	0	0	0	0	0	0	0	0	0	0.28	1	0.88	0.84	0.23	0.09	0.11	0.01	0.01		8.3
Q9HZL5	0	PA2989	PilZ domain-containing protein	1		0	1	0.52	0	0	0	0	0	0	0	0	0	0	0	0	0	0	0	0	0	0		6.5
Q9HZL6	0	PA2988	Uncharacterized protein	9		0.29	1	0.5	0.2	0.01	0.03	0	0	0	0	0	0	0	0	0	0	0	0	0	0	0		8
Q9HZL8	0	PA2986	Uncharacterized protein	10		0.31	1	0.62	0.14	0	0.01	0	0	0	0	0	0	0	0	0	0	0	0	0	0	0		7.9
Q9HZM1	0	PA2983	Probable tolQ-type transport protein	3		0.07	1	0.84	0.55	0.19	0.26	0.04	0	0	0	0	0	0	0	0	0	0	0	0	0	0		7.9
Q9HZM2	0	PA2982	Uncharacterized protein	3		0	1	0	0.97	0.98	0	0	0	0	0	0	0	0	0	0	0	0	0	0	0	0		7.1
Q9HZN0	0	PA2974	Probable hydrolase	10		1	0.83	0.34	0.08	0.02	0.01	0	0	0	0	0	0	0	0	0	0	0	0	0	0	0		8.4
Q9HZN1	0	PA2973	Probable peptidase	14		0	0	0.06	0.47	0.53	1	0.77	0.7	0.47	0.07	0.19	0.29	0.47	0	0.08	0.21	0	0.04	0.04	0.06	0.31		8.3
Q9HZN3	0	PA2971	23S rRNA accumulation protein YceD (Large ribosomal RNA subunit accumulation protein YceD)	10		0.82	1	0.56	0.41	0.13	0.08	0.04	0	0	0	0	0	0	0	0	0	0	0	0	0	0		9
Q9HZN9	0	PA2959	Uncharacterized protein	15		0.74	1	0.54	0.17	0.01	0.02	0	0	0	0	0	0	0	0	0	0	0	0	0	0	0		8.9
Q9HZP0	0	PA2958	Aminotran_5 domain-containing protein	2		0	1	0.7	0	0	0	0	0	0	0	0	0	0	0	0	0	0	0	0	0	0		6.9
Q9HZP1	0	PA2957	Probable transcriptional regulator	11		0.52	0.79	1	0.82	0.41	0.43	0.17	0.05	0	0	0	0	0	0	0	0	0	0	0	0	0		9.2
Q9HZP2	0	PA2956	Elp3 domain-containing protein	7		1	0.59	0.07	0	0	0	0	0	0	0	0	0	0	0	0	0	0	0	0	0	0		7.3
Q9HZP4	0	PA2954	Uncharacterized protein	6		1	0.76	0.48	0.24	0	0	0	0	0	0	0	0	0	0	0	0	0	0	0	0	0		8.1
Q9HZQ0	0	PA2947	CbiG_C domain-containing protein	2		1	0	0	0	0	0	0	0	0	0	0	0	0	0	0	0	0	0	0	0	0		6.6
Q9HZQ4	0	PA2943	Phospho-2-dehydro-3-deoxyheptonate aldolase (EC 2.5.1.54)	8		0.9	1	0	0	0	0	0	0	0	0	0	0	0	0	0	0	0	0	0	0	0		7
Q9HZQ5	0	PA2942	Probable magnesium chelatase	9		1	0.83	0.26	0.05	0	0	0	0	0	0	0	0	0	0	0	0	0	0	0	0	0		8
Q9HZS0	0	PA2927	Uncharacterized protein	3		0.35	0.77	0.76	1	0.71	0.47	0.32	0.15	0.08	0	0	0	0	0	0	0	0	0	0	0	0		8.6
Q9HZS7	0	PA2920	Probable chemotaxis transducer	1		1	0	0	0	0	0	0	0	0	0	0	0	0	0	0	0	0	0	0	0	0		5.9
Q9HZS9	0	PA2918	Probable short-chain dehydrogenase	5		0	0	1	0.33	0	0	0	0	0	0	0	0	0	0	0	0	0	0	0	0	0		7
Q9HZT2	0	PA2915	Lactamase_B domain-containing protein	5		0.71	1	0.56	0	0	0	0	0	0	0	0	0	0	0	0	0	0	0	0	0	0		7
Q9HZT4	0	PA2913	Fe/B12 periplasmic-binding domain-containing protein	8		0.81	1	0.48	0.04	0.02	0	0	0	0	0	0	0	0	0	0	0	0	0	0	0	0		7.9
Q9HZU1	0	PA2906	Probable oxidoreductase	10		0.77	1	0.52	0.07	0	0	0	0	0	0	0	0	0	0	0	0	0	0	0	0	0		7.6
Q9HZU5	0	PA2902	PBPb domain-containing protein	10		1	0.84	0.59	0.3	0.08	0.09	0	0	0	0	0	0	0	0	0	0	0	0	0	0	0		8.2
Q9HZU8	0	PA2899	Probable transcriptional regulator	5		1	0.4	0	0	0	0.16	0	0	0	0	0	0	0	0	0	0	0	0	0	0	0		6.8
Q9HZV0	0	PA2897	Probable transcriptional regulator	2		0	0	0	0	1	1	0	0	0	0	0	0	0	0	0	0	0	0	0	0	0		6.1
Q9HZV1	0	PA2896	Probable sigma-70 factor, ECF subfamily	1		0.77	1	0.64	0	0	0	0	0	0	0	0	0	0	0	0	0	0	0	0	0	0		7.2
Q9HZV2	0	PA2895	Uncharacterized protein	4		1	0.19	0.1	0	0	0	0	0	0	0	0	0	0	0	0	0	0	0	0	0	0		7.5
Q9HZX1	0	PA2875	Uncharacterized protein	8		0.9	1	0.05	0.02	0	0	0	0	0	0	0	0	0	0	0	0	0	0	0	0	0		8
Q9HZX5	0	PA2871	Uncharacterized protein	11		0.48	1	0.56	0.2	0.03	0.01	0	0	0	0	0	0	0	0	0	0	0	0	0	0	0		8.3
Q9HZX9	0	PA2867	Probable chemotaxis transducer	10		0.86	1	0.49	0.14	0.01	0	0	0	0	0	0	0	0	0	0	0	0	0	0	0	0		8
Q9HZY2	0	PA2864	Uncharacterized protein	2		1	0	0	0	0	0	0	0	0	0	0	0	0	0	0	0	0	0	0	0	0		7.1
Q9HZY7	0	PA2857	Probable ATP-binding component of ABC transporter	2		1	0	0	0	0	0	0	0	0	0	0	0	0	0	0	0	0	0	0	0	0		6.6
Q9HZY9	0	PA2855	Uncharacterized protein	4		0.86	1	0.15	0	0	0	0	0	0	0	0	0	0	0	0	0	0	0	0	0	0		8.1
Q9HZZ0	0	PA2854	YkuD domain-containing protein	18		1	0.82	0.5	0.19	0.05	0.03	0.02	0	0	0	0	0	0	0	0	0	0	0	0	0	0		9.5
Q9HZZ1	0	PA2852	Uncharacterized protein	4		0.16	1	0	0.13	0	0	0	0	0	0	0	0	0	0	0	0	0	0	0	0	0		7.1
Q9I000	0	PA2843	Phospho-2-dehydro-3-deoxyheptonate aldolase (EC 2.5.1.54)	24		0.68	1	0.85	0.36	0.03	0.02	0	0	0	0	0	0	0	0	0	0	0	0	0	0	0		8.5
Q9I001	0	PA2842	PABS domain-containing protein	5		1	0.52	0.32	0	0	0	0.05	0.03	0	0	0	0	0	0	0	0	0	0	0	0	0		7.8
Q9I002	0	PA2841	Probable enoyl-CoA hydratase/isomerase	6		0	0	0.72	0.61	0.1	1	0	0	0	0	0	0	0	0	0	0	0	0	0	0	0		7.5
Q9I010	0	PA2833	Usp domain-containing protein	2		1	0	0	0	0	0	0	0	0	0	0	0	0	0	0	0	0	0	0	0	0		6.5
Q9I012	0	PA2831	Uncharacterized protein	22		0.89	1	0.54	0.23	0.03	0.01	0.02	0	0	0	0	0	0	0	0	0	0	0	0	0	0		9
Q9I014	0	PA2829	Uncharacterized protein	8		0	0	0	1	0.63	0.56	0.07	0.02	0	0	0	0	0	0	0	0	0	0	0	0	0		7.9
Q9I015	0	PA2828	Probable aminotransferase	23		0.3	1	0.84	0.34	0.04	0.04	0.01	0	0	0	0	0	0	0	0	0	0	0	0	0	0		9.1
Q9I017	0	PA2826	Glutathione peroxidase	11		1	0.68	0.23	0.09	0	0	0	0	0	0	0	0	0	0	0	0	0	0	0	0	0		8.8
Q9I020	0	PA2823	DUF815 domain-containing protein	15		0.09	0.43	1	0.68	0.23	0.18	0.02	0	0	0	0	0	0	0	0	0	0	0	0	0	0		8.8
Q9I021	0	PA2822	GAF domain-containing protein	4		0.71	1	0.31	0.02	0	0.02	0.01	0.01	0	0	0	0	0	0	0	0	0	0	0	0	0		8.5
Q9I022	0	PA2821	Probable glutathione S-transferase	11		0.79	1	0.55	0.07	0	0	0	0	0	0	0	0	0	0	0	0	0	0	0	0	0		8.2
Q9I023	0	PA2820	Uncharacterized protein	10		1	0.77	0.45	0.23	0.03	0.03	0	0	0	0	0	0	0	0	0	0	0	0	0	0	0		8.2
Q9I026	0	PA2817	Uncharacterized protein	10		1	0.72	0.65	0.39	0.06	0.04	0	0	0	0	0	0	0	0	0	0	0	0	0	0	0		8.9
Q9I028	0	PA2815	Acyl-coenzyme A dehydrogenase (EC 1.3.8.7) (EC 1.3.8.8)	31		0	0.47	1	0.52	0.14	0.11	0.03	0	0	0	0	0	0	0	0	0	0	0	0	0	0		8.3
Q9I030	0	PA2813	Probable glutathione S-transferase	9		1	0.95	0.56	0.16	0	0	0	0	0	0	0	0	0	0	0	0	0	0	0	0	0		7.9
Q9I031	0	PA2812	Probable ATP-binding component of ABC transporter	16		1	0.8	0.28	0.09	0.01	0.01	0	0	0	0	0	0	0	0	0	0	0	0	0	0	0		8.4
Q9I036	0	PA2807	Azurin	1		0.09	0.15	1	0.35	0.14	0.1	0.05	0	0	0	0	0	0	0	0	0	0	0	0	0	0		8.7
Q9I038	0	PA2805	Uncharacterized protein	11		1	0.39	0.14	0.05	0	0	0	0	0	0	0	0	0	0	0	0	0	0	0	0	0		9.5
Q9I041	0	PA2802	Probable transcriptional regulator	6		0	0.08	0.34	1	0.21	0.37	0	0	0	0	0	0	0	0	0	0	0	0	0	0	0		7.4
Q9I042	0	PA2801	Uncharacterized protein	4		0.59	1	0.86	0.25	0	0	0	0	0	0	0	0	0	0	0	0	0	0	0	0	0		8.5
Q9I043	0	PA2800	Uncharacterized protein	3		0	0	0	0	0	0.78	1	0	0	0	0	0	0	0	0	0	0	0	0	0	0		6.5
Q9I044	0	PA2799	PilZ domain-containing protein	4		0.85	1	0.29	0	0	0	0	0	0	0	0	0	0	0	0	0	0	0	0	0	0		7.7
Q9I045	0	PA2798	Probable two-component response regulator	14		0.38	1	0.62	0.2	0.02	0.01	0	0	0	0	0	0	0	0	0	0	0	0	0	0	0		8.5
Q9I046	0	PA2797	STAS domain-containing protein	7		1	0.9	0.24	0.05	0	0.01	0	0	0	0	0	0	0	0	0	0	0	0	0	0	0		8.7
Q9I050	0	PA2793	Uncharacterized protein	1		0.38	1	0	0	0	0	0	0	0	0	0	0	0	0	0	0	0	0	0	0	0		6.8
Q9I051	0	PA2792	Uncharacterized protein	2		1	0.86	0.14	0	0	0	0	0	0	0	0	0	0	0	0	0	0	0	0	0	0		7.7
Q9I055	0	PA2788	Probable chemotaxis transducer	8		0.87	1	0.67	0.29	0.11	0.06	0	0	0	0	0	0	0	0	0	0	0	0	0	0	0		7.6
Q9I057	0	PA2786	GAF domain-containing protein	4		0.63	0.39	0.22	0	0	0	0	1	0	0	0	0	0	0	0	0	0	0	0	0	0		7.8
Q9I067	0	PA2776	DAO domain-containing protein	20		0.89	1	0.56	0.23	0.02	0.02	0.01	0	0	0	0	0	0	0	0	0	0	0	0	0	0		8.6
Q9I072	0	PA2771	GGDEF domain-containing protein	2		0	1	0	0	0	0	0	0	0	0	0	0	0	0	0	0	0	0	0	0	0		6.4
Q9I078	0	PA2765	Uncharacterized protein	23		0.08	0.55	1	0.61	0.15	0.11	0.03	0.01	0	0	0	0	0	0	0	0	0	0	0	0	0		9.2
Q9I079	0	PA2764	AB hydrolase-1 domain-containing protein	8		0.8	1	0.48	0.27	0.07	0.05	0	0	0	0	0	0	0	0	0	0	0	0	0	0	0		8.6
Q9I083	0	PA2760	Probable outer membrane protein	11		0	0	0	0	0	0	0.1	0.32	0.58	0.58	1	0.61	0.27	0.34	0.24	0.24	0.12	0.07	0	0.06	0.58		7.9
Q9I089	0	PA2754	Uncharacterized protein	2		1	0.45	0	0	0	0	0	0	0.24	0	0	0	0	0	0	0	0	0	0	0	0		8.3
Q9I093	0	PA2750	TNase-like domain-containing protein	1		1	0.69	0.63	0	0	0	0	0	0	0	0	0	0	0	0	0	0	0	0	0	0		7.2
Q9I098	0	PA2745	Probable hydrolase	11		0.97	1	0.39	0.1	0	0	0	0	0	0	0	0	0	0	0	0	0	0	0	0	0		8
Q9I0A5	0	PA2737	HTH merR-type domain-containing protein	5		0	0	0.06	0	0.1	0.39	0.35	0.56	0.44	0.15	0.07	0.47	1	0.87	0.82	0.38	0	0	0	0	0		8.2
Q9I0A7	0	PA2735	Site-specific DNA-methyltransferase (adenine-specific) (EC 2.1.1.72)	69		0	0	0.45	1	0.92	0.89	0.29	0.16	0.1	0.04	0.02	0	0	0	0	0	0	0	0	0	0		9.2
Q9I0A8	0	PA2734	Uncharacterized protein	22		0	0	0	0.22	0.42	1	0.1	0.07	0.13	0	0	0	0	0	0	0	0	0	0	0	0		7.9
Q9I0A9	0	PA2733	Uncharacterized protein	2		0.83	1	0.64	0.21	0	0	0	0	0	0	0	0	0	0	0	0	0	0	0	0	0		7.9
Q9I0B0	0	PA2732	Type I site-specific deoxyribonuclease (EC 3.1.21.3)	44		0.06	0.82	1	0.62	0.3	0.28	0.05	0	0	0	0	0	0	0	0	0	0	0	0	0	0		8.2
Q9I0B1	0	PA2731	Uncharacterized protein	6		0.08	0.59	1	0.42	0.14	0.05	0	0	0	0	0	0	0	0	0	0	0	0	0	0	0		8.1
Q9I0B2	0	PA2730	Uncharacterized protein	2		0.3	0.48	0.98	1	0.43	0.21	0	0	0	0	0	0	0	0	0	0	0	0	0	0	0		7.5
Q9I0B3	0	PA2729	Uncharacterized protein	11		1	0.92	0.81	0.14	0	0	0	0	0	0	0	0	0	0	0	0	0	0	0	0	0		7.5
Q9I0B4	0	PA2728	AAA_12 domain-containing protein	7		0	0	0	1	0	0.68	0	0	0	0	0	0	0	0	0	0	0	0	0	0	0		5.8
Q9I0B5	0	PA2727	Protein kinase domain-containing protein	8		0	0.04	0	0.82	0.64	1	0	0	0	0	0	0	0	0	0	0	0	0	0	0	0		6.2
Q9I0B7	0	PA2725	Probable chaperone	3		0.15	1	0	0.44	0	0	0	0	0	0	0	0	0	0	0	0	0	0	0	0	0		6.3
Q9I0C0	0	PA2722	GFA domain-containing protein	1		0.89	1	0	0	0	0	0	0	0	0	0	0	0	0	0	0	0	0	0	0	0		7.1
Q9I0C1	0	PA2721	3-dmu-9_3-mt domain-containing protein	3		1	0.97	0.49	0	0	0	0	0	0	0	0	0	0	0	0	0	0	0	0	0	0		7.3
Q9I0C2	0	PA2720	Uncharacterized protein	7		1	0.4	0.22	0	0	0	0	0	0	0	0	0	0	0	0	0	0	0	0	0	0		8
Q9I0C3	0	PA2719	DJ-1_PfpI domain-containing protein	2		1	0	0	0	0	0	0	0	0	0	0	0	0	0	0	0	0	0	0	0	0		6.9
Q9I0D5	0	PA2707	AAA domain-containing protein	19		0.85	1	0.66	0.43	0.17	0.13	0.07	0.02	0.01	0.01	0	0	0	0	0	0	0	0	0	0	0		8.8
Q9I0D6	0	PA2706	GFA domain-containing protein	2		1	0	0	0	0	0	0	0	0	0	0	0	0	0	0	0	0	0	0	0	0		7.2
Q9I0E3	0	PA2699	Amidohydro_3 domain-containing protein	11		0.87	1	0.65	0.09	0	0	0	0	0	0	0	0	0	0	0	0	0	0	0	0	0		7.3
Q9I0E4	0	PA2698	Probable hydrolase	4		0	0	0.46	1	0.32	0.09	0	0	0	0	0	0	0	0	0	0	0	0	0	0	0		7.8
Q9I0E8	0	PA2694	Probable thioredoxin	2		1	0	0	0	0	0	0	0	0	0	0	0	0	0	0	0	0	0	0	0	0		7.4
Q9I0F0	0	PA2692	Probable transcriptional regulator	7		0.89	1	0.31	0.13	0	0	0	0	0	0	0	0	0	0	0	0	0	0	0	0	0		8.1
Q9I0F1	0	PA2691	Pyr_redox_2 domain-containing protein	3		1	0.89	0	0	0	0	0	0	0	0	0	0	0	0	0	0	0	0	0	0	0		6.9
Q9I0F5	0	PA2683	Probable serine/threonine dehydratase, degradative	10		0.9	1	0.25	0	0	0	0	0	0	0	0	0	0	0	0	0	0	0	0	0	0		7.7
Q9I0F8	0	PA2680	Probable quinone oxidoreductase	1		0.98	1	0.35	0	0	0	0	0	0	0	0	0	0	0	0	0	0	0	0	0	0		6.7
Q9I0F9	0	PA2679	Methyltransf_11 domain-containing protein	5		0.62	1	0.18	0	0	0	0	0	0	0	0	0	0	0	0	0	0	0	0	0	0		7.7
Q9I0H0	0	PA2668	Uncharacterized protein	2		1	0	0	0	0	0	0	0	0	0	0	0	0	0	0	0	0	0	0	0	0		7.3
Q9I0H1	0	PA2667	Uncharacterized protein	17		0.01	0.03	0.19	0.6	0.95	1	0.79	0.49	0.51	0.19	0.12	0.12	0.07	0.03	0.02	0.02	0.01	0	0	0	0		9.9
Q9I0H2	0	PA2666	6-carboxy-5,6,7,8-tetrahydropterin synthase (EC 4.-.-.-)	11		0.17	1	0.78	0.24	0.05	0.03	0.01	0	0	0	0	0	0	0	0	0	0	0	0	0	0		9
Q9I0H3	0	PA2665	Probable transcriptional regulator	11		1	0.55	0.65	0.63	0.33	0.37	0.13	0.19	0.11	0.08	0	0	0	0	0	0	0	0	0	0	0		7.7
Q9I0H8	0	PA2660	Uncharacterized protein	8		0	0	0	0	0	1	0	0	0.51	0	0	0	0	0	0	0	0	0	0	0	0		6.4
Q9I0H9	0	PA2659	PepSY domain-containing protein	6		1	0.97	0.45	0.12	0.02	0.01	0.02	0.15	0.02	0	0	0	0	0	0.21	0.01	0	0	0	0	0.12		9.5
Q9I0I0	0	PA2658	PepSY domain-containing protein	1		1	0	0	0	0	0	0	0	0	0	0	0	0	0	0	0	0	0	0	0	0		7
Q9I0I4	0	PA2654	Probable chemotaxis transducer	9		0.62	1	0.35	0.23	0.09	0.08	0.03	0	0	0	0	0	0	0	0	0	0	0	0	0	0		7.2
Q9I0I8	0	PA2650	Methyltransf_11 domain-containing protein	6		0.47	1	0.43	0.08	0	0	0	0	0	0	0	0	0	0	0	0	0	0	0	0	0		7.7
Q9I0K5	0	PA2633	Secretin_N domain-containing protein	7		1	1	0.47	0.07	0.01	0.01	0	0	0	0	0	0	0	0	0	0	0	0	0	0	0		8.1
Q9I0K7	0	PA2631	Probable acetyl transferase	10		1	0.67	0.33	0.07	0	0.01	0	0	0.01	0	0	0	0	0	0	0	0	0	0	0	0		9.3
Q9I0K8	0	PA2630	JmjC domain-containing protein	18		0.39	1	0.78	0.41	0.08	0.05	0.01	0	0	0	0	0	0	0	0	0	0	0	0	0	0		9.3
Q9I0M5	0	PA2613	Replication-associated recombination protein A	19		0	0.12	0.93	1	0.33	0.26	0.05	0	0	0	0	0	0	0	0	0	0	0	0	0	0		8.2
Q9I0M8	0	PA2610	GST C-terminal domain-containing protein	2		0	1	0.64	0.81	0.58	0.44	0.27	0	0	0	0	0	0	0	0	0	0	0	0	0	0		7.2
Q9I0M9	0	PA2609	TdRPase (EC 2.4.2.4)	14		0.43	1	0.5	0.22	0.03	0	0	0	0	0	0	0	0	0	0	0	0	0	0	0	0		8.1
Q9I0N0	0	PA2608	Sulfurtransferase (EC 2.8.1.-)	3		1	0.6	0.12	0	0	0	0	0	0	0	0	0	0	0	0	0	0	0	0	0	0		8.2
Q9I0N1	0	PA2607	Uncharacterized protein	4		0.42	1	0.53	0.31	0	0	0	0	0	0	0	0	0	0	0	0	0	0	0	0	0		8.5
Q9I0N4	0	PA2603	Probable thiosulfate sulfurtransferase	5		0.53	1	0.05	0	0	0	0	0	0	0	0	0	0	0	0	0	0	0	0	0	0		7.1
Q9I0N6	0	PA2601	Probable transcriptional regulator	3		0	0.78	1	0.3	0	0	0	0	0	0	0	0	0	0	0	0	0	0	0	0	0		6.9
Q9I0N8	0	PA2599	PBPb domain-containing protein	7		1	0.24	0	0	0	0	0	0	0	0	0	0	0	0	0	0	0	0	0	0	0		7.2
Q9I0P3	0	PA2594	PBPb domain-containing protein	9		1	0.69	0.29	0.03	0	0	0	0	0	0	0	0	0	0	0	0	0	0	0	0	0		8.1
Q9I0P5	0	PA2592	Probable periplasmic spermidine/putrescine-binding protein	15		1	0.77	0.43	0.11	0	0	0	0	0	0	0	0	0	0	0	0	0	0	0	0	0		8.5
Q9I0Q4	0	PA2582	ProQ domain-containing protein	16		0.06	0.28	0.88	1	0.98	0.95	0.73	0.66	0.79	0.78	0.85	0.49	0.41	0.28	0.15	0.19	0.13	0.14	0.22	0.16	0.35		9.2
Q9I0Q9	0	PA2577	Probable transcriptional regulator	3		1	0.52	0	0	0	0	0	0	0	0	0	0	0	0	0	0	0	0	0	0	0		7.6
Q9I0R1	0	PA2575	Nitroreductase domain-containing protein	16		0.97	1	0.59	0.25	0.08	0.06	0.04	0.01	0.01	0	0	0	0	0	0	0	0	0	0	0	0		9.6
Q9I0R4	0	PA2572	Probable two-component response regulator	9		0.39	1	0.32	0.06	0	0	0	0	0	0	0	0	0	0	0	0	0	0	0	0	0		7.2
Q9I0R8	0	PA2567	EAL domain-containing protein	12		0	0.88	1	0.32	0	0	0	0	0	0	0	0	0	0	0	0	0	0	0	0	0		7.2
Q9I0S7	0	PA2557	Probable AMP-binding enzyme	3		0.41	0.76	1	0	0	0	0	0	0	0	0	0	0	0	0	0	0	0	0	0	0		6.3
Q9I0S9	0	PA2555	Probable AMP-binding enzyme	4		0.28	1	0.7	0	0	0	0	0	0	0	0	0	0	0	0	0	0	0	0	0	0		6.6
Q9I0T0	0	PA2554	Probable short-chain dehydrogenase	12		0.26	0.85	1	0.38	0.15	0.11	0.04	0	0	0	0	0	0	0	0	0	0	0	0	0	0		8.6
Q9I0T1	0	PA2553	Probable acyl-CoA thiolase	24		0	0.41	1	0.78	0.31	0.24	0.07	0.01	0	0	0	0	0	0	0	0	0	0	0	0	0		9.2
Q9I0T2	0	PA2552	Probable acyl-CoA dehydrogenase	16		0	0.26	1	0.73	0.28	0.18	0.03	0	0	0	0	0	0	0	0	0	0	0	0	0	0		8.4
Q9I0T3	0	PA2551	Probable transcriptional regulator	5		0	0	0	0	0.44	1	0	0	0	0	0	0	0	0	0	0	0	0	0	0	0		6.3
Q9I0T4	0	PA2550	Probable acyl-CoA dehydrogenase	4		0.9	0	0	1	0	0	0	0	0	0	0	0	0	0	0	0	0	0	0	0	0		6.4
Q9I0T8	0	PA2546	Probable ring-cleaving dioxygenase	2		1	0	0	0	0	0	0	0	0	0	0	0	0	0	0	0	0	0	0	0	0		6.5
Q9I0U3	0	PA2541	Probable CDP-alcohol phosphatidyltransferase	2		1	0.43	0	0.34	0	0	0	0	0	0	0	0	0	0	0	0	0	0	0	0	0		7.7
Q9I0U7	0	PA2537	Probable acyltransferase	8		0.74	1	0.1	0.42	0	0	0	0	0	0	0	0	0	0	0	0	0	0	0	0	0		8.1
Q9I0U9	0	PA2535	Probable oxidoreductase	12		1	0.8	0.2	0	0.01	0.01	0	0	0	0	0	0	0	0	0	0	0	0	0	0	0		7.8
Q9I0V3	0	PA2530	Uncharacterized protein	12		0.06	0.94	1	0.62	0.06	0.04	0	0	0	0	0	0	0	0	0	0	0	0	0	0	0		8
Q9I0V4	0	PA2529	Uncharacterized protein	22		0.17	1	0.91	0.58	0.13	0.11	0.02	0	0	0	0	0	0	0	0	0	0	0	0	0	0		8.3
Q9I0X8	0	PA2504	Uncharacterized protein	12		0.81	1	0.38	0.18	0.01	0.01	0	0	0	0	0	0	0	0	0	0	0	0	0	0	0		8.6
Q9I0X9	0	PA2503	Uncharacterized protein	7		0.51	1	0.36	0.07	0	0	0	0	0	0	0	0	0	0	0	0	0	0	0	0	0		7.5
Q9I0Y0	0	PA2502	Protein kinase domain-containing protein	6		0.86	1	0.16	0	0	0	0	0	0	0	0	0	0	0	0	0	0	0	0	0	0		7.1
Q9I0Z1	0	PA2491	Probable oxidoreductase	17		0.89	1	0.48	0.15	0.01	0	0	0	0	0	0	0	0	0	0	0	0	0	0	0	0		8.9
Q9I0Z9	0	PA2483	Bac_luciferase domain-containing protein	14		0.35	1	0.66	0.24	0.04	0.03	0.01	0	0	0	0	0	0	0	0	0	0	0	0	0	0		9.1
Q9I100	0	PA2482	Probable cytochrome c	4		0.25	0.68	1	0.57	0.28	0.21	0.07	0	0	0	0	0	0	0	0	0	0	0	0	0	0		8.1
Q9I101	0	PA2481	Uncharacterized protein	9		0.06	0.84	1	0.54	0.1	0.11	0.02	0	0	0	0	0	0	0	0	0	0	0	0	0	0		8.1
Q9I103	0	PA2479	Probable two-component response regulator	4		1	0	0	0	0	0	0	0	0	0	0	0	0	0	0	0	0	0	0	0	0		7.1
Q9I111	0	PA2471	FAA_hydrolase domain-containing protein	3		0	1	0	0	0	0	0	0	0	0	0	0	0	0	0	0	0	0	0	0	0		6.1
Q9I118	0	PA2464	Uncharacterized protein	3		1	0.4	0.29	0	0	0	0	0	0	0	0	0	0	0	0	0	0	0	0	0	0		8.1
Q9I120	0	PA2462	Haemagg_act domain-containing protein	53		0.99	1	0.51	0.24	0.27	0.47	0.2	0.1	0.03	0.06	0.06	0.13	0.19	0.11	0.08	0.12	0.05	0.02	0	0	0.03		7.4
Q9I121	0	PA2461	Uncharacterized protein	5		1	0	0	0	0	0	0	0	0	0	0	0	0	0	0	0	0	0	0	0	0		7.2
Q9I123	0	PA2459	Uncharacterized protein	9		0.75	1	0.67	0.18	0	0	0	0	0	0	0	0	0	0	0	0	0	0	0	0	0		8.1
Q9I127	0	PA2455	N-acetyltransferase domain-containing protein	4		0.63	1	0	0	0	0	0	0	0	0	0	0	0	0	0	0	0	0	0	0	0		7.2
Q9I129	0	PA2453	Uncharacterized protein	4		1	0.92	0.53	0.22	0.13	0.06	0.05	0.01	0	0	0	0	0	0	0	0	0	0	0	0	0.12		8.9
Q9I132	0	PA2450	Uncharacterized protein	5		0.8	1	0.55	0	0	0	0	0	0	0	0	0	0	0	0	0	0	0	0	0	0		7.5
Q9I133	0	PA2449	Transcriptional regulatory protein TyrR	1		0	1	0	0	0	0	0	0	0	0	0	0	0	0	0	0	0	0	0	0	0		6.5
Q9I134	0	PA2448	Amidohydro_3 domain-containing protein	24		0.72	1	0.71	0.23	0.04	0.03	0	0	0	0	0	0	0	0	0	0	0	0	0	0	0		8.5
Q9I149	0	PA2433	Uncharacterized protein	4		1	0.25	0.16	0.04	0.01	0	0.01	0.01	0.01	0	0	0	0	0	0	0	0	0	0	0	0.01		9
Q9I162	0	PA2419	Probable hydrolase	6		0.09	0	0.66	1	0.29	0.08	0	0	0	0	0	0	0	0	0	0	0	0	0	0	0		7.9
Q9I167	0	PA2414	L-sorbosone dehydrogenase	2		0	0	1	0.47	0	0	0	0	0	0	0	0	0	0	0	0	0	0	0	0	0		6.8
Q9I169	0	PA2412	MbtH domain-containing protein	3		0.89	0.78	1	0.7	0.32	0.26	0.2	0.1	0	0	0	0	0	0	0	0	0	0	0	0	0		8.4
Q9I171	0	PA2410	Uncharacterized protein	12		0.85	1	0.57	0.21	0.03	0	0	0	0	0	0	0	0	0	0	0	0	0	0	0	0		8.5
Q9I173	0	PA2408	Probable ATP-binding component of ABC transporter	2		0	0	0	0	0	0	0	1	0	0	0	0	0.59	0	0	0	0	0	0	0	0		6.7
Q9I174	0	PA2407	Probable adhesion protein	7		0.31	0.53	1	0.8	0.47	0.86	0.2	0.1	0.05	0	0	0	0	0	0	0	0	0	0	0	0		7.8
Q9I179	0	PA2402	Probable non-ribosomal peptide synthetase	66		0.16	0.48	0.46	1	0.94	0.91	0.27	0.11	0.1	0.09	0.05	0.04	0	0	0	0	0	0	0	0	0		7.6
Q9I187	0	PA2393	Probable dipeptidase	6		0	0	0	0	0	0	0	0	0	0	0	0	0	0	0.39	0.56	1	0	0	0	0		6.9
Q9I199	0	PA2380	Uncharacterized protein	2		0.45	1	0.24	0	0	0	0	0	0	0	0	0	0	0	0	0	0	0	0	0	0		7.9
Q9I1A0	0	PA2379	Probable oxidoreductase	8		0.48	1	0.77	0.42	0.08	0.07	0	0	0	0	0	0	0	0	0	0	0	0	0	0	0		8.8
Q9I1A1	0	PA2378	Probable aldehyde dehydrogenase	39		0.21	1	0.87	0.41	0.11	0.07	0.03	0.01	0	0.01	0.01	0	0	0	0	0	0.01	0.01	0.01	0	0		8.8
Q9I1C5	0	PA2353	Uncharacterized protein	3		1	0.35	0.49	0	0	0	0	0	0	0	0	0	0	0	0	0	0	0	0	0	0		6.9
Q9I1C6	0	PA2352	Probable glycerophosphoryl diester phosphodiesterase	26		1	0.95	0.52	0.17	0.03	0.02	0.01	0	0	0	0	0	0	0	0	0	0	0	0	0	0		8.9
Q9I1D3	0	PA2345	Pyr_redox_2 domain-containing protein	5		1	0	0	0	0	0.23	0	0	0	0	0	0	0	0	0	0	0	0	0	0	0		6.6
Q9I1E6	0	PA2332	Probable transcriptional regulator	3		0	0	0	0	0	1	0	0	0	0	0	0	0	0	0	0	0	0	0	0	0		5.7
Q9I1E7	0	PA2331	CMD domain-containing protein	12		0.88	1	0.48	0.21	0.05	0.04	0.02	0	0	0	0	0	0	0	0	0	0	0	0	0	0		9.8
Q9I1E8	0	PA2330	Acyl-CoA_dh_N domain-containing protein	25		0.4	1	0.65	0.2	0.02	0.01	0	0	0	0	0	0	0	0	0	0	0	0	0	0	0		9.1
Q9I1E9	0	PA2329	Probable ATP-binding component of ABC transporter	14		1	0.76	0.18	0.06	0.14	0.2	0.13	0.12	0	0	0	0	0	0	0	0	0	0	0	0	0		8.1
Q9I1F0	0	PA2328	Uncharacterized protein	20		1	1	0.42	0.18	0.02	0.02	0	0	0	0	0	0	0	0	0	0	0	0	0	0	0		8.7
Q9I1F5	0	PA2323	Probable glyceraldehyde-3-phosphate dehydrogenase	27		0.16	0.81	1	0.59	0.16	0.11	0.02	0	0	0	0	0	0	0	0	0	0	0	0	0	0		8.7
Q9I1F7	0	PA2318	Cupin_3 domain-containing protein	7		1	0.61	0.44	0.13	0.04	0.03	0.02	0.01	0.01	0	0.01	0	0	0	0	0.01	0	0	0	0	0.01		9.7
Q9I1F8	0	PA2317	Probable oxidoreductase	8		0	1	0.07	0.08	0	0.04	0	0	0	0	0	0	0	0	0	0	0	0	0	0	0		7.1
Q9I1G5	0	PA2310	TauD domain-containing protein	4		1	0	0	0	0	0	0	0	0	0	0	0	0	0	0	0	0	0	0	0	0		7
Q9I1G6	0	PA2309	Uncharacterized protein	10		1	0.88	0.08	0	0	0	0	0	0	0	0	0	0	0	0	0	0	0	0	0	0		7.9
Q9I1H4	0	PA2301	tRNA_edit domain-containing protein	7		1	0.64	0.21	0.08	0.02	0.01	0	0	0	0	0	0	0	0	0	0	0	0	0	0	0		8.2
Q9I1J4	0	PA2281	Probable transcriptional regulator	2		0	0	0	0	0	1	0.43	0	0	0	0	0	0	0	0	0	0	0	0	0	0		6.3
Q9I1K3	0	PA2270	Probable transcriptional regulator	2		1	0	0	0	0	0	0	0	0	0	0	0	0	0	0	0	0	0	0	0	0		6.7
Q9I1K7	0	PA2266	Probable cytochrome c	21		0.19	0.85	1	0.63	0.2	0.14	0.04	0	0	0	0	0	0	0	0	0	0	0	0	0	0		8.9
Q9I1K8	0	PA2265	Gluconate dehydrogenase	33		0.05	0.88	1	0.51	0.17	0.14	0.06	0.01	0	0	0	0	0	0	0	0	0	0	0	0	0		8.8
Q9I1K9	0	PA2264	Uncharacterized protein	13		0.32	1	0.95	0.61	0.18	0.14	0.05	0	0	0	0	0	0	0	0	0	0	0	0	0	0		9.1
Q9I1L7	0	PA2252	Probable AGCS sodium/alanine/glycine symporter	3		0	0.45	1	0.78	0.39	0.46	0.16	0.15	0.07	0.16	0.13	0.09	0.22	0	0.06	0.09	0	0	0	0	0.14		7.8
Q9I1L8	0	PA2251	Uncharacterized protein	7		0	0.57	0.95	1	0.1	0	0	0	0	0	0	0	0	0	0	0	0	0	0	0	0		7.4
Q9I1P0	0	PA2229	MOSC domain-containing protein	11		1	0.36	0.15	0.03	0	0.01	0	0	0	0	0	0	0	0	0	0	0	0	0	0	0		8.1
Q9I1P6	0	PA2223	Pesticin domain-containing protein	6		0.69	1	0.1	0.05	0	0	0	0	0	0	0	0	0.09	0	0	0	0	0	0	0	0		8
Q9I1P7	0	PA2222	Uncharacterized protein	7		1	0.57	0.08	0	0	0	0	0	0	0	0	0	0	0	0	0	0	0	0	0	0		8.1
Q9I1R3	0	PA2204	Probable binding protein component of ABC transporter	22		1	0.85	0.41	0.16	0.03	0.03	0.03	0	0	0	0	0	0	0	0	0	0	0	0	0	0		9.1
Q9I1R6	0	PA2201	DUF1911 domain-containing protein	4		1	0.72	0	0	0	0	0	0	0	0	0	0	0	0	0	0	0	0	0	0	0		7
Q9I1R8	0	PA2199	Probable dehydrogenase	11		0.13	1	0.78	0.16	0.01	0.03	0	0	0	0	0	0	0	0	0	0	0	0	0	0	0		8.4
Q9I1R9	0	PA2198	ABM domain-containing protein	7		1	0.69	0.21	0.04	0.02	0	0	0	0	0	0	0	0	0	0	0	0	0	0	0	0		8.3
Q9I1S0	0	PA2197	PKS_ER domain-containing protein	22		0.54	1	0.73	0.33	0.06	0.03	0.01	0	0	0	0	0	0	0	0	0	0	0	0	0	0		9
Q9I1S1	0	PA2196	Probable transcriptional regulator	7		1	0.67	0.24	0.25	0	0	0	0	0	0	0	0	0	0	0	0	0	0	0	0	0		7.6
Q9I1S5	0	PA2190	Uncharacterized protein	9		1	0.78	0.28	0.07	0.01	0	0.02	0	0	0	0	0	0	0	0	0	0	0	0	0	0		8.4
Q9I1T1	0	PA2184	DUF892 domain-containing protein	4		0.91	1	0.29	0.25	0	0	0	0	0	0	0	0	0	0	0	0	0	0	0	0	0		7.7
Q9I1T9	0	PA2176	Uncharacterized protein	6		1	0.46	0.11	0.03	0	0	0	0	0	0	0	0	0	0	0	0	0	0	0	0	0		7.9
Q9I1U6	0	PA2169	DUF2383 domain-containing protein	3		1	0.12	0	0	0	0	0	0	0	0	0	0	0	0	0	0	0	0	0	0	0		7.4
Q9I1W9	0	PA2146	Uncharacterized protein	4		1	0.15	0	0	0	0	0	0	0	0	0	0	0	0	0	0	0	0	0	0	0		7.7
Q9I1X8	0	PA2137	Response regulatory domain-containing protein	1		1	0	0	0	0	0	0	0	0	0	0	0	0	0	0	0	0	0	0	0	0		6.5
Q9I1Z6	0	PA2119	Alcohol dehydrogenase (Zn-dependent)	12		0	0.42	1	0.69	0.11	0.12	0.03	0	0	0	0	0	0	0	0	0	0	0	0	0	0		8.3
Q9I200	0	PA2115	Probable transcriptional regulator	1		1	0	0	0	0	0	0	0	0	0	0	0	0	0	0	0	0	0	0	0	0		5.9
Q9I204	0	PA2111	AHS1 domain-containing protein	4		0.25	1	0.47	0	0	0	0	0	0	0	0	0	0	0	0	0	0	0	0	0	0		7.2
Q9I205	0	PA2110	AHS2 domain-containing protein	7		1	0.33	0.63	0.21	0	0.22	0.72	0	0	0	0	0	0	0	0	0	0	0	0	0	0		7.3
Q9I215	0	PA2100	Probable transcriptional regulator	3		1	0.72	0.66	0	0.06	0.07	0	0	0	0	0	0	0	0	0	0	0	0	0	0	0		7.5
Q9I225	0	PA2090	Bac_luciferase domain-containing protein	2		0	0	0.66	0	1	0	0	0	0	0	0	0	0	0	0	0	0	0	0	0	0		6.6
Q9I229	0	PA2086	Probable epoxide hydrolase	2		0.48	1	0.97	0	0	0	0	0	0	0	0	0	0	0	0	0	0	0	0	0	0		6.7
Q9I231	0	PA2084	Probable asparagine synthetase	1		0	0.93	1	0	0	0	0	0	0	0	0	0	0	0	0	0	0	0	0	0	0		5.8
Q9I243	0	PA2072	Uncharacterized protein	3		1	0.48	0.7	0	0	0	0	0	0	0	0	0	0	0	0	0	0	0	0	0	0		6.9
Q9I246	0	PA2069	Probable carbamoyl transferase	32		0.04	0.69	1	0.56	0.19	0.12	0.03	0	0	0	0	0	0	0	0	0	0	0	0	0	0		8.9
Q9I248	0	PA2067	Probable hydrolase	2		1	0	0	0	0	0	0	0	0	0	0	0	0	0	0	0	0	0	0	0	0		6.4
Q9I249	0	PA2066	DUF218 domain-containing protein	5		0.78	1	0	0.24	0	0	0	0	0	0	0	0	0	0	0	0	0	0	0	0	0		7.2
Q9I252	0	PA2063	DUF2235 domain-containing protein	5		0.51	1	1	0	0	0.1	0	0.05	0	0.12	0.07	0	0	0	0	0	0	0	0	0	0		7.5
Q9I253	0	PA2062	Cysteine desulfurase (EC 2.8.1.7)	9		0.27	1	0.85	0.23	0.09	0.1	0.03	0	0	0	0	0	0	0	0	0	0	0	0	0	0		8
Q9I271	0	PA2044	Uncharacterized protein	39		0.59	1	0.71	0.29	0.07	0.07	0.02	0.01	0	0	0	0	0	0	0	0	0	0	0	0	0		9
Q9I275	0	PA2040	Probable glutamine synthetase	4		0.49	1	0.48	0.19	0	0.02	0	0	0	0	0	0	0	0	0	0	0	0	0	0	0		8
Q9I282	0	PA2033	FAD-binding FR-type domain-containing protein	11		1	0.82	0.51	0.24	0.04	0	0	0	0	0	0	0	0	0	0	0	0	0	0	0	0		8.7
Q9I286	0	PA2029	Uncharacterized protein	2		0.91	1	0	0.49	0	0	0.2	0	0	0	0	0	0	0	0	0	0	0	0	0	0		7.5
Q9I287	0	PA2028	Probable transcriptional regulator	2		1	0	0	0	0	0	0	0	0	0	0	0	0	0	0	0	0	0	0	0	0		6.7
Q9I293	0	PA2021	Uncharacterized protein	7		1	0.09	0.06	0	0	0	0.01	0.01	0.01	0	0	0	0	0	0	0	0	0	0	0	0		8.2
Q9I2A1	0	PA2010	Probable transcriptional regulator	6		1	0.71	0.31	0	0	0	0	0	0	0	0	0	0	0	0	0	0	0	0	0	0		7.6
Q9I2B2	0	PA1997	Probable AMP-binding enzyme	6		0.13	1	0.66	0.03	0	0	0	0	0	0	0	0	0	0	0	0	0	0	0	0	0		7.2
Q9I2B5	0	PA1994	Uncharacterized protein	6		1	0.61	0	0	0	0	0	0	0	0	0	0	0	0	0	0	0	0	0	0	0		7.5
Q9I2D5	0	PA1969	Uncharacterized protein	6		1	0.34	0.67	0.21	0	0	0	0	0	0	0	0	0	0	0	0	0	0	0	0	0.2		8.1
Q9I2D6	0	PA1968	Uncharacterized protein	2		0	0	0.73	1	0.68	0	0	0	0	0	0	0	0	0	0	0	0	0	0	0	0		6.9
Q9I2D7	0	PA1967	Uncharacterized protein	2		0.27	0	0	0	0	0	0	0	0	0	1	0	0	0	0	0	0	0	0	0	0		6.7
Q9I2D8	0	PA1966	Uncharacterized protein	4		1	0.82	0.54	0.2	0.05	0.04	0.02	0	0	0	0	0	0	0	0	0	0	0	0	0	0		8.3
Q9I2D9	0	PA1965	Uncharacterized protein	3		1	0	0	0	0	0	0	0	0	0	0	0	0	0	0	0	0	0	0	0	0		6.8
Q9I2E0	0	PA1964	Probable ATP-binding component of ABC transporter	24		0.66	1	0.69	0.28	0.04	0.02	0.01	0	0	0	0	0	0	0	0	0	0	0	0	0	0		9.1
Q9I2E7	0	PA1957	AAA_28 domain-containing protein	4		1	0	0	0	0	0	0	0	0	0	0	0	0	0	0	0	0	0	0	0	0		6.8
Q9I2G0	0	PA1944	ATP-grasp domain-containing protein	5		0.25	1	0.21	0	0	0	0	0	0	0	0	0	0	0	0	0	0	0	0	0	0		6.9
Q9I2G1	0	PA1943	N-acetyltransferase domain-containing protein	3		0	0	0	0.61	0.71	1	0.85	0.83	0.35	0	0	0	0	0	0	0	0	0	0	0	0		6.9
Q9I2G3	0	PA1941	Uncharacterized protein	6		0	1	0	0	0	0	0	0	0	0	0	0	0	0	0	0	0	0	0	0	0		5.6
Q9I2H0	0	PA1934	Uncharacterized protein	2		1	0.14	0	0	0	0	0	0	0	0	0	0	0	0	0	0	0	0	0	0	0		7.5
Q9I2H4	0	PA1930	Probable chemotaxis transducer	3		0	1	0	0	0	0	0	0	0	0	0	0	0	0	0	0.87	0.68	0	0	0	0		6.4
Q9I2H5	0	PA1929	Uncharacterized protein	1		0	1	0	0	0	0	0	0	0	0	0	0	0	0	0	0	0	0	0	0	0		7.2
Q9I2H8	0	PA1926	YcaO domain-containing protein	20		0	0.08	1	0.59	0.1	0.11	0.01	0	0	0	0	0	0	0	0	0	0	0	0	0	0		8.2
Q9I2J1	0	PA1913	Uncharacterized protein	6		0	0	0	0	0	0.5	0	0	1	0	0	0	0	0	0	0	0	0	0	0	0		6.3
Q9I2K7	0	PA1890	Probable glutathione S-transferase	9		1	0.86	0.34	0	0	0.03	0.03	0	0	0	0	0	0	0	0	0	0	0	0	0	0		7.9
Q9I2L6	0	PA1881	Probable oxidoreductase	1		0.42	1	0.95	0.44	0	0	0	0	0	0	0	0	0	0	0	0	0	0	0	0	0		7.5
Q9I2L7	0	PA1880	Probable oxidoreductase	13		0.11	1	0.51	0.1	0	0	0	0	0	0	0.06	0.03	0.04	0.05	0.03	0.02	0.09	0.06	0.09	0.06	0.03		7.6
Q9I2L9	0	PA1878	HD_domain domain-containing protein	2		0.16	1	0.95	0.44	0.14	0	0	0	0	0	0	0	0	0	0	0	0	0	0	0	0		8.6
Q9I2M6	0	PA1870	Uncharacterized protein	1		1	0	0	0	0	0	0	0	0	0	0	0	0	0	0	0	0	0	0	0	0		6.8
Q9I2N5	0	PA1860	Uncharacterized protein	3		1	0	0	0	0	0	0	0	0	0	0	0	0	0	0	0	0	0	0	0	0		6.4
Q9I2N6	0	PA1859	Probable transcriptional regulator	4		0	0	1	0	0	0.18	0	0	0	0	0	0	0.14	0.87	0.64	0	0	0	0	0	0		6.9
Q9I2P3	0	PA1852	Uncharacterized protein	4		1	0.64	0.12	0.02	0	0	0.01	0	0	0	0	0	0	0	0	0	0	0	0	0	0		8.4
Q9I2Q3	0	PA1842	Uncharacterized protein	6		0	0	0	0	0	0	0	0	0	0	0	0	0.16	0.71	1	0.11	0.41	0	0	0	0		7.8
Q9I2Q4	0	PA1841	tRNA_edit domain-containing protein	6		1	0.68	0.4	0.15	0	0	0	0	0	0	0	0	0	0	0	0	0	0	0	0	0		8.3
Q9I2Q5	0	PA1840	DUF1883 domain-containing protein	5		0	0	0	0	0	0	1	0.42	0.36	0.1	0.07	0.1	0.05	0.07	0.04	0.01	0	0	0	0	0		8.8
Q9I2Q8	0	PA1837	Uncharacterized protein	12		0.32	1	0.96	0.52	0.09	0.05	0	0	0	0	0	0	0	0	0	0	0	0	0	0	0		9.2
Q9I2Q9	0	PA1836	Probable transcriptional regulator	3		0.97	1	0.52	0	0	0	0	0	0	0	0	0	0	0	0	0	0	0	0	0	0		7.5
Q9I2R0	0	PA1835	Uncharacterized protein	1		1	0	0	0	0	0	0	0	0	0	0	0	0	0	0	0	0	0	0	0	0		7.2
Q9I2R2	0	PA1833	Probable oxidoreductase	19		0.93	1	0.58	0.19	0.01	0.02	0	0	0	0	0	0	0	0	0	0	0	0	0	0	0		9.3
Q9I2R3	0	PA1832	Probable protease	7		0	0	0	0	1	0.86	0.84	0.6	0.29	0.27	0.14	0.07	0	0	0	0.06	0	0	0	0	0.24		7.6
Q9I2R4	0	PA1831	Uncharacterized protein	5		1	0.41	0.56	0.91	0.32	0.22	0	0	0	0	0	0	0	0	0	0	0	0	0	0	0		7.2
Q9I2R5	0	PA1830	SCP2 domain-containing protein	8		1	0.63	0.26	0.09	0.02	0.02	0.02	0.01	0.01	0	0	0	0	0	0	0.01	0	0	0	0	0		9.9
Q9I2R6	0	PA1829	APH domain-containing protein	17		1	0.91	0.46	0.09	0.02	0	0	0	0	0	0	0	0	0	0	0	0	0	0	0	0		8.3
Q9I2R7	0	PA1828	Probable short-chain dehydrogenase	14		0.1	0.94	1	0.5	0.11	0.07	0	0	0	0	0	0	0	0	0	0	0	0	0	0	0		8.7
Q9I2S0	0	PA1825	Uncharacterized protein	7		0.91	1	0.61	0.07	0	0	0	0	0	0	0	0	0	0	0	0	0	0	0	0	0		7.9
Q9I2S4	0	PA1821	Probable enoyl-CoA hydratase/isomerase	16		0.01	0.44	1	0.85	0.24	0.23	0.01	0	0	0	0	0	0	0	0	0	0	0	0	0	0		8.6
Q9I2S8	0	PA1817	SnoaL-like domain-containing protein	4		1	0.59	0.25	0	0	0	0	0	0	0	0	0	0	0	0	0	0	0	0	0	0		8.3
Q9I2T4	0	PA1810	Probable binding protein component of ABC transporter	19		0.36	1	0.63	0.21	0.02	0.02	0	0	0	0	0	0	0	0	0	0	0	0	0	0	0		8.3
Q9I2T5	0	PA1809	Probable permease of ABC transporter	4		0	0.37	1	0.45	0	0	0	0	0	0	0	0	0	0	0	0	0	0	0	0	0		7.3
Q9I2T7	0	PA1807	Probable ATP-binding component of ABC transporter	9		0	0	0	0	0	1	0	0	0	0	0	0	0	0	0	0	0	0	0	0	0		6
Q9I2V1	0	PA1791	PHB domain-containing protein	10		0	0	0	0	0	0	0	0	0	0.09	0.07	0.16	0.32	0.28	0.41	0.31	0.27	0.13	0.33	0.25	1		7.6
Q9I2V2	0	PA1790	Uncharacterized protein	7		0.72	1	0.48	0.61	0.53	0.44	0.09	0.06	0	0	0	0	0	0	0	0	0	0	0	0	0		8
Q9I2V3	0	PA1789	Usp domain-containing protein	18		1	0.77	0.41	0.13	0.02	0.01	0	0	0	0	0	0	0	0	0	0	0	0	0	0	0		9.2
Q9I2V4	0	PA1788	Uncharacterized protein	5		1	0.71	0.2	0	0	0	0	0	0	0	0	0	0	0	0	0	0	0	0	0	0		7.7
Q9I2X1	0	PA1768	Uncharacterized protein	14		0.56	0.67	0.64	0.76	0.79	1	0.52	0.17	0.02	0	0	0	0	0	0	0	0	0	0	0	0		9.2
Q9I2X2	0	PA1767	Uncharacterized protein	12		0	0.36	1	0.89	0.43	0.53	0.22	0.15	0.09	0.1	0.03	0.01	0.01	0	0	0.01	0	0	0	0	0		8.3
Q9I2X3	0	PA1766	ATP-grasp domain-containing protein	10		0.09	0.68	1	0.6	0.25	0.35	0.27	0.18	0.07	0	0	0	0	0	0	0	0	0	0	0	0		8.3
Q9I2Y3	0	PA1755	Uncharacterized protein	5		1	0.07	0	0	0	0	0	0	0	0	0	0	0	0	0	0	0	0	0	0	0		7.8
Q9I2Y4	0	PA1753	Usp domain-containing protein	3		1	0.84	0.73	0.12	0	0	0	0	0	0	0	0	0	0	0	0	0	0	0	0	0		7.8
Q9I2Y5	0	PA1752	2-dehydropantoate 2-reductase (EC 1.1.1.169) (Ketopantoate reductase)	8		1	0.78	0.64	0.31	0.04	0.01	0	0	0	0	0	0	0	0	0	0	0	0	0	0	0		8.1
Q9I2Y7	0	PA1750	Phospho-2-dehydro-3-deoxyheptonate aldolase (EC 2.5.1.54)	22		0.33	1	0.72	0.37	0.07	0.05	0.01	0	0	0	0	0	0	0	0	0	0	0	0	0	0		9.4
Q9I2Y8	0	PA1749	N-acetyltransferase domain-containing protein	6		1	0.65	0.27	0.09	0	0	0	0	0	0	0	0	0	0	0	0	0	0	0	0	0		9
Q9I2Y9	0	PA1748	Probable enoyl-CoA hydratase/isomerase	11		0.48	1	0.59	0.25	0.02	0.02	0	0	0	0	0	0	0	0	0	0	0	0	0	0	0		9.2
Q9I2Z1	0	PA1746	Macro domain-containing protein	8		1	0.81	0.39	0.13	0.01	0.01	0	0	0	0	0	0	0	0	0	0	0	0	0	0	0		9.5
Q9I2Z5	0	PA1742	Probable amidotransferase	16		1	0.88	0.34	0.11	0.01	0.01	0	0	0	0	0	0	0	0	0	0	0	0	0	0	0		9.1
Q9I2Z6	0	PA1741	Glutaredoxin domain-containing protein	7		0.87	1	0	0	0	0.14	0	0	0	0	0	0	0	0	0	0	0	0	0	0	0		7.3
Q9I300	0	PA1737	3-hydroxyacyl-CoA dehydrogenase (EC 1.1.1.35)	10		0	0	0.59	1	0.14	0.08	0	0	0	0	0	0	0	0	0	0	0	0	0	0	0		7.1
Q9I301	0	PA1736	Probable acyl-CoA thiolase	5		0	0	0	1	0.17	0	0	0	0	0	0	0	0	0	0	0	0	0	0	0	0		7.2
Q9I303	0	PA1734	Cytochrome c domain-containing protein	5		1	0.8	0.56	0	0	0	0	0	0	0	0	0	0	0	0	0	0	0	0	0	0		6.9
Q9I304	0	PA1733	Uncharacterized protein	6		0.15	1	0.91	0.19	0	0	0	0	0	0	0	0	0	0	0	0	0	0	0	0	0		7.5
Q9I307	0	PA1730	Uncharacterized protein	4		1	0.22	0.25	0	0	0	0	0	0	0	0	0	0	0	0	0	0	0	0	0	0		6.6
Q9I338	0	PA1689	Sulfatase domain-containing protein	19		0.7	1	0.41	0.22	0.1	0.09	0.05	0.05	0.02	0.02	0.03	0.02	0.01	0.01	0	0	0	0	0	0	0		8.6
Q9I348	0	PA1677	Isochorismatase domain-containing protein	12		0.98	1	0.59	0.24	0.04	0.03	0.02	0	0	0	0	0	0	0	0	0	0	0	0	0	0		9.3
Q9I350	0	PA1675	Smr domain-containing protein	5		1	0.94	0	0	0	0	0	0	0	0	0	0	0	0	0	0	0	0	0	0	0		7.8
Q9I363	0	PA1662	Probable ClpA/B-type protease	4		0.13	0.37	0.52	0.23	1	0	0	0	0	0	0	0	0	0	0	0	0	0	0	0	0		6.8
Q9I368	0	PA1657	Uncharacterized protein	2		0	1	0.45	0	0	0	0	0	0	0	0	0	0	0	0	0	0	0	0	0	0		6.9
Q9I370	0	PA1655	Probable glutathione S-transferase	7		1	0.58	0.26	0.06	0	0	0.01	0.02	0	0	0	0	0	0	0	0	0	0	0	0	0		8.7
Q9I371	0	PA1654	Probable aminotransferase	15		0.96	1	0.61	0.21	0	0	0	0	0	0	0	0	0	0	0	0	0	0	0	0	0		8.5
Q9I376	0	PA1649	Probable short-chain dehydrogenase	3		0.53	0.87	1	0	0	0	0	0	0	0	0	0	0	0	0	0	0	0	0	0	0		7.2
Q9I380	0	PA1645	Uncharacterized protein	4		1	0.13	0	0	0	0	0	0	0	0	0	0	0	0	0	0	0	0	0	0	0		7.3
Q9I381	0	PA1644	Flavin_Reduct domain-containing protein	6		0.69	1	0.51	0.15	0.01	0.01	0	0	0	0	0	0	0	0	0	0	0	0	0	0	0		8.7
Q9I384	0	PA1641	Uncharacterized protein	2		1	0	0	0	0	0	0	0	0	0	0	0	0	0	0	0	0	0	0	0	0.49		7
Q9I385	0	PA1640	PNPLA domain-containing protein	8		0.57	1	0.96	0.52	0	0	0	0	0	0	0	0	0	0	0	0	0	0	0	0	0		7.8
Q9I386	0	PA1639	Uncharacterized protein	6		1	0.3	0.23	0	0	0	0	0	0	0	0	0	0	0	0	0	0	0	0	0	0		7.7
Q9I392	0	PA1630	Probable transcriptional regulator	2		0.15	1	0	0	0	0	0	0	0	0	0	0	0	0	0	0	0	0	0	0	0		6.8
Q9I395	0	PA1627	Probable transcriptional regulator	5		1	0.5	0	0	0	0	0	0	0	0	0	0	0	0	0	0	0	0	0	0	0		6.4
Q9I398	0	PA1624	Uncharacterized protein	13		0.83	1	0.98	0.46	0	0	0	0	0	0	0	0	0	0	0	0	0	0	0	0	0		8.3
Q9I399	0	PA1623	Uncharacterized protein	14		0.83	1	0.63	0.17	0.04	0.02	0.01	0.02	0	0.02	0.01	0	0	0	0	0	0	0	0	0	0		8.7
Q9I3A6	0	PA1616	Uncharacterized protein	7		1	0.41	0.18	0.04	0	0	0	0	0	0	0	0	0	0	0	0	0	0	0	0	0		8.7
Q9I3A7	0	PA1615	Probable lipase	2		0.24	1	0.35	0.1	0.02	0	0	0	0	0	0	0	0	0	0	0	0	0	0	0	0		8.4
Q9I3A9	0	PA1613	Uncharacterized protein	1		1	0.52	0.24	0.09	0	0	0	0	0	0	0	0	0	0	0	0	0	0	0	0	0		6.8
Q9I3B3	0	PA1608	Probable chemotaxis transducer	7		0	0.87	1	0.19	0	0	0	0	0	0	0	0	0	0	0	0	0	0	0	0	0		7
Q9I3B4	0	PA1607	HTH hxlR-type domain-containing protein	3		0	0	0	0.85	0.47	1	0	0	0	0	0	0	0	0	0	0	0	0	0	0	0		6.7
Q9I3B5	0	PA1606	DUF3859 domain-containing protein	1		1	0	0	0	0	0	0	0	0	0	0	0	0	0	0	0	0	0	0	0	0		6.4
Q9I3B8	0	PA1603	Probable transcriptional regulator	3		1	0.84	0.36	0	0	0	0	0	0	0	0	0	0	0	0	0	0	0	0	0	0		7.5
Q9I3B9	0	PA1602	Probable oxidoreductase	4		0.95	1	0.61	0.34	0.03	0	0	0	0	0	0	0	0	0	0	0	0	0	0	0	0		8
Q9I3C0	0	PA1601	Probable aldehyde dehydrogenase	13		0.32	1	0.63	0.37	0.02	0.02	0	0.02	0	0	0	0	0	0	0	0	0	0	0	0	0		7.6
Q9I3C1	0	PA1600	Probable cytochrome c	1		0	0	0	0	1	0	0	0	0	0	0	0	0	0	0	0	0	0	0	0	0		5.9
Q9I3C4	0	PA1597	DLH domain-containing protein	10		0.76	1	0.7	0.22	0.03	0.01	0	0	0	0	0	0	0	0	0	0	0	0	0	0	0		8.9
Q9I3C7	0	PA1594	4HBT domain-containing protein	7		0	1	0.92	0.31	0.07	0.06	0	0	0	0	0	0	0	0	0	0	0	0	0	0	0		7.9
Q9I3C8	0	PA1593	4HBT domain-containing protein	5		0.05	0.67	1	0.41	0.05	0.07	0	0	0	0	0	0	0	0	0	0	0	0	0	0	0		8.3
Q9I3E1	0	PA1576	Probable 3-hydroxyisobutyrate dehydrogenase	9		0.05	0.87	1	0.6	0.12	0.14	0	0	0	0	0	0	0	0	0	0	0	0	0	0	0		8.2
Q9I3E2	0	PA1575	Exonuclease domain-containing protein	1		1	0	0	0	0	0	0	0	0	0	0	0	0	0	0	0	0	0	0	0	0		6.8
Q9I3E5	0	PA1572	Uncharacterized protein	5		0.42	0.69	1	0.83	0.4	0.34	0.08	0	0	0	0	0	0	0	0	0	0	0	0	0	0		7.6
Q9I3E6	0	PA1571	Uncharacterized protein	3		1	1	0.51	0.19	0.07	0	0.03	0	0	0	0	0	0	0	0	0	0	0	0	0	0		8.9
Q9I3E7	0	PA1570	Probable transcriptional regulator	2		0	0.11	0	1	0	0	0	0	0	0	0	0	0	0	0	0	0	0	0	0	0		7.3
Q9I3F1	0	PA1566	Gln-synt_C domain-containing protein	1		0	0	0	0	0	1	0	0	0	0	0	0	0	0	0	0	0	0	0	0	0		5.5
Q9I3F9	0	PA1558	Uncharacterized protein	8		0.59	1	0.63	0.24	0	0	0	0	0	0	0	0	0	0	0	0	0	0	0	0	0		8.2
Q9I3G6	0	PA1551	Probable ferredoxin	3		0	1	0	0	0.36	0.69	0	0	0	0	0	0	0	0	0	0	0	0	0	0	0		6.7
Q9I3G7	0	PA1550	Uncharacterized protein	7		1	0.56	0.45	0.32	0.24	0.26	0.1	0.06	0.01	0	0	0	0	0	0	0	0	0	0	0	0.03		8.2
Q9I3H6	0	PA1537	Probable short-chain dehydrogenase	1		0	0	0	0	0	1	0.28	0	0	0	0	0	0	0	0	0	0	0	0	0	0		7
Q9I3I3	0	PA1530	Uncharacterized protein	4		0.63	1	0.72	0	0	0.06	0.02	0	0	0	0	0	0	0	0	0	0	0	0	0	0		7.9
Q9I3I7	0	PA1526	Probable transcriptional regulator	8		1	0.74	0.49	0.13	0.02	0	0	0	0	0	0	0	0	0	0	0	0	0	0	0	0		8.5
Q9I3J2	0	PA1521	Guanine deaminase (Guanase) (EC 3.5.4.3) (Guanine aminohydrolase)	16		0.23	1	0.7	0.55	0.13	0.08	0.03	0	0	0	0	0	0	0	0	0	0	0	0	0	0		8.4
Q9I3J3	0	PA1520	Probable transcriptional regulator	14		0	0.08	0.51	1	0.92	0.94	0.77	0.65	0.53	0.08	0.05	0.06	0.08	0	0	0	0	0	0	0	0		8.7
Q9I3J6	0	PA1517	NodB homology domain-containing protein	11		0	0.26	1	0.73	0.17	0.1	0.01	0	0	0	0	0	0	0	0	0	0	0	0	0	0		8.2
Q9I3J7	0	PA1516	2-oxo-4-hydroxy-4-carboxy-5-ureidoimidazoline decarboxylase (EC 4.1.1.97)	9		1	0.47	0.08	0.03	0	0	0	0	0	0	0	0	0	0	0	0	0	0	0	0	0		8.5
Q9I3K8	0	PA1504	Probable transcriptional regulator	4		0.78	1	0.47	0.27	0.01	0	0	0	0	0	0	0	0	0	0	0	0	0	0	0	0		8
Q9I3L2	0	PA1500	Probable oxidoreductase	1		0	0	1	0	0	0	0	0	0	0	0	0	0	0	0	0	0	0	0	0	0		6.7
Q9I3L7	0	PA1495	Uncharacterized protein	2		0.66	1	0	0	0	0	0	0	0	0	0	0	0	0	0	0	0	0	0	0	0		7.3
Q9I3L8	0	PA1494	Uncharacterized protein	29		0	0	0	0.04	0.82	1	0.64	0.26	0.11	0	0	0	0	0	0	0	0	0	0	0	0		8.1
Q9I3M0	0	PA1492	DUF1937 domain-containing protein	3		1	0.5	0	0	0	0	0	0	0	0	0	0	0	0	0	0	0	0	0	0	0		7.4
Q9I3M2	0	PA1490	Probable transcriptional regulator	9		0	1	0.86	0.27	0.28	0.43	0.14	0.04	0	0	0	0	0	0	0	0	0	0	0	0	0		7.7
Q9I3N8	0	PA1474	Flg_hook domain-containing protein	4		0.67	1	0.42	0	0	0	0	0	0	0	0	0	0	0	0	0	0	0	0	0	0		7
Q9I3N9	0	PA1473	Uncharacterized protein	2		1	0	0	0	0	0	0	0	0	0	0	0	0	0	0	0	0	0	0	0	0		6.5
Q9I3P2	0	PA1470	Probable short-chain dehydrogenase	4		0.11	0.74	1	0.18	0	0	0	0	0	0	0	0	0	0	0	0	0	0	0	0	0		7.7
Q9I3P6	0	PA1466	Uncharacterized protein	1		1	0.61	0	0	0	0	0	0	0	0	0	0	0	0	0	0	0	0	0	0	0		6.9
Q9I3Q5	0	PA1442	Flagellar protein FliL	3		1	0	0.53	0	0	0	0	0	0	0	0	0	0	0	0	0	0	0	0	0	0		7.5
Q9I3Q6	0	PA1441	Flg_hook domain-containing protein	10		1	0.64	0.18	0	0	0	0	0	0	0	0	0	0	0	0	0	0	0	0	0	0		7.8
Q9I3Q7	0	PA1440	Uncharacterized protein	6		1	0.81	0.56	0.36	0.12	0.09	0.04	0.01	0	0	0	0	0	0	0	0	0	0	0	0	0		9.1
Q9I3R6	0	PA1428	N-acetyltransferase domain-containing protein	3		1	0.88	0.25	0	0	0	0	0	0	0	0	0	0	0	0	0	0	0	0	0	0		8
Q9I3S7	0	PA1417	Probable decarboxylase	2		0	0	0	1	0.51	0.26	0	0	0	0	0	0	0	0	0	0	0	0	0	0	0		6.3
Q9I3T7	0	PA1407	Methyltrans_SAM domain-containing protein	4		0	1	0	0	0	0	0	0	0	0	0	0	0	0	0	0	0	0	0	0	0		6.7
Q9I3U0	0	PA1404	Uncharacterized protein	2		1	0.46	0	0	0	0	0	0	0	0	0	0	0	0	0	0	0	0	0	0	0		7.7
Q9I3U1	0	PA1403	Probable transcriptional regulator	3		0.12	0.46	0.22	1	0	0	0	0	0	0	0	0	0	0	0	0	0	0	0	0	0		6.9
Q9I3U2	0	PA1402	Uncharacterized protein	4		1	0.48	0	0	0	0	0	0	0	0	0	0	0	0	0	0	0	0	0	0	0		7.2
Q9I3U7	0	PA1397	Probable two-component response regulator	4		1	0.74	0.8	0.5	0	0	0	0	0	0	0	0	0	0	0.47	0.48	0	0	0	0	0		7.2
Q9I3W1	0	PA1383	Uncharacterized protein	8		0.07	1	0.02	0	0	0	0	0	0	0	0	0	0	0	0	0	0	0	0	0	0		8.2
Q9I3W4	0	PA1380	Probable transcriptional regulator	1		0	0	1	0.89	0.61	0.53	0.14	0	0	0	0	0	0	0	0	0	0	0	0	0	0		6.8
Q9I3W7	0	PA1377	N-acetyltransferase domain-containing protein	3		0	0	0	1	0.45	0.4	0	0	0	0	0	0	0	0	0	0	0	0	0	0	0		7.2
Q9I3X2	0	PA1372	DNA helicase (EC 3.6.4.12)	36		0.01	0.09	0.88	1	0.64	0.5	0.25	0.11	0.02	0.01	0.01	0	0	0	0	0	0	0	0	0	0		8.5
Q9I3X5	0	PA1369	Uncharacterized protein	2		1	0.64	0	0	0	0	0	0	0	0	0	0	0	0	0	0	0	0	0	0	0		6.7
Q9I3X7	0	PA1367	Uncharacterized protein	6		0.54	1	0.51	0.1	0	0	0	0	0	0	0	0	0	0	0	0	0	0	0	0	0		8
Q9I3Y6	0	PA1358	3-dmu-9_3-mt domain-containing protein	5		1	0.63	0.18	0	0	0	0	0	0	0	0	0	0	0	0	0	0	0	0	0	0		8
Q9I3Y7	0	PA1357	tRNA_edit domain-containing protein	2		1	0.23	0.27	0	0	0	0	0	0	0	0	0	0	0	0	0	0	0	0	0	0		8.4
Q9I3Z1	0	PA1353	3-dmu-9_3-mt domain-containing protein	3		1	0.89	0.29	0	0	0	0	0	0	0	0	0	0	0	0	0	0	0	0	0	0		8.2
Q9I3Z5	0	PA1349	YCII domain-containing protein	3		1	0	0	0	0	0	0	0	0	0	0	0	0	0	0	0	0	0	0	0	0		7.2
Q9I400	0	PA1344	Probable short-chain dehydrogenase	12		0.11	1	0.69	0.48	0.11	0.08	0.01	0	0	0	0	0	0	0	0	0	0	0	0	0	0		8.7
Q9I402	0	PA1342	Probable binding protein component of ABC transporter	24		1	0.87	0.43	0.19	0.04	0.03	0.02	0	0.01	0	0	0	0	0	0	0	0	0	0	0	0.01		9.7
Q9I403	0	PA1341	Amino acid ABC transporter membrane protein	1		0	1	0.83	0.6	0	0	0	0	0	0	0	0	0	0	0	0	0	0	0	0	0		7.5
Q9I405	0	PA1339	Amino acid ABC transporter ATP binding protein	11		1	0.75	0.54	0.21	0.03	0.02	0	0	0	0	0	0	0	0	0	0	0	0	0	0	0		8.7
Q9I409	0	PA1335	Probable two-component response regulator	4		0.03	1	0.74	0.21	0	0	0	0	0	0	0	0	0	0	0	0	0	0	0	0	0		7.3
Q9I410	0	PA1334	Probable oxidoreductase	2		0	0	0	1	0	0	0	0	0	0	0	0	0	0	0	0	0	0	0	0	0		6.6
Q9I414	0	PA1330	Probable short-chain dehydrogenase	8		0.58	1	0.55	0.15	0	0	0	0	0	0	0	0	0	0	0	0	0	0	0	0	0		8
Q9I419	0	PA1325	SnoaL-like domain-containing protein	3		1	0.59	0	0	0	0	0	0	0	0	0	0	0	0	0	0	0	0	0	0	0		7.2
Q9I420	0	PA1324	Uncharacterized protein	5		1	0.68	0.34	0	0	0	0	0	0	0	0	0	0	0	0	0	0	0	0	0	0.07		7.6
Q9I421	0	PA1323	Uncharacterized protein	2		1	0.52	0.26	0.15	0.05	0.05	0.03	0	0	0	0	0	0	0	0	0	0	0	0	0	0		8.7
Q9I429	0	PA1315	Probable transcriptional regulator	9		0.71	1	0.69	0.18	0.02	0.17	0.07	0	0	0	0	0	0	0	0	0	0	0	0	0	0		8
Q9I435	0	PA1309	Probable transcriptional regulator	3		0	0.72	1	0	0	0	0	0	0	0	0	0	0	0	0	0	0	0	0	0	0		6.5
Q9I437	0	PA1307	Glutamine amidotransferase type-2 domain-containing protein	7		0.94	1	0.31	0.42	0.07	0.08	0.01	0	0	0	0	0	0	0	0	0	0	0	0	0	0		8
Q9I439	0	PA1305	Uncharacterized protein	2		0.75	1	0.54	0.35	0.24	0.24	0	0	0	0	0	0	0	0	0	0	0	0	0	0	0		7.8
Q9I440	0	PA1304	Probable oligopeptidase	31		0.38	1	0.79	0.37	0.08	0.06	0.01	0	0	0	0	0	0	0	0	0	0	0	0	0	0		8.5
Q9I446	0	PA1298	Uncharacterized protein	1		0	0	0	1	0.59	0	0	0	0	0	0	0	0	0	0	0	0	0	0	0	0		7
Q9I448	0	PA1296	Probable 2-hydroxyacid dehydrogenase	6		0.85	0.97	1	0.03	0	0	0	0	0	0	0	0	0	0	0	0	0	0	0	0	0		7.6
Q9I451	0	PA1293	Str_synth domain-containing protein	18		0.97	1	0.69	0.24	0.06	0.04	0	0	0	0	0	0	0	0	0	0	0	0	0	0	0		8.8
Q9I456	0	PA1288	Probable outer membrane protein	8		0	0	0	0	0.3	0.35	0.75	0.06	0.94	0.82	0.93	1	0.95	0.42	0.23	0.28	0	0.04	0.23	0.17	0.5		8
Q9I457	0	PA1287	Glutathione peroxidase	11		1	0.49	0.18	0.05	0	0	0.01	0	0	0	0	0	0	0	0	0	0	0	0	0	0		8.6
Q9I459	0	PA1285	Probable transcriptional regulator	5		0.93	1	0.58	0	0	0	0	0	0	0	0	0	0	0	0	0	0	0	0	0	0		7.8
Q9I461	0	PA1283	Probable transcriptional regulator	3		1	0	0	0	0	0	0	0	0	0	0	0	0	0	0	0	0	0	0	0	0		7
Q9I464	0	PA1280	Uncharacterized protein	5		1	0.63	0	0	0	0	0	0	0	0	0	0	0	0	0	0	0	0	0	0	0		7
Q9I470	0	PA1274	Nitroreductase domain-containing protein	7		0.32	1	0.16	0.02	0	0	0	0	0	0	0	0	0	0	0	0	0	0	0	0	0		8.4
Q9I475	0	PA1269	Probable transcriptional regulator	6		1	0.79	0.76	0	0	0	0	0	0	0	0	0	0	0	0	0	0	0	0	0	0		7.8
Q9I494	0	PA1244	QslA_E domain-containing protein	5		1	0.77	0.57	0.07	0.01	0.01	0.01	0	0	0	0	0	0	0	0	0.01	0	0	0	0	0.01		8.9
Q9I495	0	PA1243	Histidine kinase (EC 2.7.13.3)	5		0	0	1	0.25	0	0	0	0	0	0	0	0	0	0	0	0	0	0	0	0	0		6.4
Q9I497	0	PA1241	Probable transcriptional regulator	3		1	0.4	0.24	0	0	0	0	0	0	0	0	0	0	0	0	0	0	0	0	0	0		7
Q9I4A4	0	PA1234	Uncharacterized protein	5		0.93	1	0.31	0	0	0	0	0	0	0	0	0	0	0	0	0	0	0	0	0	0		8.4
Q9I4B0	0	PA1228	Uncharacterized protein	11		0	0	0	0	0	0	0	0	0	0.01	0.02	0.04	0.48	1	0.67	0.76	0.53	0.26	0.2	0.06	0.07		10
Q9I4B2	0	PA1226	Probable transcriptional regulator	13		1	0.89	0.2	0.01	0	0	0	0	0	0	0	0	0	0	0	0	0	0	0	0	0		8.2
Q9I4B3	0	PA1225	Probable NAD(P)H dehydrogenase	9		0.62	1	0.41	0.16	0	0	0	0	0	0	0	0	0	0	0	0	0	0	0	0	0		8.4
Q9I4B6	0	PA1222	Membrane-bound lytic murein transglycosylase A (EC 4.2.2.n1) (Murein hydrolase A)	5		0.52	1	0.45	0.18	0	0	0	0	0	0	0	0	0	0	0	0	0	0	0	0	0		7
Q9I4C2	0	PA1216	Methyltransf_25 domain-containing protein	13		0.83	1	0.22	0.05	0	0	0	0	0	0	0	0	0	0	0	0	0	0	0	0	0		8.1
Q9I4D2	0	PA1206	Uncharacterized protein	11		1	0.59	0.29	0.12	0.02	0.01	0.01	0	0	0	0	0	0	0	0	0	0	0	0	0	0		9
Q9I4D5	0	PA1203	Uncharacterized protein	5		1	0.55	0.41	0.16	0	0.02	0.02	0	0	0	0	0	0	0	0	0	0	0	0	0	0		8.4
Q9I4D6	0	PA1202	Probable hydrolase	10		0	0.12	1	0.8	0.19	0.14	0.02	0	0	0	0	0	0	0	0	0	0	0	0	0	0		9.1
Q9I4D7	0	PA1201	Probable transcriptional regulator	4		0	0.77	1	0.07	0	0	0	0	0	0	0	0	0	0	0	0	0	0	0	0	0		7.8
Q9I4D8	0	PA1200	Uncharacterized protein	9		1	0.88	0.52	0.06	0	0	0	0	0	0	0	0	0	0	0	0	0	0	0	0	0		8.2
Q9I4E5	0	PA1193	Uncharacterized protein	8		0	0	0.38	0.59	1	0.62	0.04	0	0	0	0	0	0	0	0	0	0	0	0	0	0		7.4
Q9I4F0	0	PA1188	Uncharacterized protein	2		0	1	0.61	0	0	0	0	0	0	0	0	0	0	0	0	0	0	0	0	0	0		6.4
Q9I4G6	0	PA1171	Probable transglycolase	21		0.76	1	0.75	0.28	0.04	0.05	0.01	0	0	0	0	0	0	0	0	0	0	0	0	0	0		8.8
Q9I4G7	0	PA1170	Uncharacterized protein	1		0.96	1	0.77	0.46	0	0	0	0	0	0	0	0	0	0	0	0	0	0	0	0	0		7.7
Q9I4H1	0	PA1166	DLH domain-containing protein	12		1	0.76	0.35	0.06	0	0	0	0	0	0	0	0	0	0	0	0	0	0	0	0	0		8.2
Q9I4H3	0	PA1164	ThiF domain-containing protein	13		0	0.19	1	0.73	0.32	0.27	0.02	0	0	0	0	0	0	0	0	0	0	0	0	0	0		8.1
Q9I4H7	0	PA1160	Uncharacterized protein	6		0.84	1	0.65	0.18	0	0.01	0	0	0	0	0	0	0	0	0	0	0	0	0	0	0		8.8
Q9I4H8	0	PA1159	Probable cold-shock protein	10		0.32	0.34	0.44	0.56	0.72	0.73	0.96	1	0.87	0.44	0.41	0.08	0.03	0.01	0.01	0.01	0	0	0	0	0.01		10.2
Q9I4I0	0	PA1157	Probable two-component response regulator	10		1	0.84	0.38	0.08	0	0	0	0	0	0	0	0	0	0	0	0	0	0	0	0	0		8.2
Q9I4J5	0	PA1140	Uncharacterized protein	7		0	0.01	0.54	1	0.52	0.45	0.13	0	0	0	0	0	0	0	0	0	0	0	0	0	0		8.4
Q9I4J6	0	PA1139	SCP domain-containing protein	5		1	0.37	0.12	0.03	0	0	0	0	0	0	0	0	0	0	0	0	0	0	0	0	0		7.8
Q9I4J9	0	PA1136	Probable transcriptional regulator	1		1	0	0	0	0	0	0	0	0	0	0	0	0	0	0	0	0	0	0	0	0		6.1
Q9I4K8	0	PA1127	Probable oxidoreductase	28		1	0.92	0.55	0.22	0.03	0.04	0.01	0	0	0	0	0	0	0	0	0	0	0	0	0	0		9.3
Q9I4L3	0	PA1122	Peptide deformylase (Polypeptide deformylase)	3		1	0.71	0.37	0.14	0	0	0	0	0	0	0	0	0	0	0	0	0	0	0	0	0		8.5
Q9I4L8	0	PA1117	Uncharacterized protein	6		0.42	0	1	0.6	0.68	0.46	0.07	0.24	0	0	0	0	0	0	0	0	0	0	0	0	0		7.6
Q9I4L9	0	PA1116	Uncharacterized protein	9		0	0	0	0	0.27	1	0.38	0.48	0.41	0.62	0.65	0.16	0	0	0	0	0	0	0	0	0		7.5
Q9I4M3	0	PA1112	GSDH domain-containing protein	14		0.93	1	0.68	0.14	0.07	0.06	0	0	0	0	0	0	0	0	0	0	0	0	0	0	0		8
Q9I4M5	0	PA1110	S4 RNA-binding domain-containing protein	6		0.03	0	0	0	0	0.03	0	0	0.92	0.67	1	0.46	0.25	0.29	0.18	0.07	0.07	0.03	0	0	0		8.3
Q9I4N2	0	PA1103	Probable flagellar assembly protein	6		0.47	1	0.81	0.13	0.04	0	0	0	0	0	0	0	0	0	0	0	0	0	0	0	0		7.9
Q9I4N5	0	PA1096	Uncharacterized protein	5		1	0.87	0.5	0.17	0.01	0	0	0	0	0	0	0	0	0	0	0	0	0	0	0	0		8.7
Q9I4N7	0	PA1093	Uncharacterized protein	9		1	0.45	0.09	0.04	0	0	0	0	0	0	0	0	0	0	0	0	0	0	0	0	0		8.4
Q9I4N9	0	PA1090	NTP_transf_3 domain-containing protein	5		0.99	1	0	0	0	0.33	0.19	0	0	0	0	0	0	0	0	0	0	0	0	0	0		7.4
Q9I4P0	0	PA1089	Uncharacterized protein	1		1	0.57	0.21	0	0	0	0	0	0	0	0	0	0	0	0	0	0	0	0	0	0		7.3
Q9I4P1	0	PA1088	Methyltranfer_dom domain-containing protein	7		1	0.79	0.39	0.08	0	0	0	0	0	0	0	0	0	0	0	0	0	0	0	0	0		8
Q9I4Q3	0	PA1076	Uncharacterized protein	4		1	0.65	0.33	0.09	0.02	0.02	0.02	0	0	0	0	0	0	0	0	0	0	0	0	0	0.01		9.2
Q9I4Q4	0	PA1075	Uncharacterized protein	5		1	0.69	0.37	0.21	0	0	0	0.01	0	0	0	0	0	0	0	0	0	0	0	0	0		8.9
Q9I4Q5	0	PA1069	Uncharacterized protein	33		0.09	0.77	1	0.6	0.13	0.11	0.01	0	0	0	0	0	0	0	0	0	0	0	0	0	0		8.4
Q9I4Q6	0	PA1068	Probable heat shock protein (Hsp90 family)	28		0.06	0.12	0.34	0.26	0.1	0.08	0.04	0.14	0.51	1	0.65	0.37	0.23	0.13	0	0	0	0.04	0.04	0	0.05		8.8
Q9I4Q8	0	PA1066	Probable short-chain dehydrogenase	6		0.42	0.84	0.95	1	0.03	0.13	0	0	0	0	0	0	0	0	0	0	0	0	0	0	0		7.8
Q9I4Q9	0	PA1065	Uncharacterized protein	4		1	0.28	0	0.04	0	0	0	0	0	0	0	0	0	0	0	0	0	0	0	0	0		7.9
Q9I4R0	0	PA1064	Uncharacterized protein	9		0.96	1	0.67	0.07	0	0	0	0	0	0	0	0	0	0	0	0	0	0	0	0	0		8.3
Q9I4R2	0	PA1062	N-acetyltransferase domain-containing protein	8		1	0.94	0.38	0.02	0	0	0	0	0	0	0	0	0	0	0	0	0	0	0	0	0		8.4
Q9I4R3	0	PA1061	PALP domain-containing protein	19		0	0.11	0.9	1	0.6	0.31	0.09	0	0	0	0	0	0	0	0	0	0	0	0	0	0		8.3
Q9I4S1	0	PA1053	Rick_17kDa_Anti domain-containing protein	10		0.56	0.4	0.32	0.18	0.11	0.15	0.13	0.21	0.22	0.23	0.43	0.33	0.47	0.24	0.27	0.29	0.17	0.25	0.16	0.15	1		9.3
Q9I4S2	0	PA1052	Uncharacterized protein	3		0.87	1	0.34	0	0	0	0	0	0	0	0	0	0	0	0	0	0	0	0	0	0		7.6
Q9I4S6	0	PA1048	Probable outer membrane protein	18		1	0.95	0.4	0.09	0.03	0.02	0.01	0	0	0	0	0	0	0	0	0	0	0	0	0	0		8.5
Q9I4S7	0	PA1047	Probable esterase	15		0.86	1	0.54	0.28	0.04	0.02	0	0	0	0	0	0	0	0	0	0	0	0	0	0	0		8.4
Q9I4S8	0	PA1046	Uncharacterized protein	3		0	1	0	0	0	0	0	0	0	0	0	0	0	0	0	0	0	0	0	0	0		6
Q9I4T1	0	PA1043	Uncharacterized protein	12		1	0.6	0.31	0.12	0.02	0.01	0	0	0	0	0	0	0	0	0	0	0	0	0	0	0		8.3
Q9I4T4	0	PA1040	Uncharacterized protein	5		1	0.57	0.38	0.11	0	0	0	0	0	0	0	0	0	0	0	0	0	0	0	0	0		7.9
Q9I4T8	0	PA1036	Uncharacterized protein	9		1	0.81	0.33	0.05	0	0.01	0.01	0	0	0	0	0	0	0	0	0	0	0	0	0	0		8.4
Q9I4T9	0	PA1035	WHy domain-containing protein	2		1	0	0	0	0	0	0	0	0	0	0	0	0	0	0	0	0	0	0	0	0		6.9
Q9I4U0	0	PA1034	Uncharacterized protein	4		0.77	0.72	0.96	0.99	1	0.96	0.67	0.71	0.27	0.1	0.11	0	0	0.03	0.03	0.03	0	0	0	0	0		9.5
Q9I4U1	0	PA1033	Probable glutathione S-transferase	6		0.49	1	0.37	0.08	0.02	0.01	0	0	0	0	0	0	0	0	0	0	0	0	0	0	0		8.7
Q9I4U4	0	PA1030	RES domain-containing protein	3		1	0.77	0	0	0	0	0	0	0	0	0	0	0	0	0	0	0	0	0	0	0		7.3
Q9I4U7	0	PA1027	Probable aldehyde dehydrogenase	7		0	0	1	0.17	0	0	0	0	0	0	0	0	0	0	0	0	0	0	0	0	0		7.7
Q9I4U8	0	PA1026	Uncharacterized protein	4		1	0.32	0	0	0	0	0	0	0	0	0	0	0	0	0	0	0	0	0	0	0		7.7
Q9I4V1	0	PA1023	Probable short-chain dehydrogenase	8		0	0.63	0.71	1	0.16	0	0	0	0	0	0	0	0	0	0	0	0	0	0	0	0		7.8
Q9I4V8	0	PA1015	Probable transcriptional regulator	10		0.54	0.85	1	0.62	0.14	0.16	0.02	0	0	0	0	0	0	0	0	0	0	0	0	0	0		8.2
Q9I4V9	0	PA1014	Probable glycosyl transferase	10		0	1	0	0	0	0	0	0	0	0	0	0	0	0	0	0	0	0	0	0	0		6.4
Q9I4W1	0	PA1012	Lactamase_B domain-containing protein	2		0	0	0	1	0.41	0.54	0	0	0	0	0	0	0	0	0	0	0	0	0	0	0		6.7
Q9I4W2	0	PA1011	Uncharacterized protein	14		1	0.91	0.65	0.21	0.05	0.04	0	0	0	0	0	0	0	0	0	0	0	0	0	0	0		8.4
Q9I4W4	0	PA1009	Glycine cleavage system transcriptional repressor	5		0.78	1	0.5	0.11	0.02	0.03	0.01	0.01	0	0	0	0	0	0	0	0	0	0	0	0	0		8.9
Q9I4W7	0	PA1006	UPF0033 domain-containing protein	5		1	0.63	0.24	0.05	0	0	0.01	0	0	0	0	0	0	0	0	0	0	0	0	0	0		8.8
Q9I4W8	0	PA1005	Putative beta-barrel assembly-enhancing protease (EC 3.4.-.-)	24		0.89	1	0.56	0.25	0.04	0	0	0	0	0	0	0	0	0	0	0	0	0	0	0	0		8.4
Q9I4X8	0	PA0991	HPt domain-containing protein	7		1	0.48	0.17	0.04	0	0	0	0	0	0	0	0	0	0	0	0	0	0	0	0	0		8.1
Q9I4Y0	0	PA0989	Uncharacterized protein	1		1	0	0	0	0	0	0	0	0	0	0	0	0	0	0	0	0	0	0	0	0		6.5
Q9I4Y8	0	PA0981	Uncharacterized protein	3		1	0.99	0.17	0.05	0	0	0	0	0	0	0	0	0	0	0	0	0	0	0	0	0		7.9
Q9I4Z5	0	PA0968	4HBT domain-containing protein	6		0.5	1	0.64	0.27	0.03	0.02	0	0	0	0	0	0	0	0	0	0	0	0	0	0	0		8.4
Q9I4Z7	0	PA0962	Probable dna-binding stress protein	9		0.73	1	0.75	0.57	0.16	0.11	0.03	0.01	0	0	0	0	0	0	0	0	0	0	0	0	0		9.9
Q9I4Z8	0	PA0961	Probable cold-shock protein	6		0.12	0.11	0.31	0.57	0.63	0.77	0.63	1	0.74	0.58	0.86	0.38	0.46	0.18	0.02	0.03	0	0	0	0	0		9.2
Q9I500	0	PA0959	HIT domain-containing protein	12		1	0.94	0.61	0.14	0.01	0.02	0	0	0	0	0	0	0	0	0	0	0	0	0	0	0		9.1
Q9I505	0	PA0953	Probable thioredoxin	5		0.66	1	0.47	0.22	0.06	0.05	0.02	0	0	0	0	0	0	0	0	0	0	0	0	0	0.02		8.5
Q9I508	0	PA0950	Arsenate reductase (EC 1.20.4.1)	8		1	0.59	0.31	0.08	0.02	0.02	0.03	0.01	0.02	0	0	0	0	0	0	0.01	0	0	0	0	0.01		9.6
Q9I511	0	PA0947	Bac_DnaA domain-containing protein	11		1	0.89	0.23	0.06	0	0.01	0.01	0.01	0	0	0	0	0	0	0	0	0	0	0	0	0		8.5
Q9I512	0	PA0946	Uncharacterized protein	5		0.5	0.95	1	0.36	0	0.11	0	0	0	0	0	0	0	0	0	0	0	0	0	0	0		7.7
Q9I515	0	PA0943	Uncharacterized protein	17		1	0.82	0.52	0.22	0.07	0.05	0.03	0.01	0.01	0	0	0	0	0	0	0	0	0	0	0	0		9.5
Q9I516	0	PA0942	Probable transcriptional regulator	4		0.5	1	0.64	0.86	0.1	0.09	0	0	0	0	0	0	0	0	0	0	0	0	0	0	0		7.7
Q9I517	0	PA0941	Thioredoxin-like_fold domain-containing protein	5		1	0.82	0.08	0	0	0	0	0	0	0	0	0	0	0	0	0	0	0	0	0	0		8.2
Q9I520	0	PA0938	Uncharacterized protein	18		0	0.5	0.64	1	0.75	0.38	0.37	0.34	0.13	0.03	0	0.06	0	0	0	0.03	0	0	0	0	0		7.9
Q9I521	0	PA0937	Uncharacterized protein	13		1	0.98	0.96	0.63	0.82	0.66	0.33	0.12	0.04	0	0	0	0	0	0	0	0	0	0	0	0		8.9
Q9I523	0	PA0935	Uncharacterized protein	12		0.54	1	0.78	0.36	0.05	0.04	0.01	0	0	0	0	0	0	0	0	0	0	0	0	0	0		8.8
Q9I531	0	PA0926	Uncharacterized protein	9		1	0.84	0.25	0.13	0	0	0	0	0	0	0	0	0	0	0	0	0	0	0	0	0		8.8
Q9I535	0	PA0922	Uncharacterized protein	7		1	0.33	0.14	0.03	0	0	0	0	0	0	0	0	0	0	0	0	0	0	0	0	0		8.4
Q9I537	0	PA0920	Lysylphosphatidylglycerol synthase (EC 2.3.2.3)	2		0	0	0	0	0	1	0	0	0	0	0	0	0	0	0	0	0	0	0	0	0		5.4
Q9I538	0	PA0919	VirJ domain-containing protein	8		0.74	1	0.16	0.28	0.07	0.38	0.23	0.12	0.08	0	0	0.02	0	0	0	0	0	0	0	0	0		7.7
Q9I542	0	PA0915	Uncharacterized protein	7		0.7	0.57	1	0.77	0.22	0.14	0.07	0	0	0	0	0	0	0	0	0	0	0	0	0	0		8.3
Q9I551	0	PA0906	Probable transcriptional regulator	4		1	0.21	0	0.31	0	0	0	0	0	0	0	0	0	0	0	0	0	0	0	0	0		7.2
Q9I569	0	PA0876	Probable transcriptional regulator	5		0	0	0	0.6	0.36	1	0	0	0	0	0	0	0	0	0	0	0	0	0	0	0		7.2
Q9I578	0	PA0863	Probable oxidoreductase	10		0.98	1	0.54	0.32	0	0	0	0	0	0	0	0	0	0	0	0	0	0	0	0	0		7.7
Q9I580	0	PA0861	Uncharacterized protein	2		0	0	1	0	0	0	0	0	0	0	0	0	0	0	0	0	0	0	0	0	0		6
Q9I582	0	PA0859	DSBA domain-containing protein	8		1	0.82	0.31	0.18	0.01	0.02	0	0	0	0	0	0	0	0	0	0	0	0	0	0	0		8.3
Q9I585	0	PA0856	DUF2059 domain-containing protein	11		1	0.69	0.39	0.21	0.06	0.05	0.05	0.02	0.02	0	0.01	0	0	0	0	0.01	0	0	0.01	0	0.01		9.7
Q9I588	0	PA0853	Probable oxidoreductase	9		0.25	1	0.14	0.06	0.03	0.01	0	0	0	0	0	0	0	0	0	0	0	0	0	0	0		7.9
Q9I593	0	PA0848	Thioredoxin peroxidase	4		0.17	0.58	1	0.59	0.27	0.29	0.1	0	0	0	0	0	0	0	0	0	0	0	0	0	0		8.3
Q9I5A0	0	PA0840	Probable oxidoreductase	25		0.75	1	0.48	0.14	0.01	0.01	0	0	0	0	0	0	0	0	0	0	0	0	0	0	0		8.4
Q9I5A2	0	PA0838	Glutathione peroxidase	7		1	0.56	0.25	0.1	0.02	0.01	0.01	0	0	0	0	0	0	0	0	0	0	0	0	0	0		9.2
Q9I5A7	0	PA0833	OmpA-like domain-containing protein	9		0.95	1	0.33	0.2	0.26	0.19	0.15	0	0	0	0	0.03	0	0	0	0	0	0	0	0.07	0.75		8.2
Q9I5A8	0	PA0832	Lactamase_B domain-containing protein	10		1	0.55	0.28	0.05	0.01	0	0.01	0	0	0	0	0	0	0	0	0	0	0	0	0	0		8.5
Q9I5B2	0	PA0827	Uncharacterized protein	5		1	0.26	0	0	0	0	0	0	0	0	0	0	0	0	0	0	0	0	0	0	0		7.2
Q9I5B8	0	PA0821	Uncharacterized protein	3		1	0	0	0	0	0	0	0	0	0	0	0	0	0	0	0	0	0	0	0	0		6.2
Q9I5B9	0	PA0820	HNH domain-containing protein	2		0	0	0	0	0.97	1	0.49	0	0	0	0	0	0	0	0	0	0	0	0	0	0		6.4
Q9I5C2	0	PA0817	Probable ring-cleaving dioxygenase	1		1	0	0	0	0	0	0	0	0	0	0	0	0	0	0	0	0	0	0	0	0		7.2
Q9I5D0	0	PA0808	Uncharacterized protein	1		1	0	0	0	0	0	0	0	0	0	0	0	0	0	0	0	0	0	0	0	0		6.7
Q9I5D4	0	PA0804	Probable oxidoreductase	10		0.93	1	0.51	0	0	0	0	0	0	0	0	0	0	0	0	0	0	0	0	0	0		8.3
Q9I5D9	0	PA0799	Probable helicase	15		0	0.24	0.83	0.7	0.73	1	0.07	0	0	0	0	0	0	0	0	0	0	0	0	0	0		7.2
Q9I5E1	0	PA0797	Probable transcriptional regulator	3		0	0.29	0.41	1	0	0	0	0	0	0	0	0	0	0	0	0	0	0	0	0	0		6.5
Q9I5E4	0	PA0794	Aconitate hydratase (EC 4.2.1.3)	42		0.2	1	1	0.51	0.06	0.06	0.01	0	0	0	0	0	0	0	0	0	0	0	0	0	0		8.5
Q9I5E5	0	PA0793	Uncharacterized protein	11		0.23	1	0.64	0.45	0.07	0.02	0	0	0	0	0	0	0	0.05	0.06	0	0	0	0	0	0		8.2
Q9I5F1	0	PA0787	Uncharacterized protein	2		1	0	0	0	0	0	0	0	0	0	0	0	0	0	0	0	0	0	0	0	0		7.3
Q9I5G6	0	PA0769	Uncharacterized protein	3		0.72	1	0.64	0.08	0.03	0.02	0	0	0	0	0	0	0	0	0	0	0	0	0	0	0		8.5
Q9I5H0	0	PA0759	Uncharacterized protein	21		0.86	1	0.56	0.16	0.02	0	0	0	0	0	0	0	0	0	0	0	0	0	0	0	0		9.1
Q9I5H1	0	PA0758	HDOD domain-containing protein	15		1	0.84	0.45	0.15	0.03	0.02	0.01	0	0	0	0	0	0	0	0	0	0	0	0	0	0		9.3
Q9I5H3	0	PA0756	Probable two-component response regulator	6		1	0.76	0.12	0	0	0	0	0	0	0	0	0	0	0	0	0	0	0	0	0	0		8
Q9I5H5	0	PA0754	Uncharacterized protein	7		0.95	1	0.26	0	0	0	0	0	0	0	0	0	0	0	0	0	0	0	0	0	0		7.8
Q9I5I2	0	PA0747	Probable aldehyde dehydrogenase	12		0	0.16	1	0.94	0.3	0.09	0.02	0	0	0	0	0	0	0	0	0	0	0	0	0	0		7.9
Q9I5I3	0	PA0746	Probable acyl-CoA dehydrogenase	10		0	0.55	1	0.78	0.04	0.03	0	0	0	0	0	0	0	0	0	0	0	0	0	0	0		7.8
Q9I5I4	0	PA0745	Probable enoyl-CoA hydratase/isomerase	27		0	0.26	1	0.84	0.34	0.27	0.08	0.01	0.01	0	0	0	0	0	0	0	0	0	0	0	0		9.1
Q9I5I5	0	PA0744	Probable enoyl-CoA hydratase/isomerase	16		0.32	1	0.97	0.5	0.08	0.07	0	0	0	0	0	0	0	0	0	0	0	0	0	0	0		8.4
Q9I5I8	0	PA0741	NAD(P)-bd_dom domain-containing protein	8		1	0.4	0.03	0	0	0	0	0	0	0	0	0	0	0	0	0	0	0	0	0	0		8.1
Q9I5J7	0	PA0732	YkuD domain-containing protein	3		1	0	0	0	0	0	0	0	0	0	0	0	0	0	0	0	0	0	0	0	0		6.4
Q9I5J9	0	PA0729	Uncharacterized protein	3		0.68	1	0.62	0.17	0.05	0.02	0	0	0	0	0	0	0	0	0	0	0	0	0	0	0		8.2
Q9I5K8	0	PA0720	Helix destabilizing protein of bacteriophage Pf1	2		1	0.55	0.33	0	0	0	0	0	0	0	0	0	0	0	0	0	0	0	0	0	0		7.7
Q9I5L2	0	PA0716	AAA domain-containing protein	5		0	1	0.39	0	0	0	0	0	0	0	0	0	0	0	0	0	0	0	0	0	0		6.5
Q9I5M0	0	PA0708	Probable transcriptional regulator	2		0	0	0	0	0	0	0	0	0	0	0	0	0	0	0	0	0	1	0	0	0		6.7
Q9I5M2	0	PA0704	Probable amidase	11		0.19	1	0.89	0.22	0.08	0.03	0	0	0	0	0	0	0	0	0	0	0	0	0	0	0		7.7
Q9I5Q7	0	PA0664	Uncharacterized protein	8		1	0.7	0.4	0.15	0	0	0	0	0	0	0	0	0	0	0	0	0	0	0	0	0		9
Q9I5Q8	0	PA0663	Uncharacterized protein	4		0.44	0.64	1	0.56	0	0	0	0	0	0	0	0	0	0	0	0	0	0	0	0	0		6.8
Q9I5R1	0	PA0660	NMO domain-containing protein	17		0.32	1	0.45	0.15	0.03	0.02	0	0	0	0	0	0	0	0	0	0	0	0	0	0	0		8.7
Q9I5R2	0	PA0659	Uncharacterized protein	5		0.82	1	0.48	0.27	0	0	0	0	0	0	0	0	0	0	0	0	0	0	0	0	0		8.5
Q9I5R3	0	PA0658	Probable short-chain dehydrogenase	3		0	0	0	0	0	0	0	0	0	0	0	0	0	0	1	0	0	0	0	0	0		5.9
Q9I5R4	0	PA0657	Probable ATPase	7		0	0.45	0.75	1	0	0	0	0	0	0	0	0	0	0	0	0	0	0	0	0	0		6.3
Q9I5R5	0	PA0656	Probable HIT family protein	7		1	0.81	0.11	0	0	0	0	0	0	0	0	0	0	0	0	0	0	0	0	0	0		8.4
Q9I5S9	0	PA0623	Probable bacteriophage protein	2		1	0	0	0	0	0	0	0	0	0	0	0	0	0	0	0	0	0	0	0	0		7.3
Q9I5T3	0	PA0605	Probable permease of ABC transporter	8		0.57	1	0.48	0.11	0.07	0.11	0	0	0	0	0	0	0	0	0	0	0	0	0	0	0		7.8
Q9I5T4	0	PA0604	Probable binding protein component of ABC transporter	14		1	0.82	0.38	0.17	0.05	0.04	0.03	0	0	0	0	0	0	0	0	0	0	0	0	0	0.01		9
Q9I5T6	0	PA0602	Probable binding protein component of ABC transporter	3		1	0.5	0.3	0.05	0	0	0	0	0	0	0	0	0	0	0	0	0	0	0	0	0		7.2
Q9I5T7	0	PA0601	Probable two-component response regulator	9		1	0.71	0.15	0.03	0	0	0	0	0	0	0	0	0	0	0	0	0	0	0	0	0		8.1
Q9I5T9	0	PA0599	Uncharacterized protein	8		1	0.43	0.05	0.02	0	0	0	0	0	0	0	0	0	0	0	0	0	0	0	0	0		7.8
Q9I5U9	0	PA0588	AAA_PrkA domain-containing protein	43		0.52	1	0.65	0.3	0.08	0.07	0.03	0	0	0	0	0	0	0	0	0	0	0	0	0	0		9.7
Q9I5V1	0	PA0586	Uncharacterized protein	18		0.37	1	0.68	0.44	0.02	0.02	0	0	0	0	0	0	0	0	0	0	0	0	0	0	0		8.4
Q9I5V4	0	PA0583	2-amino-4-hydroxy-6-hydroxymethyldihydropteridine pyrophosphokinase (EC 2.7.6.3) (6-hydroxymethyl-7,8-dihydropterin pyrophosphokinase)	10		1	0.73	0.29	0.07	0	0	0	0	0	0	0	0	0	0	0	0	0	0	0	0	0		8.5
Q9I5V9	0	PA0578	Uncharacterized protein	5		1	0.73	0.39	0.09	0.02	0.01	0	0	0	0	0	0	0	0	0	0	0	0	0	0	0		8.8
Q9I5W5	0	PA0571	DUF4375 domain-containing protein	12		1	0.93	0.2	0.01	0	0	0	0	0	0	0	0	0	0	0	0	0	0	0	0	0		8
Q9I5W6	0	PA0570	SMI1_KNR4 domain-containing protein	3		1	0.23	0	0	0	0	0	0	0	0	0	0	0	0	0	0	0	0	0	0	0		7.8
Q9I5W7	0	PA0569	Uncharacterized protein	3		0.98	1	0.08	0	0	0	0	0	0	0	0	0	0	0	0	0	0	0	0	0	0		7.7
Q9I5W8	0	PA0568	Uncharacterized protein	5		1	0.65	0.31	0	0	0	0	0	0	0	0	0	0	0	0	0	0	0	0	0	0		8.1
Q9I5X1	0	PA0565	CMD domain-containing protein	6		0.58	1	0.67	0.31	0.11	0.02	0.03	0.04	0.01	0.03	0.01	0	0	0	0	0	0	0	0	0	0		8.9
Q9I5X4	0	PA0562	Probable hydrolase	14		1	0.51	0.14	0.05	0	0	0	0	0	0	0	0	0	0	0	0	0	0	0	0	0		8.2
Q9I5X7	0	PA0559	Uncharacterized protein	9		0.44	1	0.25	0.47	0.18	0.26	0	0	0	0	0	0	0	0	0	0	0	0	0	0	0		7.3
Q9I5X8	0	PA0558	Methyltransf_11 domain-containing protein	13		0.87	1	0.36	0.11	0	0	0	0	0	0	0	0	0	0	0	0	0	0	0	0	0		8.4
Q9I5X9	0	PA0557	SnoaL-like domain-containing protein	3		0.94	1	0.49	0	0	0	0	0	0	0	0	0	0	0	0	0	0	0	0	0	0		7.6
Q9I5Y6	0	PA0550	AP_endonuc_2 domain-containing protein	6		0.79	1	0.77	0.52	0	0	0	0	0	0	0	0	0	0	0	0	0	0	0	0	0		7.6
Q9I5Y7	0	PA0549	Uncharacterized protein	10		0.77	1	0.23	0	0	0	0	0	0	0	0	0	0	0	0	0	0	0	0	0	0		7.6
Q9I5Y9	0	PA0547	Probable transcriptional regulator	8		0.59	1	0.62	0.6	0.23	0.17	0.1	0	0	0	0	0	0	0	0	0	0	0	0	0	0		7.9
Q9I5Z4	0	PA0542	Uncharacterized protein	10		1	0.48	0.24	0.08	0.02	0.01	0.03	0.02	0.01	0	0.01	0	0	0	0	0	0	0	0	0	0.04		9.3
Q9I5Z5	0	PA0541	Uncharacterized protein	7		1	0.68	0.22	0.1	0.03	0	0	0	0	0	0	0	0	0	0	0	0	0	0	0	0.03		8.3
Q9I5Z9	0	PA0537	Uncharacterized protein	11		0.82	0.47	0.36	1	0.7	0.67	0.32	0.2	0.16	0.06	0.12	0.08	0.08	0.04	0.04	0.06	0.01	0	0	0	0.04		9.2
Q9I600	0	PA0536	TPM_phosphatase domain-containing protein	4		0	0	0	1	0.33	0.81	0.31	0	0	0	0	0	0	0	0	0	0	0	0	0	0		7.2
Q9I602	0	PA0534	DAO domain-containing protein	21		0.84	1	0.74	0.19	0.03	0.03	0.02	0.01	0.01	0	0	0	0	0	0	0	0	0	0	0	0		8.6
Q9I603	0	PA0533	Probable transcriptional regulator	5		0.14	1	0.17	0	0	0	0	0	0	0	0	0	0	0	0	0	0	0	0	0	0		7.1
Q9I610	0	PA0508	Probable acyl-CoA dehydrogenase	20		0.04	0.65	1	0.57	0.18	0.12	0.02	0	0	0	0	0	0	0	0	0	0	0	0	0	0		8.5
Q9I611	0	PA0507	Probable acyl-CoA dehydrogenase	11		0	0.48	1	0.59	0.48	0.31	0.15	0	0	0	0	0	0	0	0	0	0	0	0	0	0		7.4
Q9I612	0	PA0506	Probable acyl-CoA dehydrogenase	30		0.03	0.74	1	0.55	0.15	0.11	0.04	0.01	0	0	0	0	0	0	0	0	0	0	0	0	0		9.3
Q9I616	0	PA0502	Probable biotin biosynthesis protein bioH	6		1	0.4	0.21	0.01	0	0	0	0	0	0	0	0	0	0	0	0	0	0	0	0	0		8.2
Q9I622	0	PA0496	AHS2 domain-containing protein	5		0	0.15	1	0	0	0	0	0	0	0	0	0	0	0	0	0	0	0	0	0	0		7.6
Q9I625	0	PA0493	Biotin carboxyl carrier protein of acetyl-CoA carboxylase	2		1	0.49	0.23	0	0	0	0	0	0	0	0	0	0	0	0	0	0	0	0	0	0		7.9
Q9I631	0	PA0487	Probable molybdenum transport regulator	8		1	0.73	0.71	0	0	0.02	0	0	0	0	0	0	0	0	0	0	0	0	0	0	0		7.7
Q9I634	0	PA0484	Glycine cleavage system transcriptional repressor	5		0.88	1	0.29	0.11	0.01	0.01	0	0	0	0	0	0	0	0	0	0	0	0	0	0	0		8.4
Q9I635	0	PA0483	Probable acetyltransferase	3		0.92	1	0	0	0	0	0	0	0	0	0	0	0	0	0	0	0	0	0	0	0		7.5
Q9I640	0	PA0478	Probable N-acetyltransferase	8		1	0.51	0.07	0.07	0	0	0.09	0	0	0	0	0	0	0	0	0	0	0	0	0	0		8
Q9I645	0	PA0473	Probable glutathione S-transferase	7		1	0.7	0.34	0.08	0.06	0.02	0	0	0	0	0	0	0	0	0	0	0	0	0	0	0		7.8
Q9I649	0	PA0469	Uncharacterized protein	23		1	0.81	0.44	0.09	0.01	0	0.01	0.01	0.01	0	0	0	0	0	0	0	0	0	0	0	0		8.8
Q9I650	0	PA0468	Virginiamycin B lyase (EC 4.2.99.-) (Streptogramin B lyase)	14		1	0.89	0.33	0.14	0	0.02	0	0	0	0	0	0	0	0	0	0	0	0	0	0	0		8.5
Q9I651	0	PA0467	Uncharacterized protein	9		0.92	1	0.51	0.15	0.01	0.01	0	0	0	0	0	0	0	0	0	0	0	0	0	0	0		8.3
Q9I656	0	PA0462	Uncharacterized protein	8		1	0.99	0.51	0.19	0.01	0.01	0	0	0	0	0	0	0	0	0	0	0	0	0	0	0		8.5
Q9I658	0	PA0460	Uncharacterized protein	7		1	0.51	0.31	0.13	0.02	0.02	0.02	0	0.01	0	0	0	0	0	0	0	0	0	0	0	0		9.1
Q9I659	0	PA0459	Probable ClpA/B protease ATP binding subunit	45		0.13	0.85	1	0.67	0.28	0.2	0.03	0.01	0	0	0	0	0	0	0	0	0	0	0	0	0.04		8.4
Q9I661	0	PA0457	Uncharacterized protein	1		0	0	0	0	0	0	0	0	0	0.34	1	0.95	0.61	0.4	0	0	0	0	0	0	0		6.9
Q9I662	0	PA0456	Probable cold-shock protein	5		1	0.92	0.91	0.78	0.59	0.46	0.21	0.09	0.04	0.01	0.03	0	0	0.01	0.01	0.02	0	0	0.02	0.01	0.03		10.8
Q9I669	0	PA0449	HotDog ACOT-type domain-containing protein	7		0.1	1	0.59	0.37	0.04	0.03	0	0	0	0	0	0	0	0	0	0	0	0	0	0	0		8.6
Q9I672	0	PA0446	Uncharacterized protein	20		0.26	1	0.77	0.37	0.08	0.05	0.01	0.01	0.01	0	0	0	0	0	0	0	0	0	0	0	0		8.6
Q9I681	0	PA0436	Probable transcriptional regulator	4		0.19	0.77	1	0.46	0	0	0	0	0	0	0	0	0	0	0	0	0	0	0	0	0		7.7
Q9I686	0	PA0431	Uncharacterized protein	6		0.88	1	0.64	0.22	0	0	0	0	0	0	0	0	0	0	0	0	0	0	0	0	0		8.3
Q9I688	0	PA0429	Uncharacterized protein	11		0.24	1	0.07	0.06	0	0	0	0	0	0	0	0	0	0	0	0	0	0	0	0	0		7.7
Q9I692	0	PA0421	Amino_oxidase domain-containing protein	30		0.76	1	0.65	0.5	0.19	0.14	0.02	0	0	0	0	0	0	0	0	0	0	0	0	0	0.06		8.7
Q9I694	0	PA0419	Ribosomal RNA small subunit methyltransferase E (EC 2.1.1.193)	12		0.61	0.88	1	0.69	0.27	0.16	0.04	0	0	0	0	0	0	0	0	0	0	0	0	0	0		8.7
Q9I695	0	PA0418	Uncharacterized protein	12		1	0.86	0.67	0.11	0	0	0	0	0	0	0	0	0	0	0	0	0	0	0	0	0		7.6
Q9I6A0	0	PA0400	Probable cystathionine gamma-lyase	16		0	0.47	1	0.61	0.21	0.17	0.01	0	0	0	0	0	0	0	0	0	0	0	0	0	0		9
Q9I6A1	0	PA0399	Cystathionine beta-synthase	30		0.47	1	0.64	0.27	0.03	0.02	0.01	0	0	0	0	0	0	0	0	0	0	0	0	0	0		9.1
Q9I6A6	0	PA0389	Uncharacterized protein	6		0.63	1	0.08	0.1	0.07	0.17	0.22	0.45	0.31	0.75	0.21	0.2	0	0	0	0	0	0	0	0	0.13		7.9
Q9I6A7	0	PA0388	DUF4426 domain-containing protein	10		1	0.57	0.25	0.09	0.01	0.01	0.02	0	0.01	0	0	0	0	0	0	0.01	0	0	0	0	0		9.5
Q9I6A9	0	PA0386	Heme chaperone HemW	8		1	0.79	0.48	0.23	0.02	0	0	0	0	0	0	0	0	0	0	0	0	0	0	0	0		7.9
Q9I6B1	0	PA0384	Uncharacterized protein	2		0.05	0	0.22	0.08	0.17	0.14	0.11	0.47	0.18	0.47	0.45	0.17	0.04	0	0	0	0	0.91	1	0.49	0.51		8.7
Q9I6B5	0	PA0380	Uncharacterized protein	6		1	0.68	0.23	0.04	0	0	0	0	0	0	0	0	0	0	0	0	0	0	0	0	0		9.1
Q9I6C2	0	PA0372	Probable zinc protease	29		0.13	0.77	1	0.69	0.33	0.28	0.19	0.01	0	0	0	0	0	0	0	0	0	0	0	0	0		8.5
Q9I6C3	0	PA0371	Uncharacterized protein	19		0.35	0.89	1	0.41	0.11	0.12	0.03	0	0	0	0	0	0	0	0	0	0	0	0	0	0		8.4
Q9I6C4	0	PA0370	Ribosomal RNA small subunit methyltransferase D (EC 2.1.1.171)	7		0.2	1	0.42	0.68	0.12	0.09	0.04	0	0	0	0	0	0	0	0	0	0	0	0	0	0		7.9
Q9I6C5	0	PA0369	Uncharacterized protein	3		1	0	1	0	0	0	0	0	0	0	0	0	0	0	0	0	0	0	0	0	0		8
Q9I6C7	0	PA0367	Probable transcriptional regulator	4		1	0.77	0	0	0	0	0	0	0	0	0	0	0	0	0	0	0	0	0	0	0		7.2
Q9I6D3	0	PA0361	Probable gamma-glutamyltranspeptidase	12		0.55	0.93	1	0.42	0	0	0	0	0	0	0	0	0	0	0	0	0	0	0	0	0		7.9
Q9I6D4	0	PA0360	Uncharacterized protein	3		1	0.89	0	0	0	0	0	0	0	0	0	0	0	0	0	0	0	0	0	0	0		6.4
Q9I6D7	0	PA0356	HDOD domain-containing protein	15		1	0.92	0.4	0.08	0	0	0	0	0	0	0	0	0	0	0	0	0	0	0	0	0		8.6
Q9I6D9	0	PA0354	PUA domain-containing protein	16		0	0	0	0.01	0.03	0.03	0.07	0.17	0.28	0.27	0.93	1	0.75	0.25	0.08	0.03	0	0	0	0	0		8.5
Q9I6E2	0	PA0351	Phosphoesterase (EC 3.1.4.-)	3		1	0.69	0	0	0	0	0	0	0	0	0	0	0	0	0	0	0	0	0	0	0		6.7
Q9I6E8	0	PA0345	Uncharacterized protein	1		1	0	0	0	0	0	0	0	0	0	0	0	0	0	0	0	0	0	0	0	0		6.3
Q9I6E9	0	PA0344	G domain-containing protein	5		0.97	1	0.52	0	0	0	0	0	0	0	0	0	0	0	0	0	0	0	0	0	0		7.1
Q9I6F4	0	PA0339	Uncharacterized protein	6		1	0	0	0	0	0	0	0	0	0	0	0	0	0	0	0	0	0	0	0	0		7
Q9I6F6	0	PA0335	Uncharacterized protein	17		1	0.93	0.47	0.16	0.01	0.01	0.01	0	0	0	0	0	0	0	0	0	0	0	0	0	0		9
Q9I6H1	0	PA0320	BOF domain-containing protein	1		1	0	0	0	0	0	0	0	0	0	0	0	0	0	0	0	0	0	0	0	0		6.8
Q9I6H2	0	PA0319	Uncharacterized protein YjiK	7		0.45	1	0.46	0.07	0	0	0	0	0	0	0	0	0	0.3	0.55	0.12	0	0	0	0	0		7.9
Q9I6H3	0	PA0318	FAA_hydrolase domain-containing protein	9		0.96	1	0.57	0.28	0.03	0.02	0	0	0	0	0	0	0	0	0	0	0	0	0	0	0		9.2
Q9I6H4	0	PA0317	FAD-binding PCMH-type domain-containing protein	26		0.2	1	1	0.55	0.15	0.12	0.04	0	0	0	0	0	0	0	0	0	0	0	0	0	0		9.4
Q9I6H6	0	PA0315	DUF4399 domain-containing protein	6		1	0.54	0.27	0.09	0.02	0.02	0.01	0.01	0.01	0	0.01	0	0	0	0	0	0	0	0	0	0		9.6
Q9I6H7	0	PA0314	L-cysteine transporter of ABC system FliY	13		1	0.77	0.37	0.14	0.03	0.02	0.02	0	0	0	0	0	0	0	0	0	0	0	0	0	0		9.2
Q9I6H9	0	PA0312	DUF523 domain-containing protein	5		1	0	0	0	0	0	0	0	0	0	0	0	0	0	0	0	0	0	0	0	0		7.5
Q9I6I1	0	PA0310	Fe2OG dioxygenase domain-containing protein	2		0	1	0	0	0	0	0	0	0	0	0	0	0	0	0	0	0	0	0	0	0		6.7
Q9I6I2	0	PA0309	Uncharacterized protein	17		1	0.68	0.34	0.13	0.01	0.01	0.02	0	0	0	0	0	0	0	0	0	0	0	0	0	0		8.9
Q9I6I3	0	PA0308	Hydrolase_4 domain-containing protein	6		0.98	1	0.37	0	0	0	0	0	0	0	0	0	0	0	0	0	0	0	0	0	0		7.6
Q9I6I6	0	PA0305	Uncharacterized protein	3		0	1	0.97	0.26	0	0.04	0	0	0	0	0	0	0	0	0	0	0	0	0	0	0		6.8
Q9I6J6	0	PA0295	Probable periplasmic polyamine binding protein	10		0.77	1	0.72	0.07	0	0	0.01	0	0	0	0	0	0	0	0	0	0	0	0	0	0		8
Q9I6K0	0	PA0290	Uncharacterized protein	4		1	0.9	0.69	0	0	0	0	0	0	0	0	0	0	0	0	0	0	0	0	0	0		7
Q9I6K5	0	PA0285	Uncharacterized protein	7		0	0	0	0.8	0.75	1	0.38	0.44	0	0	0	0	0	0	0	0	0	0	0	0	0		6.6
Q9I6K6	0	PA0284	Uncharacterized protein	2		1	0.61	0.2	0.07	0	0	0	0	0	0	0	0	0	0	0	0	0	0	0	0	0		8.4
Q9I6L3	0	PA0277	Peptidase_M48 domain-containing protein	8		1	0.68	0.3	0.13	0.02	0.01	0.01	0	0	0	0	0	0	0	0	0	0	0	0	0	0.01		8.6
Q9I6M0	0	PA0270	Cupin_2 domain-containing protein	4		1	0.62	0.12	0	0	0	0	0	0	0	0	0	0	0	0	0	0	0	0	0	0		8.3
Q9I6M1	0	PA0269	CMD domain-containing protein	8		0.2	1	0.83	0.45	0.08	0.04	0.01	0	0	0	0	0	0	0	0	0	0	0	0	0	0		9
Q9I6M3	0	PA0267	Uncharacterized protein	3		0	0	0	0	0	0	0	0	0	0	0	0	0	0	0	0	0	0	0	0	1		6.1
Q9I6M8	0	PA0261	Uncharacterized protein	2		0.64	0	1	0	0	0	0	0	0	0	0	0	0	0	0	0	0	0	0	0	0		7.5
Q9I6N0	0	PA0259	Uncharacterized protein	8		1	0.87	0.42	0.05	0	0	0	0	0	0	0	0	0	0	0	0	0	0	0	0	0		7.6
Q9I6N6	0	PA0253	Probable transcriptional regulator	3		0.15	1	0	0	0	0	0	0	0	0	0	0	0	0	0	0	0	0	0	0	0		7.3
Q9I6N9	0	PA0250	Uncharacterized protein	7		0.75	1	0.74	0.21	0	0	0	0	0	0	0	0	0	0	0	0	0	0	0	0	0		8.9
Q9I6P0	0	PA0249	Probable acetyltransferase	3		1	0.42	0	0	0	0	0	0	0	0	0	0	0	0	0	0	0	0	0	0	0		7.1
Q9I6Q2	0	PA0236	Probable transcriptional regulator	11		1	0.77	0.39	0.15	0	0	0	0	0	0	0	0	0	0	0	0	0	0	0	0	0		7.9
Q9I6R4	0	PA0224	Probable aldolase	2		0	0	0.57	1	0	0	0	0	0	0	0	0	0	0	0	0	0	0	0	0	0		6.6
Q9I6R5	0	PA0223	Probable dihydrodipicolinate synthetase	5		1	0.55	0	0	0	0	0	0	0	0	0	0	0	0	0	0	0	0	0	0	0		7.1
Q9I6V0	0	PA0182	Probable short-chain dehydrogenase	5		0.38	0.41	1	0.13	0	0	0	0	0	0	0	0	0	0	0	0	0	0	0	0	0		7.7
Q9I6V3	0	PA0179	Probable two-component response regulator	6		1	0.48	0.02	0	0	0	0	0	0	0	0	0	0	0	0	0	0	0	0	0	0		8.2
Q9I6W0	0	PA0172	HAMP domain-containing protein	4		0.59	1	0.67	0.19	0	0	0	0	0	0	0	0	0	0	0	0	0	0	0	0	0		6.8
Q9I6W1	0	PA0171	Uncharacterized protein	11		0.76	1	0.61	0.16	0.06	0.03	0.03	0	0	0	0	0	0	0	0	0	0	0	0	0	0		8.8
Q9I6W2	0	PA0170	DUF1987 domain-containing protein	4		1	0.82	0.42	0.15	0.02	0.01	0.01	0	0	0	0	0	0	0	0	0	0	0	0	0	0		9.1
Q9I6W3	0	PA0169	GGDEF domain-containing protein	3		0.14	1	0.27	0.18	0	0	0	0	0	0	0	0	0	0	0	0	0	0	0	0	0		7.3
Q9I6W5	0	PA0167	Probable transcriptional regulator	2		0	0	0	1	0	0.16	0	0	0	0	0	0	0	0	0	0	0	0	0	0	0		6.8
Q9I6W7	0	PA0165	Uncharacterized protein	3		0	0	0	0	0	0.65	1	0.46	0.69	0.19	0	0.36	0	0	0.14	0.21	0	0	0	0	0.4		7.6
Q9I6W8	0	PA0164	Probable gamma-glutamyltranspeptidase	5		0.03	0.02	0.01	0.04	0.09	0.03	0.05	0.96	0.07	0.03	0.24	0.06	1	0.6	0	0.05	0	0	0.03	0.56	0.17		9.3
Q9I6X3	0	PA0159	Probable transcriptional regulator	9		0	0.1	1	0.61	0.13	0.09	0	0	0	0	0	0	0	0	0	0	0	0	0	0.05	0		7.8
Q9I6Y7	0	PA0145	Uncharacterized protein	3		1	0.42	0	0	0	0	0	0	0	0	0	0	0	0	0	0	0	0	0	0	0		7.4
Q9I6Y8	0	PA0144	Uncharacterized protein	3		1	0.85	0.08	0	0	0	0	0	0	0	0	0	0	0	0	0	0	0	0	0	0		7.2
Q9I704	0	PA0128	Uncharacterized protein	4		1	0.66	0.25	0.12	0	0	0	0	0	0	0	0	0	0	0	0	0	0	0	0	0		9.3
Q9I706	0	PA0126	Uncharacterized protein	6		1	0.47	0.57	0.11	0.02	0	0	0	0	0	0	0	0	0	0	0	0	0	0	0	0.11		7.7
Q9I707	0	PA0125	RHH_1 domain-containing protein	6		1	0.92	0.6	0.2	0	0.01	0	0	0	0	0	0	0	0	0	0	0	0	0	0	0		8.8
Q9I708	0	PA0124	Uncharacterized protein	3		1	0.85	0.28	0.16	0.01	0.01	0	0	0	0	0	0	0	0	0	0	0	0	0	0	0		8.6
Q9I710	0	PA0122	Uncharacterized protein	7		1	0.86	0.45	0.15	0.02	0.02	0.02	0	0	0	0.01	0	0	0	0	0.01	0	0	0	0	0		9.5
Q9I712	0	PA0120	Probable transcriptional regulator	4		0.67	0	0	0	0	0	0	0	0	0	0	0	0	0	0.11	0.04	0.14	1	0	0	0		7.3
Q9I714	0	PA0118	2-hydroxychromene-2-carboxylate isomerase (EC 5.99.1.4)	4		1	0.54	0	0	0	0	0	0	0	0	0	0	0	0	0	0	0	0	0	0	0		7.1
Q9I717	0	PA0115	N-acetyltransferase domain-containing protein	7		0.78	1	0.43	0.09	0	0	0	0	0	0	0	0	0	0	0	0	0	0	0	0	0		8.1
Q9I730	0	PA0102	Carbonic anhydrase (EC 4.2.1.1) (Carbonate dehydratase)	18		0.75	1	0.7	0.33	0.09	0.07	0.02	0	0	0	0	0	0	0	0	0	0	0	0	0	0		9.6
Q9I754	0	PA0078	OmpA-like domain-containing protein	5		0	0	0	1	0	0	0	0	0	0	0	0	0	0	0	0	0	0	0	0	0		6.4
Q9I756	0	PA0076	Uncharacterized protein	6		0.83	0.65	0.16	0	0	0	0	0	0.64	1	0.57	0.67	0.09	0.67	0.5	0.05	0.13	0.05	0	0	0		8.3
Q9I761	0	PA0071	FGE-sulfatase domain-containing protein	2		0	0	1	0	0	0	0	0	0	0	0	0	0	0	0	0	0	0	0	0	0		6.3
Q9I762	0	PA0070	Gly-zipper_Omp domain-containing protein	19		1	0.79	0.51	0.24	0.08	0.06	0.05	0.02	0.01	0	0	0	0	0	0	0	0	0	0	0	0.04		9.2
Q9I764	0	PA0068	Uncharacterized protein	7		1	0.79	0.33	0.1	0.03	0.03	0.03	0	0.01	0	0.01	0	0	0	0	0.01	0	0	0	0	0.02		9
Q9I766	0	PA0066	Uncharacterized protein	6		0.53	1	0.42	0.22	0.05	0.02	0	0	0	0	0	0	0	0	0	0	0	0	0	0	0		8.4
Q9I768	0	PA0064	Uncharacterized protein	1		1	0	0	0	0	0	0	0	0	0	0	0	0	0	0	0	0	0	0	0	0		7.2
Q9I772	0	PA0060	Uncharacterized protein	2		1	0.59	0	0	0	0	0	0	0	0	0	0	0	0	0	0	0	0	0	0	0		7.8
Q9I774	0	PA0058	DSBA domain-containing protein	1		1	0	0	0	0	0	0	0	0	0	0	0	0	0	0	0	0	0	0	0	0		6.1
Q9I775	0	PA0057	Lactamase_B domain-containing protein	3		1	0.45	0	0	0	0	0	0	0	0	0	0	0	0	0	0	0	0	0	0	0		6.8
Q9I777	0	PA0055	Uncharacterized protein	7		1	0.88	0.45	0.19	0.01	0.01	0	0	0	0	0	0	0	0	0	0	0	0	0	0	0		8.7
Q9I787	0	PA0045	Curli production assembly/transport component CsgG	7		1	0.82	0.45	0.18	0.08	0.02	0.02	0.02	0.02	0	0	0	0	0	0	0.02	0	0	0	0	0.12		8.3
Q9I793	0	PA0039	Uncharacterized protein	5		1	0.48	0.3	0.11	0.03	0.03	0.03	0.04	0.04	0.02	0.01	0	0	0	0.01	0.02	0	0	0.03	0.01	0.02		9.6
Q9I794	0	PA0038	Uncharacterized protein	5		0.06	0.3	1	0.53	0.15	0.14	0.03	0	0	0	0	0	0	0	0	0	0	0	0	0	0		8.9
Q9I797	0	PA0033	HPt domain-containing protein	3		1	0	0	0	0	0	0	0	0	0	0	0	0	0	0	0	0	0	0	0	0		7.1
Q9I7A7	0	PA0020	LysM domain-containing protein	27		1	0.71	0.39	0.13	0.04	0.02	0.01	0	0	0	0	0	0	0	0	0	0	0	0	0	0		9
Q9I7B4	0	PA0012	PilZ domain-containing protein	2		1	0.6	0	0	0	0	0	0	0	0	0	0	0	0	0	0	0	0	0	0	0		8.2
Q9I7B9	0	PA0007	Uncharacterized protein	2		0.09	0.48	0	0.55	0.8	1	0.7	0.7	0	0	0	0	0	0	0	0	0	0	0	0	0		6.9
Q9I0M1	aat	PA2617	Leucyl/phenylalanyl-tRNA--protein transferase (EC 2.3.2.6) (L/F-transferase) (Leucyltransferase) (Phenyalanyltransferase)	4		0.11	1	0.32	0.16	0.1	0.03	0	0	0	0	0	0	0	0	0	0	0	0	0	0	0		7.4
Q9HXZ2	accA	PA3639	Acetyl-coenzyme A carboxylase carboxyl transferase subunit alpha (ACCase subunit alpha) (Acetyl-CoA carboxylase carboxyltransferase subunit alpha) (EC 2.1.3.15)	24		0.18	1	0.97	0.66	0.2	0.14	0.05	0.01	0.01	0	0	0	0	0	0	0	0	0	0	0	0		9.8
P37799	accB	PA4847	Biotin carboxyl carrier protein of acetyl-CoA carboxylase (BCCP)	12		0.55	0.54	0.9	1	0.45	0.31	0.14	0.04	0.02	0.01	0	0	0	0	0	0.01	0	0	0	0	0		10.3
P37798	accC	PA4848	Biotin carboxylase (EC 6.3.4.14) (Acetyl-CoA carboxylase subunit A) (ACC) (EC 6.4.1.2)	28		0.16	0.64	1	0.77	0.42	0.31	0.11	0.03	0.01	0	0	0	0	0	0	0	0	0	0	0	0		10
Q9HZA7	accD	PA3112	Acetyl-coenzyme A carboxylase carboxyl transferase subunit beta (ACCase subunit beta) (Acetyl-CoA carboxylase carboxyltransferase subunit beta) (EC 2.1.3.15)	21		0.1	0.82	1	0.59	0.19	0.17	0.05	0.02	0	0	0	0	0	0	0	0	0	0	0	0	0		9.8
Q59637	aceE	PA5015	Pyruvate dehydrogenase E1 component (PDH E1 component) (EC 1.2.4.1)	91		0.01	0.09	0.68	1	0.87	0.83	0.65	0.42	0.29	0.26	0.42	0.24	0.08	0.03	0.02	0.01	0	0	0	0	0.01		10.1
Q59638	aceF	PA5016	Dihydrolipoyllysine-residue acetyltransferase component of pyruvate dehydrogenase complex (EC 2.3.1.12) (Dihydrolipoamide acetyltransferase component of pyruvate dehydrogenase complex) (E2)	51		0	0.03	0.02	0.04	0.05	0.04	0.03	0.02	0.01	0.19	1	0.93	0.72	0.24	0.09	0.05	0.02	0	0.01	0	0.01		10
Q9I3W8	aceK	PA1376	Isocitrate dehydrogenase kinase/phosphatase (IDH kinase/phosphatase) (IDHK/P) (EC 2.7.11.5) (EC 3.1.3.-)	5		0	1	0.8	0.43	0	0	0	0	0	0	0	0	0	0	0	0	0	0	0	0	0		6.5
Q9I5A4	ackA	PA0836	Acetate kinase (EC 2.7.2.1) (Acetokinase)	19		0.27	1	0.5	0.32	0.01	0.01	0	0	0	0	0	0	0	0	0	0	0	0	0	0	0		8.4
Q9I3F5	acnA	PA1562	Aconitate hydratase A (ACN) (Aconitase) (EC 4.2.1.3) ((2R,3S)-2-methylisocitrate dehydratase) ((2S,3R)-3-hydroxybutane-1,2,3-tricarboxylate dehydratase) (Iron-responsive protein-like) (IRP-like) (Probable 2-methyl-cis-aconitate hydratase) (EC 4.2.1.99) (RNA-binding protein)	51		0.18	0.93	1	0.55	0.1	0.07	0.02	0	0	0	0	0	0	0	0	0	0	0	0	0	0		9.1
Q9I2V5	acnB	PA1787	Aconitate hydratase B (ACN) (Aconitase) (EC 4.2.1.3) ((2R,3S)-2-methylisocitrate dehydratase) ((2S,3R)-3-hydroxybutane-1,2,3-tricarboxylate dehydratase) (2-methyl-cis-aconitate hydratase) (EC 4.2.1.99) (Iron-responsive protein-like) (IRP-like) (RNA-binding protein)	75		0.32	1	0.85	0.46	0.12	0.1	0.03	0.01	0	0	0	0	0	0	0	0	0	0	0	0	0		10.3
O54439	acpP1	PA2966	Acyl carrier protein 1 (ACP 1)	6		1	0.58	0.51	0.56	0.15	0.15	0.04	0.01	0.01	0.01	0.01	0	0	0	0	0.02	0	0	0.01	0.01	0.02		10.8
Q9I558	acsA1	PA0887	Acetyl-coenzyme A synthetase 1 (AcCoA synthetase 1) (Acs 1) (EC 6.2.1.1) (Acetate--CoA ligase 1) (Acyl-activating enzyme 1)	27		0.43	1	0.79	0.34	0.06	0.05	0.01	0	0	0	0	0	0	0	0	0	0	0	0	0	0		8.8
Q9HV66	acsA2	PA4733	Acetyl-coenzyme A synthetase 2 (AcCoA synthetase 2) (Acs 2) (EC 6.2.1.1) (Acetate--CoA ligase 2) (Acyl-activating enzyme 2)	21		0.27	1	0.65	0.28	0.02	0.01	0	0	0	0	0	0	0	0	0	0	0	0	0	0	0		8.2
Q9I504	acyP	PA0954	Acylphosphatase (EC 3.6.1.7) (Acylphosphate phosphohydrolase)	5		1	0.34	0.17	0	0	0	0	0	0	0	0	0	0	0	0	0	0	0	0	0	0		8.2
Q9HTD9	adhA	PA5427	Alcohol dehydrogenase	18		0.08	0.75	1	0.63	0.12	0.08	0.01	0	0	0	0	0	0	0	0	0	0	0	0	0	0		9
Q9HY01	adhC	PA3629	S-(hydroxymethyl)glutathione dehydrogenase (EC 1.1.1.284)	18		0.4	1	0.65	0.26	0.05	0.05	0.02	0	0	0	0	0	0	0	0	0	0	0	0	0	0		9.4
Q9HXV4	adk	PA3686	Adenylate kinase (AK) (EC 2.7.4.3) (ATP-AMP transphosphorylase) (ATP:AMP phosphotransferase) (Adenylate monophosphate kinase)	22		1	0.77	0.42	0.17	0.04	0.03	0.03	0.01	0.01	0	0	0	0	0	0	0.01	0	0	0	0	0.01		10.1
Q9I3F6	aer	PA1561	Aerotaxis receptor Aer	5		0	0	0	0	0.72	1	0	0	0	0	0	0	0	0	0	0	0	0	0	0	0		6.2
Q9I6V6	aer2	PA0176	Aerotaxis transducer Aer2	13		0.13	1	0.46	0.27	0.04	0	0	0	0	0	0	0	0	0	0	0	0	0	0	0	0		7.4
Q9I6J9	aguA	PA0292	Agmatine deiminase (EC 3.5.3.12) (Agmatine iminohydrolase)	19		0	0.23	1	0.83	0.38	0.22	0.08	0.01	0	0	0	0	0	0	0	0	0	0	0	0	0		9.2
Q9I6J8	aguB	PA0293	N-carbamoylputrescine amidohydrolase	14		0	0.03	0.52	1	0.49	0.36	0.11	0.02	0.01	0	0	0	0	0	0	0	0	0	0	0	0		8.6
Q9I6J7	aguR	PA0294	Transcriptional regulator AguR	2		1	0.58	0	0	0	0	0	0	0	0	0	0	0	0	0	0	0	0	0	0	0		6.5
Q9I685	ahcY	PA0432	Adenosylhomocysteinase (EC 3.3.1.1) (S-adenosyl-L-homocysteine hydrolase) (AdoHcyase)	44		0.01	0.16	0.98	1	0.4	0.29	0.1	0.03	0.01	0	0	0	0	0	0	0	0	0	0	0	0		10.2
Q9I6Z3	ahpC	PA0139	Alkyl hydroperoxide reductase C (EC 1.11.1.26) (Peroxiredoxin) (Thioredoxin peroxidase)	15		1	0.97	0.87	0.54	0.24	0.19	0.09	0.02	0.02	0	0.01	0	0	0	0	0.01	0	0	0	0	0.01		10.7
Q9I6Z2	ahpF	PA0140	Alkyl hydroperoxide reductase subunit F (EC 1.8.1.-)	33		0.24	1	0.95	0.48	0.11	0.09	0.02	0	0	0	0	0	0	0	0	0	0	0	0	0	0		8.9
Q9I553	alaS	PA0903	Alanine--tRNA ligase (EC 6.1.1.7) (Alanyl-tRNA synthetase) (AlaRS)	58		0.01	0.51	1	0.63	0.18	0.18	0.05	0.01	0	0	0	0	0	0	0	0	0	0	0	0	0		9.5
P23747	algB	PA5483	Alginate biosynthesis transcriptional regulatory protein AlgB	21		0.87	1	0.51	0.19	0.02	0	0	0	0	0	0	0	0	0	0	0	0	0	0	0	0		8.5
P26276	algC	PA5322	Phosphomannomutase/phosphoglucomutase (PMM / PGM) (EC 5.4.2.2) (EC 5.4.2.8)	36		0.86	1	0.61	0.28	0.06	0.05	0.02	0	0	0	0	0	0	0	0	0	0	0	0	0	0		9.3
Q06062	algF	PA3550	Alginate biosynthesis protein AlgF	1		0	1	0	0	0	0	0	0	0	0	0	0	0	0	0	0	0	0	0	0	0		6.3
Q9RQ16	algH	PA0405	UPF0301 protein AlgH	4		0.76	0.53	0.17	0.06	0.01	0	0	0	0	0	0	1	0.4	0.41	0.44	0.19	0.14	0.03	0	0	0		8.9
P15276	algP	PA5253	Transcriptional regulatory protein AlgP (Alginate regulatory protein AlgR3)	6		0	0	0	0	0	0	0	0	0	0	0	0.45	0	0	1	0	0	0	0	0	0		7.2
P15275	algQ	PA5255	Transcriptional regulatory protein AlgQ (Alginate regulatory protein AlgR2)	6		1	0.82	0.39	0.1	0.04	0.03	0	0	0	0	0	0	0	0	0	0	0	0	0	0	0		8.9
P26275	algR	PA5261	Positive alginate biosynthesis regulatory protein	14		0.01	0.28	0.6	0.5	0.66	1	0.52	0.3	0.21	0.07	0.03	0.01	0	0	0	0	0	0	0	0	0		8.8
Q06198	algU	PA0762	RNA polymerase sigma-H factor (Sigma-30)	14		1	0.85	0.46	0.29	0.16	0.16	0.05	0.01	0.01	0	0	0	0	0	0	0	0	0	0	0	0		9
Q9HVX1	algW	PA4446	Probable periplasmic serine endoprotease DegP-like (Protease Do)	11		0.05	0.74	1	0.42	0.2	0.2	0.07	0.02	0.01	0	0	0	0	0	0	0	0	0	0	0	0		8
Q9I339	alkA	PA1686	DNA-3-methyladenine glycosidase II	4		0.93	1	0	0	0	0	0	0	0	0	0	0	0	0	0	0	0	0	0	0	0		6.9
Q9HTK9	alkT	PA5349	Rubredoxin-NAD(+) reductase (RdxR) (EC 1.18.1.1)	21		0.85	1	0.54	0.24	0.03	0.02	0.01	0	0	0	0	0	0	0	0	0	0	0	0	0	0		9
Q9I3J9	allA	PA1514	Ureidoglycolate lyase (EC 4.3.2.3) (Ureidoglycolatase)	4		1	0.93	0.46	0	0	0	0	0	0	0	0	0	0	0	0	0	0	0	0	0	0		7.7
Q9HUN4	alr	PA4930	Alanine racemase, biosynthetic (EC 5.1.1.1)	14		0.36	1	0.79	0.28	0.05	0.06	0	0	0	0	0	0	0	0	0	0	0	0	0	0	0		8.6
Q9I1H0	ambB	PA2305	AmbB	17		0.08	0.63	0.83	1	0.08	0	0	0	0	0	0	0	0	0	0	0	0	0	0	0	0		7
Q9I1H1	ambC	PA2304	AmbC	7		1	0.82	0.2	0	0	0	0	0	0	0	0	0	0	0	0	0	0	0	0	0	0		7.4
Q9I1H2	ambD	PA2303	AmbD	4		1	0	0	0	0	0	0	0	0	0	0	0	0	0	0	0	0	0	0	0	0		7
Q9I1H3	ambE	PA2302	AmbE	72		0	0	0.04	1	0.63	0.54	0.08	0.01	0	0	0	0	0	0	0	0	0	0	0	0	0		7.8
Q9I5U1	amgK	PA0596	N-acetylmuramate/N-acetylglucosamine kinase (MurNAc/GlcNAc kinase) (EC 2.7.1.221) (Anomeric sugar kinase)	20		0.87	1	0.47	0.14	0.02	0.02	0	0	0	0	0	0	0	0	0	0	0	0	0	0	0		9.1
Q9HTY9	amgR	PA5200	AmgR	18		1	0.88	0.71	0.38	0.1	0.09	0.05	0.01	0.01	0	0	0	0	0	0	0	0	0	0	0	0		9.1
Q9HTZ0	amgS	PA5199	Histidine kinase (EC 2.7.13.3)	5		0.42	0.49	1	0.83	0.05	0	0	0	0	0	0	0	0	0	0	0	0	0	0	0	0		7
Q9HUL7	amiB	PA4947	N-acetylmuramoyl-L-alanine amidase (EC 3.5.1.28)	23		0.57	1	0.8	0.36	0.05	0.04	0	0	0	0	0	0	0	0	0	0	0	0	0	0	0		8.5
P27017	amiC	PA3364	Aliphatic amidase expression-regulating protein	10		1	0.9	0.53	0.17	0.04	0	0	0	0	0	0	0	0	0	0	0	0	0	0	0	0		8
P11436	amiE	PA3366	Aliphatic amidase (EC 3.5.1.4) (Acylamide amidohydrolase)	25		0	0	0.54	1	0.58	0.45	0.12	0.04	0.02	0.05	0	0	0	0	0	0	0	0	0	0	0		8.9
P10932	amiR	PA3363	Aliphatic amidase regulator	2		1	0	0	0	0	0	0	0	0	0	0	0	0	0	0	0	0	0	0	0	0		6.7
Q9HX46	amn	PA3970	AMP nucleosidase (EC 3.2.2.4)	28		0.01	0.24	1	0.97	0.27	0.17	0.05	0	0	0	0	0	0	0	0	0	0	0	0	0	0		8.4
G3XCW9	ampD	PA4522	Beta-lactamase expression regulator AmpD	5		1	0.71	0.22	0	0	0	0	0	0	0	0	0	0	0	0	0	0	0	0	0	0		7.5
Q9I5D1	ampDh3	PA0807	AmpDh3	1		0	0.87	1	0	0	0	0	0	0	0	0	0	0	0	0	0	0	0	0	0	0		7.1
G3XCY4	amrZ	PA3385	Transcription factor AmrZ (Alginate and motility regulator Z)	7		0	0.19	0.58	0.46	0.68	1	0.75	0.47	0.3	0	0	0.04	0	0	0	0	0	0	0	0	0		8.4
Q9I5Q5	anmK	PA0666	Anhydro-N-acetylmuramic acid kinase (EC 2.7.1.170) (AnhMurNAc kinase)	10		0.36	1	0.68	0.43	0.04	0.02	0	0	0	0	0	0	0	0	0	0	0	0	0	0	0		8.1
P23926	anr	PA1544	Transcriptional activator protein anr	13		1	0.85	0.48	0.16	0.02	0.01	0.01	0	0	0	0	0	0	0	0	0	0	0	0	0	0		9
Q9I1L6	ansA	PA2253	L-asparaginase I	11		0.59	1	0.5	0.2	0	0.01	0	0	0	0	0	0	0	0	0	0	0	0	0	0	0		8.8
Q9I407	ansB	PA1337	Glutaminase-asparaginase (EC 3.5.1.38) (L-ASNase/L-GLNase) (L-asparagine/L-glutamine amidohydrolase)	17		0.01	0.52	1	0.55	0.22	0.15	0.04	0	0	0	0	0	0	0	0	0	0	0	0	0	0		9.2
Q9HXD2	anvM	PA3880	Anaerobic and virulence modulator AnvM	2		0	0.88	1	0	0	0	0	0	0	0	0	0	0	0	0	0	0	0	0	0	0		7
G3XD47	aotJ	PA0888	Arginine/ornithine binding protein AotJ	22		1	0.77	0.4	0.18	0.04	0.04	0.03	0.01	0.01	0	0.01	0	0	0	0	0.01	0	0	0	0	0.01		10
G3XCZ5	aotM	PA0890	Arginine/ornithine transport protein AotM	4		0.7	1	0	0	0	0	0	0	0	0	0	0	0	0	0	0	0	0	0	0	0		7.4
O30506	aotP	PA0892	Arginine/ornithine transport ATP-binding protein AotP	16		0.49	1	0.6	0.29	0.11	0.1	0.08	0.04	0	0	0	0	0	0	0	0	0	0	0	0	0		8.8
Q9I5U6	apaG	PA0591	Protein ApaG	7		1	0.8	0.27	0.03	0	0	0	0	0	0	0	0	0	0	0	0	0	0	0	0	0		8.9
Q9I5U7	apaH	PA0590	Bis(5'-nucleosyl)-tetraphosphatase, symmetrical (EC 3.6.1.41) (Ap4A hydrolase) (Diadenosine 5',5'''-P1,P4-tetraphosphate pyrophosphohydrolase) (Diadenosine tetraphosphatase)	21		1	0.64	0.38	0.1	0.01	0	0	0	0	0	0	0	0	0	0	0	0	0	0	0	0		8.4
Q9HYZ3	apeB	PA3247	Probable M18 family aminopeptidase 2 (EC 3.4.11.-)	26		0.18	0.25	0.25	0.03	0.65	1	0.6	0.4	0.11	0.05	0.01	0	0	0	0	0	0	0	0	0	0		8.8
Q9HWR2	aph	PA4119	Aminoglycoside 3'-phosphotransferase (EC 2.7.1.95)	12		1	0.53	0.19	0.02	0	0	0	0	0	0	0	0	0	0	0	0	0	0	0	0	0		8.2
Q04633	apt	PA1543	Adenine phosphoribosyltransferase (APRT) (EC 2.4.2.7)	8		0.53	1	0.45	0.13	0.01	0.01	0	0	0	0	0	0	0	0	0	0	0	0	0	0	0		8.5
P13981	arcA	PA5171	Arginine deiminase (ADI) (EC 3.5.3.6) (Arginine dihydrolase) (AD)	40		0.01	0.25	1	0.75	0.26	0.2	0.05	0.01	0	0	0	0	0	0	0	0	0	0	0	0	0		9.8
P08308	arcB	PA5172	Ornithine carbamoyltransferase, catabolic (OTCase) (EC 2.1.3.3)	27		0.01	0.01	0.01	0.35	1	0.79	0.34	0.16	0.08	0.03	0.01	0	0	0	0	0	0	0	0	0	0		9.7
P13982	arcC	PA5173	Carbamate kinase (EC 2.7.2.2)	22		1	0.97	0.57	0.24	0.07	0.05	0.03	0	0	0	0	0	0	0	0	0	0	0	0	0	0		9.6
P22567	argA	PA5204	Amino-acid acetyltransferase (EC 2.3.1.1) (N-acetylglutamate synthase) (AGS) (NAGS)	19		0	0.02	0.79	1	0.5	0.36	0.03	0.01	0	0	0	0	0	0	0	0	0	0	0	0	0		8.4
Q9HTN2	argB	PA5323	Acetylglutamate kinase (EC 2.7.2.8) (N-acetyl-L-glutamate 5-phosphotransferase) (NAG kinase) (NAGK)	18		0.71	1	0.64	0.27	0.07	0.06	0.02	0	0	0	0	0	0	0	0	0	0	0	0	0	0		9.2
Q9I5Q9	argC	PA0662	N-acetyl-gamma-glutamyl-phosphate reductase (AGPR) (EC 1.2.1.38) (N-acetyl-glutamate semialdehyde dehydrogenase) (NAGSA dehydrogenase)	23		0.03	0.61	1	0.55	0.14	0.09	0.02	0	0	0	0	0	0	0	0	0	0	0	0	0	0		9.4
Q9HTY4	argE	PA5206	Acetylornithine deacetylase	8		0.25	1	0.47	0.14	0	0	0	0	0	0	0	0	0	0	0	0	0	0	0	0	0		7.5
P11724	argF	PA3537	Ornithine carbamoyltransferase, anabolic (OTCase) (EC 2.1.3.3)	16		0.25	1	0.84	0.46	0.08	0.09	0.01	0	0	0	0	0	0	0	0	0	0	0	0	0	0		8.9
Q9HY84	argG	PA3525	Argininosuccinate synthase (EC 6.3.4.5) (Citrulline--aspartate ligase)	40		0.05	0.53	1	0.67	0.2	0.14	0.04	0.01	0	0	0	0	0	0	0	0	0	0	0	0	0		9.8
P50987	argH	PA5263	Argininosuccinate lyase (ASAL) (EC 4.3.2.1) (Arginosuccinase)	28		0.02	0.15	1	0.92	0.31	0.28	0.05	0.01	0	0	0	0	0	0	0	0	0	0	0	0	0		9.2
Q9HW04	argJ	PA4402	Arginine biosynthesis bifunctional protein ArgJ [Cleaved into: Arginine biosynthesis bifunctional protein ArgJ alpha chain; Arginine biosynthesis bifunctional protein ArgJ beta chain] [Includes: Glutamate N-acetyltransferase (EC 2.3.1.35) (Ornithine acetyltransferase) (OATase) (Ornithine transacetylase); Amino-acid acetyltransferase (EC 2.3.1.1) (N-acetylglutamate synthase) (AGSase)]	22		1	0.93	0.54	0.19	0.02	0.02	0.01	0	0	0	0	0	0	0	0	0	0	0	0	0	0		9.4
Q9HW38	argP	PA4363	HTH-type transcriptional regulator ArgP	5		0.21	0.5	1	0.43	0.1	0.13	0.01	0	0	0	0	0	0	0	0	0	0	0	0	0	0		7.3
G3XCU2	argR	PA0893	HTH-type transcriptional regulator ArgR	5		0	0	0	0.31	1	0.3	0	0	0	0	0	0	0	0	0	0	0	0	0	0	0		6.8
Q9HUC8	argS	PA5051	Arginine--tRNA ligase (EC 6.1.1.19) (Arginyl-tRNA synthetase) (ArgRS)	38		0.51	1	0.7	0.3	0.07	0.06	0.02	0	0	0	0	0	0	0	0	0	0	0	0	0	0		9.6
Q9HY63	arnA	PA3554	Bifunctional polymyxin resistance protein ArnA [Includes: UDP-4-amino-4-deoxy-L-arabinose formyltransferase (EC 2.1.2.13) (ArnAFT) (UDP-L-Ara4N formyltransferase); UDP-glucuronic acid oxidase, UDP-4-keto-hexauronic acid decarboxylating (EC 1.1.1.305) (ArnADH) (UDP-GlcUA decarboxylase) (UDP-glucuronic acid dehydrogenase)]	57		0.05	0.32	0.61	1	0.55	0.48	0.09	0.03	0.01	0	0	0	0	0	0	0	0	0	0	0	0		9.1
Q9HY65	arnB	PA3552	UDP-4-amino-4-deoxy-L-arabinose--oxoglutarate aminotransferase (EC 2.6.1.87) (UDP-(beta-L-threo-pentapyranosyl-4''-ulose diphosphate) aminotransferase) (UDP-Ara4O aminotransferase) (UDP-4-amino-4-deoxy-L-arabinose aminotransferase)	21		0.42	1	0.77	0.3	0.08	0.1	0.1	0.07	0.05	0.01	0	0	0	0	0	0	0	0	0	0	0		9.2
Q9HY64	arnC	PA3553	Undecaprenyl-phosphate 4-deoxy-4-formamido-L-arabinose transferase (EC 2.4.2.53) (Undecaprenyl-phosphate Ara4FN transferase) (Ara4FN transferase)	14		0.23	1	0.47	0.22	0.09	0.04	0	0	0	0	0	0	0	0	0	0	0	0	0	0	0		8.5
Q9HY62	arnD	PA3555	Probable 4-deoxy-4-formamido-L-arabinose-phosphoundecaprenol deformylase ArnD (EC 3.5.1.n3)	7		1	0.8	0	0	0.08	0.15	0	0.09	0.1	0	0	0	0	0	0	0	0	0	0	0	0		7.3
P34002	aroB	PA5038	3-dehydroquinate synthase (DHQS) (EC 4.2.3.4)	22		0.35	1	0.67	0.24	0.05	0.04	0	0	0	0	0	0	0	0	0	0	0	0	0	0	0		9.2
Q9I344	aroC	PA1681	Chorismate synthase (CS) (EC 4.2.3.5) (5-enolpyruvylshikimate-3-phosphate phospholyase)	22		0.01	0.32	1	0.64	0.21	0.15	0.04	0.01	0	0	0	0	0	0	0	0	0	0	0	0	0		9
P43904	aroE	PA0025	Shikimate dehydrogenase (NADP(+)) (SDH) (EC 1.1.1.25)	15		0.65	1	0.27	0.05	0	0	0	0	0	0	0	0	0	0	0	0	0	0	0	0	0		8.8
P34003	aroK	PA5039	Shikimate kinase (SK) (EC 2.7.1.71)	9		1	0.63	0.17	0.11	0	0	0	0	0	0	0	0	0	0	0	0	0	0	0	0	0		8.5
Q9HU05	aroQ	PA5184	Monofunctional chorismate mutase (EC 5.4.99.5)	11		0.87	1	0.59	0.04	0	0	0	0	0	0	0	0	0	0	0	0	0	0	0	0	0		8.8
O30557	aroQ1	PA4846	3-dehydroquinate dehydratase 1 (3-dehydroquinase 1) (EC 4.2.1.10) (Type II DHQase 1)	7		0.09	0.32	1	0.59	0.13	0.08	0.01	0	0	0	0	0	0	0	0	0	0	0	0	0	0		8.8
G3XD22	arsC	PA2279	Protein-tyrosine-phosphatase (EC 3.1.3.48)	4		1	0.45	0.12	0.04	0	0	0	0	0	0	0	0	0	0	0	0	0	0	0	0	0		8
O30508	aruC	PA0895	Succinylornithine transaminase/acetylornithine aminotransferase (ACOAT) (SOAT) (Succinylornithine aminotransferase) (EC 2.6.1.11) (EC 2.6.1.81)	35		0.32	1	0.93	0.49	0.12	0.09	0.02	0	0	0	0	0	0	0	0	0	0	0	0	0	0		9.7
P80358	aruG	PA0897	Arginine N-succinyltransferase subunit beta (EC 2.3.1.109) (AOST) (AST) (ARUAII)	19		0.15	0.72	1	0.51	0.12	0.08	0.02	0	0	0	0	0	0	0	0	0	0	0	0	0	0		8.8
Q9HUI9	aruH	PA4976	Arginine--pyruvate transaminase AruH (EC 2.6.1.84)	3		0.2	0.65	1	0	0	0	0	0	0	0	0	0	0	0	0	0	0	0	0	0	0		7
Q51344	asd	PA3117	Aspartate-semialdehyde dehydrogenase (ASA dehydrogenase) (ASADH) (EC 1.2.1.11) (Aspartate-beta-semialdehyde dehydrogenase)	27		0.39	1	0.7	0.3	0.06	0.05	0.01	0	0	0	0	0	0	0	0	0	0	0	0	0	0		9.5
Q9HTD7	aspA	PA5429	Aspartate ammonia-lyase (Aspartase) (EC 4.3.1.1)	30		0.03	0.29	1	0.66	0.17	0.12	0.03	0.01	0	0	0	0	0	0	0	0	0	0	0	0	0		9.8
P72173	aspC	PA3139	Aspartate aminotransferase (AspAT) (EC 2.6.1.1) (Transaminase A)	36		0.37	1	0.81	0.43	0.11	0.1	0.02	0	0	0	0	0	0	0	0	0	0	0	0	0	0		9.9
Q9HUJ4	aspP	PA4971	ADP-ribose diphosphatase (EC 3.6.1.13) (ADP-ribose phosphohydrolase) (ADP-ribose pyrophosphatase) (Adenosine diphosphoribose pyrophosphatase)	13		0.72	1	0.53	0.24	0.03	0.03	0	0	0	0	0	0	0	0	0	0	0	0	0	0	0		9.1
Q51422	aspS	PA0963	Aspartate--tRNA(Asp/Asn) ligase (EC 6.1.1.23) (Aspartyl-tRNA synthetase) (AspRS) (Non-discriminating aspartyl-tRNA synthetase) (ND-AspRS)	48		0.1	0.79	1	0.58	0.17	0.14	0.04	0.01	0	0	0	0	0	0	0	0	0	0	0	0	0		9.9
P80357	astA	PA0896	Arginine N-succinyltransferase subunit alpha (ARUAI) (EC 2.3.1.109) (AOST) (AST)	9		0.04	0.31	1	0.45	0.15	0.13	0.03	0.01	0	0	0	0	0	0	0	0	0	0	0	0	0		8.5
O50175	astB	PA0899	N-succinylarginine dihydrolase (EC 3.5.3.23)	27		0.15	1	0.88	0.44	0.15	0.1	0.03	0	0	0	0	0	0	0	0	0	0	0	0	0	0		9
O50174	astD	PA0898	N-succinylglutamate 5-semialdehyde dehydrogenase (EC 1.2.1.71) (Succinylglutamic semialdehyde dehydrogenase) (SGSD)	22		0.17	1	0.98	0.48	0.09	0.08	0.01	0	0	0	0	0	0	0	0	0	0	0	0	0	0		8.9
O50177	astE	PA0901	Succinylglutamate desuccinylase (EC 3.5.1.96)	19		1	0.96	0.49	0.13	0.02	0	0	0.01	0.11	0.16	0.06	0.02	0	0.01	0	0	0	0	0	0	0		8.7
Q9I2A8	atoB	PA2001	Acetyl-CoA acetyltransferase (EC 2.3.1.9) (Acetoacetyl-CoA thiolase)	27		0	0.41	1	0.63	0.22	0.15	0.05	0.01	0	0	0	0	0	0	0	0	0	0	0	0	0		9.4
Q9HT18	atpA	PA5556	ATP synthase subunit alpha (EC 7.1.2.2) (ATP synthase F1 sector subunit alpha) (F-ATPase subunit alpha)	41		0.14	0.17	0.16	0.65	1	0.98	0.65	0.43	0.37	0.19	0.18	0.14	0.13	0.07	0.06	0.07	0.04	0.02	0.02	0.01	0.04		10.2
Q9HT14	atpB	PA5560	ATP synthase subunit a (ATP synthase F0 sector subunit a) (F-ATPase subunit 6)	3		0.14	0.39	1	0.66	0.13	0.13	0.05	0.06	0.01	0	0	0.01	0	0	0	0	0	0	0	0	0		8.6
Q9HT21	atpC	PA5553	ATP synthase epsilon chain (ATP synthase F1 sector epsilon subunit) (F-ATPase epsilon subunit)	7		0.41	0.2	0.23	0.55	1	0.88	0.8	0.39	0.28	0.19	0.16	0.17	0.14	0.09	0.07	0.09	0.02	0.03	0.02	0.01	0.04		9.8
Q9HT20	atpD	PA5554	ATP synthase subunit beta (EC 7.1.2.2) (ATP synthase F1 sector subunit beta) (F-ATPase subunit beta)	38		0.19	0.26	0.25	0.83	1	1	0.56	0.27	0.24	0.1	0.09	0.1	0.08	0.04	0.04	0.05	0.02	0.01	0.01	0	0.01		10
Q9HT16	atpF	PA5558	ATP synthase subunit b (ATP synthase F(0) sector subunit b) (ATPase subunit I) (F-type ATPase subunit b) (F-ATPase subunit b)	17		0.15	0.22	0.28	0.62	1	0.89	0.66	0.52	0.52	0.33	0.26	0.24	0.2	0.16	0.12	0.08	0.05	0.04	0.03	0.02	0.06		10
Q9HT19	atpG	PA5555	ATP synthase gamma chain (ATP synthase F1 sector gamma subunit) (F-ATPase gamma subunit)	22		0.02	0.05	0.01	0.33	0.51	1	0.09	0.07	0.23	0.12	0.08	0.11	0.07	0.06	0.06	0.03	0.02	0	0	0	0.02		8.9
Q9HT17	atpH	PA5557	ATP synthase subunit delta (ATP synthase F(1) sector subunit delta) (F-type ATPase subunit delta) (F-ATPase subunit delta)	13		0.29	0.31	0.26	0.74	1	0.92	0.74	0.5	0.38	0.26	0.19	0.15	0.16	0.09	0.08	0.08	0.03	0.04	0.01	0.01	0.05		9.7
P51691	atsA	PA0183	Arylsulfatase (AS) (EC 3.1.6.1) (Aryl-sulfate sulphohydrolase)	3		0.2	1	0	0	0	0	0	0	0	0	0	0	0	0	0	0	0	0	0	0	0		6.6
Q9HZV8	atuD	PA2889	Putative citronellyl-CoA dehydrogenase involved in catabolism of citronellol	4		0	0	0.01	0	0.03	0.04	0.03	0.14	0	0	1	0	0	0	0	0	0	0.02	0.01	0.01	0.03		9
Q9HZV6	atuF	PA2891	Biotin carboxylase	2		0.16	0.59	1	0.67	0.1	0.11	0.01	0	0	0	0	0	0	0	0	0	0	0	0	0	0		8.3
Q9HZW2	atuR	PA2885	Putative repressor of atu genes	7		1	0.8	0.32	0.06	0	0	0	0	0	0	0	0	0	0	0	0	0	0	0	0	0		8.2
Q9I5F3	azoR1	PA0785	FMN-dependent NADH-azoreductase 1 (EC 1.7.1.17) (Azo-dye reductase 1) (FMN-dependent NADH-azo compound oxidoreductase 1)	1		0	1	0	0	0	0	0	0	0	0	0	0	0	0	0	0	0	0	0	0	0		6.4
Q9I2E2	azoR2	PA1962	FMN-dependent NADH-azoreductase 2 (EC 1.7.1.17) (Azo-dye reductase 2) (FMN-dependent NADH-azo compound oxidoreductase 2)	1		1	0	0	0	0	0	0	0	0	0	0	0	0	0	0	0	0	0	0	0	0		6.4
P00282	azu	PA4922	Azurin	9		1	0.55	0.28	0.09	0.01	0.01	0.02	0.01	0.02	0.01	0.01	0	0	0	0	0.01	0	0	0.01	0.01	0.01		10.3
Q9HXJ7	bamB	PA3800	Outer membrane protein assembly factor BamB	6		0.58	0	1	0.98	0.26	0.15	0.04	0	0	0	0	0	0	0	0	0	0	0	0	0	0		6.9
P33641	bamD	PA4545	Outer membrane protein assembly factor BamD	2		0.35	0.9	1	0.7	0	0	0	0	0	0	0	0	0	0	0	0	0	0	0	0	0		6.8
O68562	bamE	PA4765	Outer membrane protein assembly factor BamE	1		0.99	1	0.32	0	0	0	0	0	0	0	0	0	0	0	0	0	0	0	0	0	0		7.8
Q9I700	bauA	PA0132	Beta-alanine--pyruvate aminotransferase (Beta-A--Py AT) (EC 2.6.1.18) (Beta-alanine--pyruvate transaminase) (Omega-amino acid aminotransferase) (Omega-amino acid AT) (Omega-amino acid--pyruvate aminotransferase) (Omega-APT)	16		0	0.01	1	0.88	0.34	0.16	0.04	0	0	0	0	0	0	0	0	0	0	0	0	0	0		8.2
Q9I702	bauC	PA0130	Putative 3-oxopropanoate dehydrogenase (EC 1.2.1.-)	30		0	0.04	0.87	1	0.43	0.33	0.08	0.01	0	0	0	0	0	0	0	0	0	0	0	0	0		8.9
Q9I4W5	bcp	PA1008	Thioredoxin peroxidase	13		1	0.6	0.72	0.39	0.13	0.11	0.07	0.02	0.04	0	0.02	0.01	0.01	0.01	0	0.01	0	0	0.01	0	0.02		9.5
Q9I2A6	bdhA	PA2003	3-hydroxybutyrate dehydrogenase	7		0.17	1	0.93	0.39	0.07	0.06	0	0	0	0	0	0	0	0	0	0	0	0	0	0	0		8.5
Q9I3S1	bdlA	PA1423	Biofilm dispersion protein BdlA (Chemotaxis regulator BdlA)	1		0.6	1	0.55	0	0	0	0	0	0	0	0	0	0	0	0	0	0	0	0	0	0		6.9
Q9HTJ2	betA	PA5372	Oxygen-dependent choline dehydrogenase (CDH) (CHD) (EC 1.1.99.1) (Betaine aldehyde dehydrogenase) (BADH) (EC 1.2.1.8)	29		0.55	1	0.56	0.23	0.03	0.01	0	0	0	0	0	0	0	0	0	0	0	0	0	0	0		8.5
Q9HTJ1	betB	PA5373	NAD/NADP-dependent betaine aldehyde dehydrogenase (BADH) (EC 1.2.1.8)	32		0.01	0.07	0.88	1	0.36	0.26	0.09	0.02	0	0	0	0	0	0	0	0	0	0	0	0	0		9.2
Q9HTJ0	betI	PA5374	HTH-type transcriptional regulator BetI	9		0.91	1	0.37	0	0.08	0.01	0.02	0	0	0	0	0	0	0	0	0	0	0	0	0	0		7.9
Q9HWI5	bfiR	PA4196	BfiR	2		0.23	0.74	1	0.37	0	0	0	0	0	0	0	0	0	0	0	0	0	0	0	0	0		7.2
Q9HWS7	bfmR	PA4101	BfmR	3		0.25	1	0	0	0	0	0	0	0	0	0	0	0	0	0	0	0	0	0	0	0		7.6
Q9HWF9	bfr	PA4235	Bacterioferritin (BFR) (EC 1.16.3.1)	13		1	0.58	0.14	0.07	0.05	0.27	0.37	0.56	0.53	0.35	0.44	0.49	0.55	0.37	0.35	0.21	0.06	0.02	0.01	0	0		9.4
Q9HY79	bfrB	PA3531	Bacterioferritin (EC 1.16.3.1)	14		0.18	0.16	0.11	0.05	0.1	0.26	0.31	0.28	0.29	0.12	0.31	0.93	1	0.17	0.26	0.16	0.01	0.01	0	0	0.01		9.6
Q9I311	bglX	PA1726	Periplasmic beta-glucosidase	10		0	0	0.89	1	0.16	0.26	0	0	0	0	0	0	0	0	0	0	0	0	0	0	0		6.9
Q9HW35	bifA	PA4367	BifA	3		1	0	0	0	0	0	0	0	0	0	0	0	0	0	0	0	0	0	0	0	0		6
Q9I693	bioA	PA0420	Adenosylmethionine-8-amino-7-oxononanoate aminotransferase (EC 2.6.1.62) (7,8-diamino-pelargonic acid aminotransferase) (DAPA AT) (DAPA aminotransferase) (7,8-diaminononanoate synthase) (DANS) (Diaminopelargonic acid synthase)	34		0.12	1	0.89	0.43	0.1	0.07	0.01	0	0	0	0	0	0	0	0	0	0	0	0	0	0		8.9
Q9I618	bioB	PA0500	Biotin synthase (EC 2.8.1.6)	22		0.57	1	0.81	0.41	0.09	0.08	0.02	0	0	0.01	0	0	0	0	0	0	0	0	0	0	0		9.2
Q9I615	bioC	PA0503	Malonyl-[acyl-carrier protein] O-methyltransferase (Malonyl-ACP O-methyltransferase) (EC 2.1.1.197) (Biotin synthesis protein BioC)	9		0.65	1	0.15	0	0	0	0	0	0	0	0	0	0	0	0	0	0	0	0	0	0		7.7
Q9I614	bioD	PA0504	ATP-dependent dethiobiotin synthetase BioD (EC 6.3.3.3) (DTB synthetase) (DTBS) (Dethiobiotin synthase)	5		1	0.99	0.61	0.18	0	0	0	0	0	0	0	0	0	0	0	0	0	0	0	0	0		8.2
Q9I617	bioF	PA0501	8-amino-7-oxononanoate synthase (AONS) (EC 2.3.1.47) (7-keto-8-amino-pelargonic acid synthase) (7-KAP synthase) (KAPA synthase) (8-amino-7-ketopelargonate synthase)	8		0.66	1	0.35	0.1	0	0	0	0	0	0	0	0	0	0	0	0	0	0	0	0	0		7.9
Q9HWC0	birA	PA4280	Bifunctional ligase/repressor BirA (Biotin operon repressor) (Biotin--[acetyl-CoA-carboxylase] ligase) (EC 6.3.4.15) (Biotin--protein ligase) (Biotin-[acetyl-CoA carboxylase] synthetase)	4		0.28	0.52	0	0.54	0.91	1	0.19	0.15	0.03	0	0	0	0	0	0	0	0	0	0	0	0		7.3
Q9I1M2	bkdA1	PA2247	2-oxoisovalerate dehydrogenase subunit alpha (EC 1.2.4.4) (Branched-chain alpha-keto acid dehydrogenase E1 component alpha chain) (BCKDH E1-alpha)	20		0.1	0.29	0.26	0.26	0.47	1	0.75	0.47	0.11	0.02	0.01	0	0	0	0	0	0	0	0	0	0		8.5
Q9I1M1	bkdA2	PA2248	2-oxoisovalerate dehydrogenase subunit beta (EC 1.2.4.4) (Branched-chain alpha-keto acid dehydrogenase E1 component beta chain) (BCKDH E1-beta)	11		0	0.03	0.11	0.21	0.43	1	0.96	0.32	0.03	0	0	0	0	0	0	0	0	0	0	0	0		8.2
Q9I1M0	bkdB	PA2249	Lipoamide acyltransferase component of branched-chain alpha-keto acid dehydrogenase complex (EC 2.3.1.168) (Branched-chain alpha-keto acid dehydrogenase complex component E2) (BCKAD-E2) (BCKADE2) (Dihydrolipoamide acetyltransferase component of branched-chain alpha-keto acid dehydrogenase complex) (Dihydrolipoamide branched chain transacylase) (Dihydrolipoyllysine-residue (2-methylpropanoyl)trans…	26		0	0	0	0	0.21	0.97	1	0.83	0.37	0.08	0.05	0	0	0	0	0	0	0	0	0	0		8.7
Q9HU76	blc	PA5107	Outer membrane lipoprotein Blc	2		1	0.61	0.43	0	0	0	0	0	0	0	0	0	0	0	0	0	0	0	0	0	0		6.6
Q9I584	bolA	PA0857	Morphogene protein BolA	4		1	0.83	0.34	0.05	0.01	0.01	0.01	0	0	0	0	0	0	0	0	0	0	0	0	0	0		9.4
Q9HWR3	bphP	PA4117	Bacteriophytochrome (EC 2.7.13.3) (Phytochrome-like protein)	2		0.21	1	0.46	0	0	0	0	0	0	0	0	0	0	0	0	0	0	0	0	0	0		6.6
P21175	braC	PA1074	Leucine-, isoleucine-, valine-, threonine-, and alanine-binding protein (LIVAT-BP) (Leu/Ile/Val/Thr/Ala-binding protein)	25		1	0.81	0.49	0.19	0.04	0.04	0.03	0.01	0	0	0	0	0	0	0	0	0	0	0	0	0		9.4
Q9HVU4	cafA	PA4477	Cytoplasmic axial filament protein	13		0.15	0.62	1	0.45	0.09	0.08	0	0	0	0	0	0	0	0	0	0	0	0	0	0	0		8.1
Q9I6C8	calB	PA0366	Probable coniferyl aldehyde dehydrogenase (CALDH) (EC 1.2.1.68)	7		0	0	0	0	0	0	0	0	0.48	0	0	0.39	0	0	0.79	1	0	0	0	0	0		6.8
P38098	carA	PA4758	Carbamoyl-phosphate synthase small chain (EC 6.3.5.5) (Carbamoyl-phosphate synthetase glutamine chain)	19		0.08	0.59	1	0.69	0.23	0.18	0.04	0	0	0	0	0	0	0	0	0	0	0	0	0	0		9.9
P38100	carB	PA4756	Carbamoyl-phosphate synthase large chain (EC 6.3.5.5) (Carbamoyl-phosphate synthetase ammonia chain)	73		0.02	0.48	1	0.72	0.27	0.21	0.07	0.02	0.01	0	0	0	0	0	0	0	0	0	0	0	0		9.8
Q9I0I1	carR	PA2657	Response regulator protein CarR	5		1	0.68	0.39	0.11	0	0	0	0	0	0	0	0	0	0	0	0	0	0	0	0	0		8
Q9HZT9	cbiD	PA2908	Cobalt-precorrin-5B C(1)-methyltransferase (EC 2.1.1.195) (Cobalt-precorrin-6A synthase)	2		1	0	0	0	0	0	0	0	0	0	0	0	0	0	0	0	0	0	0	0	0		5.8
Q9HV93	cbpA	PA4704	cAMP-binding protein A	10		1	0.99	0.52	0.12	0	0	0	0	0	0	0	0	0	0	0	0	0	0	0	0	0		7.9
Q9I589	cbpD	PA0852	Chitin-binding protein CbpD (Protease LasD)	22		1	0.77	0.49	0.19	0.04	0.03	0.01	0	0	0	0	0	0	0	0	0	0	0	0	0	0		9.5
Q9HV73	cbrB	PA4726	Two-component response regulator CbrB	26		0.93	1	0.66	0.26	0.06	0.03	0.01	0	0	0	0	0	0	0	0	0	0	0	0	0	0		9
P00106	cc4	PA5490	Cytochrome c4	9		1	0.98	0.73	0.51	0.41	0.38	0.22	0.11	0.09	0.04	0.03	0.04	0.03	0.02	0.02	0.02	0	0	0	0.01	0.01		9.3
Q9I5V3	cca	PA0584	Multifunctional CCA protein [Includes: CCA-adding enzyme (EC 2.7.7.72) (CCA tRNA nucleotidyltransferase) (tRNA CCA-pyrophosphorylase) (tRNA adenylyl-/cytidylyl-transferase) (tRNA nucleotidyltransferase) (tRNA-NT); 2'-nucleotidase (EC 3.1.3.-); 2',3'-cyclic phosphodiesterase (EC 3.1.4.-); Phosphatase (EC 3.1.3.-)]	16		0.16	1	0.77	0.28	0.02	0	0	0	0	0	0	0	0	0	0	0	0	0	0	0	0		8.1
Q9I3N7	ccmA	PA1475	Cytochrome c biogenesis ATP-binding export protein CcmA (EC 7.6.2.5) (Heme exporter protein A)	5		0.74	1	0	0.08	0	0	0	0	0	0	0	0	0	0	0	0	0	0	0	0	0		7.6
Q9I3N4	ccmD	PA1478	Heme exporter protein D (Cytochrome c-type biogenesis protein CcmD)	2		1	0	0.71	0.27	0.13	0	0	0	0	0	0	0	0	0	0	0	0	0	0	0	0		8.1
Q9I3N3	ccmE	PA1479	Cytochrome c-type biogenesis protein CcmE (Cytochrome c maturation protein E) (Heme chaperone CcmE)	4		0.61	1	0.52	0.93	0.35	0.41	0.11	0.2	0.07	0	0	0.03	0	0	0	0	0	0	0	0	0		8.1
Q9I3N2	ccmF	PA1480	Cytochrome c-type biogenesis protein CcmF	2		0	0	0	0	1	0.65	0.15	0	0	0	0.17	0.14	0	0	0	0	0	0	0	0	0		6.7
Q9I3N0	ccmH	PA1482	Cytochrome c-type biogenesis protein CcmH	3		0.95	0.75	1	0	0	0	0	0	0	0	0	0	0	0	0	0	0	0	0	0	0		7.5
Q9I3G3	ccoN1	PA1554	Cytochrome-c oxidase (EC 7.1.1.9)	3		0	0.13	0.25	0.98	0.77	1	0.88	0.66	0.51	0.43	0.43	0.21	0.21	0.18	0.11	0.09	0	0	0	0.01	0.03		8.7
Q9I3G0	ccoN2	PA1557	Cytochrome-c oxidase (EC 7.1.1.9)	1		0	0	0	1	0	0.92	0	0	0	0	0	0	0	0	0	0	0	0	0	0	0		6.9
Q9I3G4	ccoO1	PA1553	Cytochrome c oxidase, cbb3-type, CcoO subunit	10		0.12	0.26	0.59	0.76	0.89	1	0.73	0.61	0.39	0.39	0.24	0.18	0.17	0.15	0.12	0.09	0.09	0.08	0.07	0.07	0.15		9.4
Q9I3G1	ccoO2	PA1556	Cytochrome c oxidase, cbb3-type, CcoO subunit	3		0	0	0	0.61	0.69	1	0.76	0.69	0.44	0.33	0.73	0.22	0.29	0	0	0	0	0	0	0.12	0		7.9
Q9I3G5	ccoP1	PA1552	Cbb3-type cytochrome c oxidase subunit	13		0.02	0.16	0.52	1	0.77	1	0.63	0.39	0.3	0.17	0.2	0.16	0.18	0.08	0.07	0.05	0.04	0.05	0.04	0.04	0.15		9.1
Q9I3G2	ccoP2	PA1555	Cbb3-type cytochrome c oxidase subunit	9		0	0.32	0	0.48	0.76	1	0.24	0	0.06	0	0	0	0	0	0	0	0	0	0	0	0		7.4
E1JGJ7	ccoQ2	PA1555.1	Cytochrome c oxidase, cbb3-type, CcoQ subunit	2		0.2	0.18	0.13	0.07	0.23	0.03	0.33	0.56	0.65	1	0	0	0	0	0	0	0	0	0	0	0		9.1
P14532	ccpA	PA4587	Cytochrome c551 peroxidase (CCP) (Cytochrome c peroxidase) (EC 1.11.1.5)	14		1	0.92	0.51	0.25	0.04	0.02	0.01	0	0	0	0	0	0	0	0	0	0	0	0	0	0		8.7
O87125	cheB1	PA1459	Protein-glutamate methylesterase/protein-glutamine glutaminase 1 (EC 3.1.1.61) (EC 3.5.1.44)	19		0.99	1	0.63	0.23	0.04	0.04	0.01	0	0	0	0	0	0	0	0	0	0	0	0	0	0		9
Q9I6V9	cheB2	PA0173	Protein-glutamate methylesterase/protein-glutamine glutaminase 2 (EC 3.1.1.61) (EC 3.5.1.44)	2		1	0	0	0	0	0	0	0	0	0	0	0	0	0	0	0	0	0	0	0	0		5.9
Q9HXT8	cheB3	PA3703	Protein-glutamate methylesterase/protein-glutamine glutaminase 3 (EC 3.1.1.61) (EC 3.5.1.44)	7		1	0.67	0.33	0	0	0	0	0	0	0	0	0	0	0	0	0	0	0	0	0	0		7.6
O87131	cheR1	PA3348	Chemotaxis protein methyltransferase 1 (EC 2.1.1.80)	12		1	0.93	0.34	0.16	0.08	0	0	0	0	0	0	0	0	0	0	0	0	0	0	0	0		8.5
Q51455	cheY	PA1456	Chemotaxis protein CheY	7		1	0.66	0.35	0.14	0	0	0	0	0	0	0	0	0	0	0	0	0	0	0	0	0		9.4
Q51434	cheZ	PA1457	Protein phosphatase CheZ (EC 3.1.3.-) (Chemotaxis protein CheZ)	20		1	0.85	0.54	0.2	0.02	0.03	0.01	0	0	0	0	0	0	0	0	0	0	0	0	0	0		9
Q9I1H5	chiC	PA2300	Chitinase	40		0.65	1	0.47	0.23	0.05	0.04	0.01	0	0	0	0	0	0	0	0	0	0	0	0	0	0		9.8
Q9I696	chpA	PA0413	Histidine kinase (EC 2.7.13.3)	64		0.03	0.66	1	0.73	0.19	0.19	0.03	0	0	0	0	0	0	0	0	0	0	0	0	0	0		8
G3XD63	chpB	PA0414	Probable methylesterase	8		1	0.67	0.18	0.05	0	0	0	0	0	0	0	0	0	0	0	0	0	0	0	0	0		7.8
G3XD95	chpC	PA0415	Probable chemotaxis protein	7		1	0.7	0.53	0.32	0	0.03	0	0	0	0	0	0	0	0	0	0	0	0	0	0	0		8
Q9HZR6	cifR	PA2931	CifR	6		1	0.34	0.37	0.11	0	0	0	0	0	0	0	0	0	0	0	0	0	0	0	0	0		7.4
Q9I0L8	clpA	PA2620	ATP-binding protease component ClpA	34		0.26	1	1	0.75	0.4	0.36	0.15	0.07	0.04	0.04	0.01	0	0.01	0	0	0	0	0	0	0	0		8.9
Q9HVN5	clpB	PA4542	Chaperone protein ClpB	86		0.47	1	0.78	0.38	0.12	0.09	0.03	0.01	0	0	0	0	0	0	0	0	0	0	0	0	0		9.5
Q9I2U1	clpP1	PA1801	ATP-dependent Clp protease proteolytic subunit 1 (EC 3.4.21.92) (Endopeptidase Clp 1)	12		0.02	0.1	0.46	1	0.58	0.39	0.1	0.03	0	0	0	0	0	0	0	0	0	0	0	0	0		9.8
Q9HYR9	clpP2	PA3326	ATP-dependent Clp protease proteolytic subunit 2 (EC 3.4.21.92) (Endopeptidase Clp 2)	16		0.3	0.52	1	0.87	0.44	0.35	0.12	0.02	0.01	0	0	0	0	0	0	0	0	0	0	0	0		9.4
Q9I0L7	clpS	PA2621	ATP-dependent Clp protease adapter protein ClpS	5		1	0.92	0.42	0.16	0	0	0	0	0	0	0	0	0	0	0	0	0	0	0	0	0		8.7
Q9I742	clpV1	PA0090	AAA+ ATPase ClpV1	36		0.4	1	0.93	0.22	0.02	0.02	0	0	0	0	0	0	0	0	0	0	0	0	0	0	0		8.2
Q9I2U0	clpX	PA1802	ATP-dependent Clp protease ATP-binding subunit ClpX	34		0.43	1	0.85	0.42	0.1	0.08	0.03	0.01	0	0	0	0	0	0	0	0	0	0	0	0	0		9.7
Q9HZ70	cmk	PA3163	Cytidylate kinase (CK) (EC 2.7.4.25) (Cytidine monophosphate kinase) (CMP kinase)	15		1	0.79	0.31	0.12	0.02	0.01	0	0	0	0	0	0	0	0	0	0	0	0	0	0	0		9.3
Q9I5G3	cmoA	PA0775	Carboxy-S-adenosyl-L-methionine synthase (Cx-SAM synthase) (EC 2.1.3.-)	12		0.71	1	0.49	0.14	0.01	0.01	0	0	0	0	0	0	0	0	0	0	0	0	0	0	0		9
Q9I5G4	cmoB	PA0774	tRNA U34 carboxymethyltransferase (EC 2.5.1.-)	18		0.34	1	0.5	0.19	0.03	0.04	0	0	0	0	0	0	0	0	0	0	0	0	0	0	0		8.3
G3XCV6	cmpX	PA1775	Conserved cytoplasmic membrane protein, CmpX protein	3		0	0	0.62	1	0.57	0.57	0.23	0.37	0.12	0.16	0.21	0.2	0.14	0.03	0.05	0	0	0	0	0	0.25		7.7
Q9HTN4	coaC	PA5320	Coenzyme A biosynthesis bifunctional protein CoaBC (EC 4.1.1.36) (EC 6.3.2.5) (DNA/pantothenate metabolism flavoprotein)	25		0.04	0.28	1	0.61	0.16	0.11	0.03	0	0	0	0	0	0	0	0	0	0	0	0	0	0		8.8
Q9I6D1	coaD	PA0363	Phosphopantetheine adenylyltransferase (EC 2.7.7.3) (Dephospho-CoA pyrophosphorylase) (Pantetheine-phosphate adenylyltransferase) (PPAT)	9		0.38	1	0.52	0.16	0.03	0.02	0	0	0	0	0	0	0	0	0	0	0	0	0	0	0		9.2
Q9HVP8	coaE	PA4529	Dephospho-CoA kinase (EC 2.7.1.24) (Dephosphocoenzyme A kinase)	14		1	0.64	0.31	0.11	0.02	0.01	0.01	0	0	0	0	0	0	0	0	0	0	0	0	0	0		8.9
Q9HWC1	coaX	PA4279	Type III pantothenate kinase (EC 2.7.1.33) (PanK-III) (Pantothenic acid kinase)	15		0.95	1	0.48	0.2	0.03	0.04	0	0	0	0	0	0	0	0	0	0	0	0	0	0	0		8.5
Q9I471	cobB	PA1273	Hydrogenobyrinate a,c-diamide synthase (EC 6.3.5.9) (Hydrogenobyrinic acid a,c-diamide synthase)	10		0.73	1	0.44	0.12	0.07	0.11	0.06	0	0	0	0	0	0	0	0	0	0	0	0	0	0		7.4
Q9I4L0	cobB1	PA1125	NAD-dependent protein deacylase 1 (EC 2.3.1.286) (Regulatory protein SIR2 homolog 1)	1		1	0	0	0	0	0	0	0	0	0	0	0	0	0	0	0	0	0	0	0	0		6.5
Q9I4E1	cobB2	PA1197	NAD-dependent protein deacylase 2 (EC 2.3.1.286) (Regulatory protein SIR2 homolog 2)	3		0.98	1	0.91	0	0	0	0	0	0	0	0	0	0	0	0	0	0	0	0	0	0		7.2
Q9I468	cobC	PA1276	Threonine-phosphate decarboxylase (EC 4.1.1.81) (L-threonine-O-3-phosphate decarboxylase)	7		0.62	1	0.74	0.21	0.02	0.01	0	0	0	0	0	0	0	0	0	0	0	0	0	0	0		8
Q9HZU2	cobH	PA2905	Precorrin-8X methylmutase (EC 5.4.99.61) (HBA synthase) (Precorrin isomerase)	14		0.87	1	0.49	0.16	0	0	0	0	0	0	0	0	0	0	0	0	0	0	0	0	0		8.8
Q9HZU3	cobI	PA2904	Precorrin-2 C(20)-methyltransferase (EC 2.1.1.130) (S-adenosyl-L-methionine--precorrin-2 methyltransferase) (SP2MT)	13		0.74	1	0.46	0.1	0	0.02	0	0	0	0	0	0	0	0	0	0	0	0	0	0	0		8.6
Q9HZU4	cobJ	PA2903	Precorrin-3 methylase CobJ	30		0.06	0.91	1	0.34	0.05	0.04	0	0	0	0	0	0	0	0	0	0	0	0	0	0	0		8.3
Q9HZU0	cobL	PA2907	Precorrin-6Y C(5,15)-methyltransferase [decarboxylating] (Precorrin-6 methyltransferase) (Precorrin-6Y methylase) (EC 2.1.1.132)	5		0	0	1	0.44	0.03	0.07	0	0	0	0	0	0	0	0	0	0	0	0	0	0	0		7.1
Q9HZP9	cobM	PA2948	Precorrin-4 C(11)-methyltransferase (EC 2.1.1.133) (Precorrin-3 methylase)	3		1	0.83	0.34	0	0	0	0	0	0	0	0	0	0	0	0	0	0	0	0	0	0		7.9
Q9HZQ3	cobN	PA2944	Aerobic cobaltochelatase subunit CobN (EC 6.6.1.2) (Hydrogenobyrinic acid a,c-diamide cobaltochelatase subunit CobN)	19		0	0.38	1	0.53	0.04	0.05	0	0	0	0	0	0	0	0	0	0	0	0	0	0	0		7.3
Q9I472	cobO	PA1272	Corrinoid adenosyltransferase (EC 2.5.1.17) (Cob(II)alamin adenosyltransferase) (Cob(II)yrinic acid a,c-diamide adenosyltransferase) (Cobinamide/cobalamin adenosyltransferase)	13		1	0.78	0.41	0.15	0.03	0.02	0.01	0	0	0	0	0	0	0	0	0	0	0	0	0	0		8.8
Q9I466	cobP	PA1278	Bifunctional adenosylcobalamin biosynthesis protein CobP (Adenosylcobinamide kinase) (EC 2.7.1.156) (Adenosylcobinamide-phosphate guanylyltransferase) (EC 2.7.7.62)	3		0.58	1	0.52	0.15	0.05	0	0	0	0	0	0	0	0	0	0	0	0	0	0	0	0		7.8
Q9I467	cobQ	PA1277	Cobyric acid synthase	10		0.64	1	0.49	0.32	0	0	0	0	0	0	0	0	0	0	0	0	0	0	0	0	0		7.5
Q9I465	cobT	PA1279	Nicotinate-nucleotide--dimethylbenzimidazole phosphoribosyltransferase (NN:DBI PRT) (EC 2.4.2.21) (N(1)-alpha-phosphoribosyltransferase)	10		0.17	1	0.72	0.13	0	0	0	0	0	0	0	0	0	0	0	0	0	0	0	0	0		8
Q9HZQ2	cobW	PA2945	Protein CobW	20		1	0.9	0.57	0.25	0.05	0.05	0.01	0	0	0	0	0	0	0	0	0	0	0	0	0	0		9.3
Q9I680	codA	PA0437	Cytosine deaminase	16		0	0	0.48	1	0.38	0.32	0.06	0.01	0	0	0	0	0	0	0	0	0	0	0	0	0		8.7
Q9I034	copR	PA2809	Two-component response regulator, CopR	2		1	0	0	0	0	0	0	0	0	0	0	0	0	0	0	0	0	0	0	0	0		6.9
Q9I5R6	coq7	PA0655	3-demethoxyubiquinol 3-hydroxylase (DMQ hydroxylase) (EC 1.14.99.60) (2-nonaprenyl-3-methyl-6-methoxy-1,4-benzoquinol hydroxylase)	12		1	0.78	0.39	0.22	0.03	0.02	0.01	0	0	0	0	0	0	0	0	0	0	0	0	0	0		8.7
Q9HUJ6	cpdA	PA4969	3',5'-cyclic adenosine monophosphate phosphodiesterase CpdA (3',5'-cyclic AMP phosphodiesterase) (cAMP phosphodiesterase) (EC 3.1.4.53)	12		1	0.71	0.26	0.07	0	0	0	0	0	0	0	0	0	0	0	0	0	0	0	0	0		8.2
Q9I0C5	cpo	PA2717	Chloroperoxidase	10		0.1	0.86	1	0.61	0.17	0.09	0.03	0	0	0	0	0	0	0	0	0	0	0	0	0	0		8.3
G3XDB2	cpoB	PA0974	Cell division coordinator CpoB	16		0.78	1	0.73	0.39	0.15	0.12	0.06	0.01	0.01	0	0	0	0	0	0	0	0	0	0	0	0		9.7
G3XDB0	crc	PA5332	Exodeoxyribonuclease III (EC 3.1.11.2)	16		0.59	1	0.53	0.36	0.15	0.18	0.07	0.03	0.03	0	0	0	0	0	0	0	0	0	0	0	0		9.3
Q9I655	creB	PA0463	Two-component response regulator CreB	5		1	0.54	0.32	0.09	0	0	0	0	0	0	0	0	0	0	0	0	0	0	0	0	0		8.1
Q9I2W6	crfX	PA1774	CrfX protein	2		1	0.48	0.5	0.54	0.4	0.43	0.14	0.48	0	0	0	0	0	0	0	0	0	0	0	0	0		8
Q9HZ19	csaA	PA3221	CsaA protein	6		1	0.21	0.08	0.09	0	0	0	0	0	0	0	0	0	0	0	0	0	0	0	0	0		8.2
Q9HXX3	csd	PA3667	Probable cysteine desulfurase (EC 2.8.1.7)	12		0.12	1	0.66	0.08	0	0	0	0	0	0	0	0	0	0	0	0	0	0	0	0	0		8
P95459	cspA	PA3266	Major cold shock protein CspA	5		1	0.86	0.82	0.61	0.27	0.21	0.09	0.03	0.02	0.01	0.02	0	0	0	0.01	0.01	0	0	0.01	0	0.02		10.4
Q9I0L6	cspD	PA2622	Cold shock-like protein CspD	2		0	0	0	0.69	0.83	0.58	1	0.69	0.49	0.38	0.25	0.14	0.14	0.08	0	0	0	0	0	0	0		8.3
O69078	csrA/rsmA	PA0905	Translational regulator CsrA (Carbon storage regulator) (Global translational regulatory protein RsmA)	5		0.32	1	0.72	0.73	0.74	0.65	0.63	0.35	0.39	0.17	0.35	0.26	0.18	0.09	0.08	0.05	0.04	0.03	0.02	0.02	0.08		10.1
Q9I2P9	cti	PA1846	Cis/trans isomerase	33		0.22	1	0.79	0.4	0.08	0.06	0.01	0	0	0	0	0	0	0	0	0	0	0	0	0	0		8.3
Q9HTS5	cyaY	PA5275	Iron-sulfur cluster assembly protein CyaY	5		1	0.68	0.27	0.04	0.01	0.01	0.01	0	0	0	0	0	0	0	0	0	0	0	0	0	0		9.2
Q9HTQ4	cycB	PA5300	Cytochrome c5	10		1	0.57	0.47	0.27	0.2	0.17	0.16	0.16	0.11	0.07	0.09	0.03	0.02	0.03	0.02	0.03	0.02	0.01	0.04	0.02	0.06		9.8
Q9I3M9	cycH	PA1483	Cytochrome c-type biogenesis protein CycH	9		0.6	0.28	0.95	0.73	1	0.88	0.34	0.06	0	0	0	0	0	0	0	0	0	0	0	0	0		7.8
Q9I263	cynS	PA2052	Cyanate hydratase (Cyanase) (EC 4.2.1.104) (Cyanate hydrolase) (Cyanate lyase)	7		0	0.42	0.74	1	0.24	0.18	0	0	0	0	0	0	0	0	0	0	0	0	0	0	0		8
Q9I427	cyoA	PA1317	Cytochrome bo(3) ubiquinol oxidase subunit 2 (Cytochrome o ubiquinol oxidase subunit 2) (Cytochrome o subunit 2) (Oxidase bo(3) subunit 2) (Ubiquinol oxidase polypeptide II) (Ubiquinol oxidase subunit 2)	4		0.69	1	0.67	0.61	0.28	0.38	0.28	0.14	0.16	0.11	0.04	0.06	0.08	0	0.04	0.04	0	0	0	0	0		8.4
Q9I426	cyoB	PA1318	Cytochrome bo(3) ubiquinol oxidase subunit 1 (EC 7.1.1.3) (Cytochrome o ubiquinol oxidase subunit 1) (Cytochrome o subunit 1) (Oxidase bo(3) subunit 1) (Ubiquinol oxidase polypeptide I) (Ubiquinol oxidase subunit 1)	6		0	0.07	0.94	1	0.68	0.96	0.31	0	0.12	0	0	0.07	0	0	0	0	0	0	0	0	0		7.9
Q9I6L0	cysA	PA0280	Sulfate/thiosulfate import ATP-binding protein CysA (EC 7.3.2.3) (Sulfate-transporting ATPase)	5		0.2	0.68	1	0.52	0.06	0.06	0.02	0	0	0	0	0	0	0	0	0	0	0	0	0	0		7.8
G3XCU6	cysB	PA1754	Transcriptional regulator CysB	17		0.21	0.69	1	0.98	0.58	0.86	0.11	0.01	0.04	0	0	0	0	0	0	0	0	0	0	0	0		8.6
O50273	cysD	PA4443	Sulfate adenylyltransferase subunit 2 (EC 2.7.7.4) (ATP-sulfurylase small subunit) (Sulfate adenylate transferase) (SAT)	13		0	0.25	1	0.57	0.2	0.12	0.04	0.01	0	0	0	0	0	0	0	0	0	0	0	0	0		8.9
Q9HXI6	cysE	PA3816	Serine O-acetyltransferase (EC 2.3.1.30)	13		0.27	1	0.6	0.31	0.14	0.12	0.02	0.01	0	0	0	0	0	0	0	0	0	0	0	0	0		8.9
Q9I0M7	cysG	PA2611	Siroheme synthase [Includes: Uroporphyrinogen-III C-methyltransferase (Urogen III methylase) (EC 2.1.1.107) (SUMT) (Uroporphyrinogen III methylase) (UROM); Precorrin-2 dehydrogenase (EC 1.3.1.76); Sirohydrochlorin ferrochelatase (EC 4.99.1.4)]	21		0.18	1	0.89	0.37	0.05	0.06	0	0	0	0	0	0	0	0	0	0	0	0	0	0	0		8.5
O05927	cysH	PA1756	Phosphoadenosine phosphosulfate reductase (EC 1.8.4.8) (3'-phosphoadenylylsulfate reductase) (PAPS reductase, thioredoxin dependent) (PAPS sulfotransferase) (PAdoPS reductase)	14		0.06	0.82	1	0.45	0.09	0.06	0.01	0	0	0	0	0	0	0	0	0	0	0	0	0	0		8.6
Q9I2Q7	cysI	PA1838	Sulfite reductase	31		0.25	1	0.87	0.4	0.14	0.11	0.02	0.01	0	0	0	0	0	0	0	0	0	0	0	0	0		8.9
Q9I0D3	cysK	PA2709	Cysteine synthase (EC 2.5.1.47)	16		0.54	1	0.63	0.3	0.07	0.05	0.02	0	0	0	0	0	0	0	0	0	0	0	0	0	0		9.1
Q9I526	cysM	PA0932	Cysteine synthase B (CSase B) (EC 2.5.1.47) (O-acetylserine (thiol)-lyase B) (OAS-TL B) (O-acetylserine sulfhydrylase B)	25		0.49	1	0.7	0.35	0.05	0.05	0.01	0	0	0	0	0	0	0	0	0	0	0	0	0	0		9.2
O50274	cysNC	PA4442	Bifunctional enzyme CysN/CysC [Includes: Sulfate adenylyltransferase subunit 1 (EC 2.7.7.4) (ATP-sulfurylase large subunit) (Sulfate adenylate transferase) (SAT); Adenylyl-sulfate kinase (EC 2.7.1.25) (APS kinase) (ATP adenosine-5'-phosphosulfate 3'-phosphotransferase)]	34		0	0.3	1	0.72	0.28	0.25	0.07	0.01	0	0	0	0	0	0	0	0	0	0	0	0	0		8.8
Q9I3L9	cysP	PA1493	Sulfate-binding protein of ABC transporter	18		1	0.85	0.56	0.17	0.04	0.04	0.01	0	0	0	0	0	0	0	0	0	0	0	0	0	0		9.3
Q9HU14	cysQ	PA5175	3'(2'),5'-bisphosphate nucleotidase CysQ (EC 3.1.3.7) (3'(2'),5-bisphosphonucleoside 3'(2')-phosphohydrolase) (3'-phosphoadenosine 5'-phosphate phosphatase) (PAP phosphatase)	17		1	0.57	0.35	0.11	0.01	0.01	0	0	0	0	0	0	0	0	0	0	0	0	0	0	0		8.6
Q9I2U7	cysS	PA1795	Cysteine--tRNA ligase (EC 6.1.1.16) (Cysteinyl-tRNA synthetase) (CysRS)	37		0.79	1	0.59	0.25	0.06	0.05	0.01	0	0.02	0.03	0	0	0	0	0	0	0	0	0	0	0		9.4
G3XD74	dacC	PA3999	Serine-type D-Ala-D-Ala carboxypeptidase (EC 3.4.16.4)	18		0.89	1	0.68	0.35	0.08	0.08	0.03	0	0	0	0	0	0	0	0	0	0	0	0	0	0		9.4
Q9HTQ0	dadA1	PA5304	D-amino acid dehydrogenase 1 (EC 1.4.99.-) (D-alanine dehydrogenase 1)	21		0.87	1	0.59	0.26	0.07	0.05	0.01	0	0	0	0	0	0	0	0	0	0	0	0	0	0		8.7
Q9HTQ2	dadX	PA5302	Alanine racemase, catabolic (EC 5.1.1.1)	15		0.39	1	0.86	0.4	0.04	0.06	0.01	0	0	0	0	0	0	0	0	0	0	0	0	0	0		8.5
Q9I4W3	dapA	PA1010	4-hydroxy-tetrahydrodipicolinate synthase (HTPA synthase) (EC 4.3.3.7)	21		0.91	1	0.71	0.27	0.05	0.04	0.02	0.01	0	0.01	0.01	0	0	0	0	0	0	0	0	0	0		9.8
P38103	dapB	PA4759	4-hydroxy-tetrahydrodipicolinate reductase (HTPA reductase) (EC 1.17.1.8)	21		0.19	0.96	1	0.5	0.16	0.14	0.04	0.01	0	0	0	0	0	0	0	0	0	0	0	0	0		9.5
G3XD76	dapD	PA3666	2,3,4,5-tetrahydropyridine-2,6-dicarboxylate N-succinyltransferase (EC 2.3.1.117) (Tetrahydrodipicolinate N-succinyltransferase) (THDP succinyltransferase) (THP succinyltransferase) (Tetrahydropicolinate succinylase)	17		0.12	0.96	1	0.46	0.09	0.07	0.02	0	0	0	0	0	0	0	0	0	0	0	0	0	0		9.7
Q9I4H5	dapE	PA1162	Succinyl-diaminopimelate desuccinylase (SDAP desuccinylase) (EC 3.5.1.18) (N-succinyl-LL-2,6-diaminoheptanedioate amidohydrolase)	15		0.44	1	0.7	0.28	0.05	0.03	0	0	0	0	0	0	0	0	0	0	0	0	0	0	0		9.1
Q51564	dapF	PA5278	Diaminopimelate epimerase (DAP epimerase) (EC 5.1.1.7) (PLP-independent amino acid racemase)	14		0.52	0.98	1	0.91	0.4	0.32	0.1	0.02	0	0	0	0	0	0	0	0	0	0	0	0	0		8.7
Q9HXE3	dauA	PA3863	FAD-dependent catabolic D-arginine dehydrogenase DauA (EC 1.4.99.6) (D-arginine dehydrogenase) (DADH) (D-arginine utilization protein A) (Dau)	10		0.74	1	0.36	0.12	0	0.01	0	0	0	0	0	0	0	0	0	0	0	0	0	0	0		8.2
Q9HXE4	dauB	PA3862	NAD(P)H-dependent anabolic L-arginine dehydrogenase DauB (EC 1.4.1.25)	15		0.9	1	0.57	0.34	0.04	0.26	0.22	0.05	0.02	0	0	0	0	0	0	0	0	0	0	0	0		8.6
Q9HXE2	dauR	PA3864	Transcriptional regulator DauR	1		0.44	1	0.76	0	0	0	0	0	0	0	0	0	0	0	0	0	0	0	0	0	0		7.1
Q9I6M5	davD	PA0265	Glutarate-semialdehyde dehydrogenase (EC 1.2.1.-)	40		0	0.15	1	0.93	0.38	0.29	0.08	0.02	0.01	0	0	0	0	0	0	0	0	0	0	0	0		9.7
Q9I6M4	davT	PA0266	5-aminovalerate aminotransferase DavT (EC 2.6.1.48) (5-aminovalerate transaminase) (Delta-aminovalerate aminotransferase)	25		0.02	0.35	1	0.69	0.25	0.19	0.05	0.01	0.01	0	0	0	0	0	0	0	0	0	0	0	0		10
Q9I663	dbpA	PA0455	RNA helicase DbpA	22		0.44	1	0.2	0.15	0.01	0.01	0	0	0	0	0	0	0	0	0	0	0	0	0	0	0		8.1
Q9HYC9	dcd	PA3480	dCTP deaminase (EC 3.5.4.13) (Deoxycytidine triphosphate deaminase)	9		0.54	1	0.59	0.24	0.06	0.06	0.02	0	0	0	0	0	0	0	0	0	0	0	0	0	0		9.6
Q9I4F5	dctA2	PA1183	C4-dicarboxylate transport protein 2	4		0.44	1	0.82	0.72	0.19	0.12	0	0	0.08	0	0	0	0	0	0	0.02	0	0	0	0	0		8.2
Q9HU19	dctD	PA5166	C4-dicarboxylate transport transcriptional regulatory protein DctD	25		0.18	0.93	1	0.43	0.11	0.05	0	0	0	0	0	0	0	0	0	0	0	0	0	0	0		8.5
Q9HU18	dctP	PA5167	C4-dicarboxylate-binding periplasmic protein DctP	19		0.78	1	0.39	0.1	0.08	0.02	0.04	0.05	0.05	0.04	0.05	0.01	0	0.01	0.01	0	0	0	0	0	0		8.5
Q9HWI0	ddlA	PA4201	D-alanine--D-alanine ligase A (EC 6.3.2.4) (D-Ala-D-Ala ligase A) (D-alanylalanine synthetase A)	8		0.66	1	0.62	0.31	0.04	0.08	0.01	0	0	0	0	0	0	0	0	0	0	0	0	0	0		8.4
Q9LCT6	ddlB	PA4410	D-alanine--D-alanine ligase B (EC 6.3.2.4) (D-Ala-D-Ala ligase B) (D-alanylalanine synthetase B)	19		0.8	1	0.54	0.18	0.02	0.01	0.01	0	0	0	0	0	0	0	0	0	0	0	0	0	0		9.2
Q9I003	deaD	PA2840	ATP-dependent RNA helicase DeaD (EC 3.6.4.13) (Cold-shock DEAD box protein A)	41		0	0	0	0.02	0.12	0.21	0.25	0.4	0.39	0.57	1	0.56	0.43	0.24	0.2	0.13	0.15	0.07	0.06	0.05	0.12		9.3
Q9I7A8	def	PA0019	Peptide deformylase (PDF) (EC 3.5.1.88) (Polypeptide deformylase)	11		1	0.62	0.51	0.17	0.03	0.03	0.01	0	0	0	0	0	0	0	0	0	0	0	0	0	0		9.5
Q9HXJ8	der	PA3799	GTPase Der (GTP-binding protein EngA)	28		0	0	0	0	0	0	0	0.01	0.52	0.37	0.51	0.38	0.31	1	0.96	0.82	0.29	0.07	0	0	0.05		8.5
Q9HUS3	desT	PA4890	DesT	7		0	0	0	0	0.59	1	0	0	0	0	0	0	0	0	0	0	0	0	0	0	0		6.5
Q9HT84	dgcP	PA5487	Diguanylate cyclase DgcP (EC 2.7.7.65)	11		0.1	0.39	1	0.55	0	0	0	0	0	0	0	0	0	0	0	0	0	0	0	0	0		7.1
Q9I4L1	dgt	PA1124	Probable deoxyguanosinetriphosphate triphosphohydrolase (dGTP triphosphohydrolase) (dGTPase) (EC 3.1.5.1)	6		0	0	0	0.79	1	0.57	0.19	0	0	0	0	0	0	0	0	0	0	0	0	0	0		6.9
Q9HZG5	dgt2	PA3043	Deoxyguanosinetriphosphate triphosphohydrolase-like protein	2		0	0	0	0	1	0.81	0	0	0	0	0	0	0	0	0	0	0	0	0	0	0		6.3
Q9I2B0	dhcA	PA1999	3-oxoadipate CoA-transferase (EC 2.8.3.6)	6		0.28	1	0.98	0.44	0.17	0.12	0.04	0	0	0	0	0	0	0	0	0	0	0	0	0	0		9.3
Q9I2A9	dhcB	PA2000	3-oxoadipate CoA-transferase (EC 2.8.3.6)	9		0.25	1	0.77	0.37	0.08	0.06	0.01	0	0	0	0	0	0	0	0	0	0	0	0	0	0		9.1
Q9I2B1	dhcR	PA1998	DhcR, transcriptional regulator	2		0	1	0.86	0	0	0	0	0	0	0	0	0	0	0	0	0	0	0	0	0	0		6.8
Q9I4S9	dinG	PA1045	ATP-dependent DNA helicase DinG (EC 3.6.4.12)	27		0.35	1	0.65	0.27	0.01	0.01	0	0	0	0	0	0	0	0	0	0	0	0	0	0	0		8.2
G3XD14	dksA	PA4723	RNA polymerase-binding transcription factor DksA	16		1	0.62	0.36	0.15	0.03	0.02	0.02	0.01	0.01	0	0	0	0	0	0	0	0	0	0	0	0.01		10.1
Q9I7C5	dnaA	PA0001	Chromosomal replication initiator protein DnaA	28		0.34	0.89	0.95	0.94	0.66	1	0.38	0.41	0.73	0.6	0.54	0.19	0.1	0.08	0.04	0.04	0	0	0	0	0		8.4
Q9HUN3	dnaB	PA4931	Replicative DNA helicase (EC 3.6.4.12)	30		0.48	1	0.78	0.39	0.11	0.1	0.02	0	0	0	0	0	0	0	0	0	0	0	0	0	0		8.7
Q9HXZ1	dnaE	PA3640	DNA polymerase III subunit alpha (EC 2.7.7.7)	71		0.01	0.55	1	0.79	0.29	0.26	0.05	0.01	0	0	0	0	0	0	0	0	0	0	0	0	0		8.7
Q9I5W0	dnaG	PA0577	DNA primase (EC 2.7.7.-)	7		0.67	0.91	0.33	0.26	0.08	0	0	0	0	0	0	0.04	0.3	0.5	1	0.62	0	0	0	0	0.1		7.5
Q9HV44	dnaJ	PA4760	Chaperone protein DnaJ	33		0.27	0.84	1	0.58	0.23	0.15	0.07	0.02	0.01	0	0	0	0	0	0	0	0	0	0	0	0		9.6
Q9HV43	dnaK	PA4761	Chaperone protein DnaK (HSP70) (Heat shock 70 kDa protein) (Heat shock protein 70)	70		0.4	0.93	1	0.71	0.33	0.25	0.12	0.04	0.02	0.01	0.01	0	0	0	0	0.01	0	0	0	0	0.02		10.5
Q9I7C4	dnaN	PA0002	Beta sliding clamp (Beta clamp) (Sliding clamp) (Beta-clamp processivity factor) (DNA polymerase III beta sliding clamp subunit) (DNA polymerase III subunit beta)	27		0.51	1	0.75	0.35	0.08	0.07	0.02	0	0	0	0	0	0	0	0	0	0	0	0	0	0		9.9
G3XD54	dnaQ	PA1816	DNA polymerase III subunit epsilon (EC 2.7.7.7)	12		0.04	0.65	1	0.61	0.3	0.25	0.09	0.02	0.01	0	0	0	0	0	0	0	0	0	0	0	0		8.8
Q9I3I1	dnaX	PA1532	DNA polymerase III subunit gamma/tau (EC 2.7.7.7)	34		0.15	0.61	1	0.69	0.42	0.37	0.11	0.03	0.02	0	0	0	0	0	0	0	0	0	0	0	0		8.5
G3XCW6	dnr	PA0527	Transcriptional regulator Dnr	6		1	0.93	0.52	0	0	0	0	0	0	0	0	0	0	0	0	0	0	0	0	0	0		8
P0C2B2	dsbA	PA5489	Thiol:disulfide interchange protein DsbA	11		1	0.64	0.37	0.14	0.03	0.03	0.02	0.01	0.01	0	0	0	0	0	0	0	0	0	0	0	0		9.7
P57701	dsbB2	PA0538	Disulfide bond formation protein B 2 (Disulfide oxidoreductase 2)	1		1	0	0	0	0	0	0	0	0	0	0	0	0	0	0	0	0	0	0	0	0		7.3
G3XD17	dsbC	PA3737	Thiol:disulfide interchange protein	11		0.95	1	0.64	0.24	0.07	0.04	0.02	0	0	0	0	0	0	0	0	0	0	0	0	0	0		9.3
Q9HUW5	dsbD1	PA4845	Thiol:disulfide interchange protein DsbD 1 (EC 1.8.1.8) (Protein-disulfide reductase 1) (Disulfide reductase 1)	6		0	0	0	1	0.34	0.35	0.14	0	0	0	0	0	0	0	0	0	0	0	0	0	0		6.6
Q9I3N1	dsbE	PA1481	Thiol:disulfide interchange protein DsbE (Cytochrome c biogenesis protein CcmG)	6		1	0.94	0.6	0.15	0	0	0	0	0	0	0	0	0	0	0	0	0	0	0	0	0		8.3
Q9I106	dsbG	PA2476	Thiol:disulfide interchange protein DsbG	12		1	0.93	0.56	0.14	0.04	0	0.03	0	0	0	0	0	0	0	0	0	0	0	0	0	0		8.6
Q9HYN9	dsdA	PA3357	Probable D-serine dehydratase (EC 4.3.1.18) (D-serine deaminase) (DSD)	22		0.92	1	0.67	0.16	0.03	0.01	0	0	0	0	0	0	0	0	0	0	0	0	0	0	0		8.5
Q9HUA4	dtd	PA5079	D-aminoacyl-tRNA deacylase (DTD) (EC 3.1.1.96) (Gly-tRNA(Ala) deacylase)	3		0.59	1	0.56	0.17	0.04	0.03	0	0	0	0	0	0	0	0	0	0	0	0	0	0	0		8.4
Q9I048	dusA	PA2795	tRNA-dihydrouridine(20/20a) synthase (EC 1.3.1.-) (EC 1.3.1.91) (U20-specific dihydrouridine synthase) (U20-specific Dus) (tRNA-dihydrouridine synthase A)	14		0.57	1	0.32	0.05	0	0.01	0	0	0	0	0	0	0	0	0	0	0	0	0	0	0		8.2
Q9HUW1	dusB	PA4852	tRNA-dihydrouridine synthase B (EC 1.3.1.-)	9		0.28	1	0.2	0.03	0	0	0	0	0	0	0	0	0	0	0	0	0	0	0	0	0		7.6
Q9HZ95	dusC	PA3129	tRNA-dihydrouridine(16) synthase (EC 1.3.1.-) (U16-specific dihydrouridine synthase) (U16-specific Dus) (tRNA-dihydrouridine synthase C)	8		0.03	1	0.95	0.07	0	0	0	0	0	0	0	0	0	0	0	0	0	0	0	0	0		7.5
Q9HTN3	dut	PA5321	Deoxyuridine 5'-triphosphate nucleotidohydrolase (dUTPase) (EC 3.6.1.23) (dUTP pyrophosphatase)	7		0.33	1	0.7	0.26	0.07	0.04	0.01	0.01	0	0.01	0.01	0	0	0	0	0	0	0	0	0	0		9.3
Q9KGU6	dxr	PA3650	1-deoxy-D-xylulose 5-phosphate reductoisomerase (DXP reductoisomerase) (EC 1.1.1.267) (1-deoxyxylulose-5-phosphate reductoisomerase) (2-C-methyl-D-erythritol 4-phosphate synthase)	21		0.36	1	0.7	0.3	0.04	0.02	0	0	0	0	0	0	0	0	0	0	0	0	0	0	0		8.9
Q9KGU7	dxs	PA4044	1-deoxy-D-xylulose-5-phosphate synthase (EC 2.2.1.7) (1-deoxyxylulose-5-phosphate synthase) (DXP synthase) (DXPS)	30		0.03	0.62	1	0.58	0.19	0.2	0.03	0	0	0	0	0	0	0	0	0	0	0	0	0	0		9.1
Q9I738	eagT6	PA0094	Effector EagT6	6		1	0.63	0.5	0.21	0.04	0.02	0	0	0	0	0	0	0	0	0	0	0	0	0	0	0		8.5
Q9I088	eco	PA2755	Ecotin	16		1	0.66	0.4	0.16	0.03	0.02	0.02	0	0	0	0	0	0	0	0	0.01	0	0	0	0	0		9.3
O68283	eda	PA3181	2-dehydro-3-deoxy-phosphogluconate aldolase (EC 4.1.2.14) (KDPG-aldolase) (Phospho-2-dehydro-3-deoxygluconate aldolase) (Phospho-2-keto-3-deoxygluconate aldolase)	13		0.58	1	0.52	0.34	0.09	0.06	0.03	0	0	0	0	0	0	0	0	0	0	0	0	0	0		9.1
P31961	edd	PA3194	Phosphogluconate dehydratase (EC 4.2.1.12) (6-phosphogluconate dehydratase)	34		0.02	0.6	1	0.6	0.17	0.11	0.03	0	0	0	0	0	0	0	0	0	0	0	0	0	0		9.1
Q9HZZ2	efp	PA2851	Elongation factor P (EF-P)	13		1	0.73	0.45	0.19	0.04	0.04	0.03	0.01	0.01	0	0	0	0	0	0	0.01	0	0	0	0	0.01		10.4
Q9HT81	engB	PA5492	Probable GTP-binding protein EngB	10		1	0.86	0.21	0.04	0.06	0.09	0.02	0	0	0	0	0	0	0	0	0	0	0	0	0	0		8.6
Q9HXZ5	eno	PA3635	Enolase (EC 4.2.1.11) (2-phospho-D-glycerate hydro-lyase) (2-phosphoglycerate dehydratase)	24		0.3	1	0.92	0.45	0.15	0.1	0.04	0.01	0	0	0	0	0	0	0	0	0	0	0	0	0		10.3
Q9I5Y5	epd	PA0551	D-erythrose 4-phosphate dehydrogenase	13		0	0.77	1	0.69	0.22	0.15	0.01	0	0	0	0	0	0	0	0	0	0	0	0	0	0		8.4
Q9XCX8	era	PA0771	GTPase Era	23		1	0.86	0.56	0.25	0.07	0.05	0.02	0	0	0	0	0	0	0	0	0	0	0	0	0	0.01		9
Q9HY22	erdR	PA3604	Response regulator ErdR	14		1	0.82	0.28	0.1	0.01	0.01	0	0	0	0	0	0	0	0	0	0	0	0	0	0	0		8.9
Q9I5Q6	erpA	PA0665	Iron-sulfur cluster insertion protein ErpA	4		1	0.73	0.48	0.2	0.07	0.06	0.05	0.01	0.01	0	0	0	0	0	0	0	0	0	0	0	0		9.3
Q9I2W8	estX	PA1771	EstX	4		0	0	0	0	0	1	0	0	0	0	0	0	0	0	0	0	0	0	0	0	0		5.3
Q9HZP7	etfA	PA2951	Electron transfer flavoprotein subunit alpha (Alpha-ETF) (Electron transfer flavoprotein large subunit) (ETFLS)	21		0.65	1	0.62	0.29	0.08	0.06	0.02	0.01	0	0	0	0	0	0	0	0	0	0	0	0	0		10.2
Q9HZP6	etfB	PA2952	Electron transfer flavoprotein subunit beta (Beta-ETF) (Electron transfer flavoprotein small subunit) (ETFSS)	21		0.8	1	0.72	0.35	0.1	0.08	0.03	0.01	0.01	0	0	0	0	0	0	0.01	0	0	0	0	0.01		10.2
G3XDA1	exoS	PA3841	Exoenzyme S	20		0.88	1	0.57	0.3	0.1	0.11	0.05	0	0	0	0	0	0	0	0	0	0	0	0	0	0		8.2
Q9I788	exoT	PA0044	Exoenzyme T	16		1	0.93	0.35	0.15	0.03	0.03	0.01	0	0	0	0	0	0	0	0	0	0	0	0	0	0		8
Q9I1S4	exoY	PA2191	Adenylate cyclase ExoY	6		1	0.31	0.13	0.08	0	0	0	0	0	0	0	0	0	0	0	0	0	0	0	0	0		7.1
P26993	exsA	PA1713	HTH-type transcriptional regulator ExsA	6		0.61	1	0.65	0.24	0	0	0	0	0	0	0	0	0	0	0	0	0	0	0	0	0		8
P26995	exsC	PA1710	Transcriptional anti-antiactivator ExsC	3		0.74	1	0.78	0	0	0	0	0	0	0	0	0	0	0	0	0	0	0	0	0	0		8.1
Q9I321	exsD	PA1714	Transcriptional antiactivator ExsD	19		0.97	1	0.66	0.23	0.04	0.02	0.01	0	0	0	0	0	0	0	0	0	0	0	0	0	0		8.7
Q9I322	exsE	PA1711	Type III secretion regulatory protein ExsE	3		1	0.42	0.29	0.04	0.01	0.14	0.03	0	0	0	0	0	0	0	0	0	0	0	0	0	0		8.2
O33877	fabA	PA1610	3-hydroxydecanoyl-[acyl-carrier-protein] dehydratase (EC 4.2.1.59) (3-hydroxyacyl-[acyl-carrier-protein] dehydratase FabA) (Beta-hydroxydecanoyl thioester dehydrase) (Trans-2-decenoyl-[acyl-carrier-protein] isomerase) (EC 5.3.3.14)	14		0.88	1	0.6	0.2	0.04	0.04	0.01	0	0	0	0	0	0	0	0	0	0	0	0	0	0		10
Q9I3B2	fabB	PA1609	Beta-ketoacyl-ACP synthase I	29		0.25	1	0.83	0.42	0.1	0.08	0.02	0	0	0	0	0	0	0	0	0	0	0	0	0	0		10.2
G3XCZ6	fabD	PA2968	Malonyl CoA-acyl carrier protein transacylase (EC 2.3.1.39)	19		1	0.97	0.45	0.14	0.02	0.01	0.01	0	0	0	0	0	0	0	0	0	0	0	0	0	0		10.3
G3XDA2	fabF1	PA2965	3-oxoacyl-[acyl-carrier-protein] synthase 2 (EC 2.3.1.179)	24		0.21	1	0.8	0.4	0.12	0.08	0.02	0	0	0	0	0	0	0	0	0	0	0	0	0	0		9.6
Q9I3X1	fabF2	PA1373	3-oxoacyl-[acyl-carrier-protein] synthase 2 (EC 2.3.1.179)	15		0.16	1	0.68	0.28	0.03	0.02	0.01	0	0	0	0	0	0	0	0	0	0	0	0	0	0		8.4
O54438	fabG	PA2967	3-oxoacyl-[acyl-carrier-protein] reductase FabG (EC 1.1.1.100) (3-ketoacyl-acyl carrier protein reductase) (Beta-Ketoacyl-acyl carrier protein reductase) (Beta-ketoacyl-ACP reductase)	13		0.72	1	0.5	0.3	0.06	0.05	0.01	0.01	0	0	0	0	0	0	0	0	0	0	0	0	0		10.1
Q9HYR2	fabH	PA3333	3-oxoacyl-[acyl-carrier-protein] synthase 3 (EC 2.3.1.180) (3-oxoacyl-[acyl-carrier-protein] synthase III) (Beta-ketoacyl-ACP synthase III) (KAS III)	4		0	1	0	0	0	0	0	0	0	0	0	0	0	0	0	0	0	0	0	0	0		6.9
Q9ZFE4	fabI	PA1806	Enoyl-[acyl-carrier-protein] reductase [NADH] FabI (ENR) (EC 1.3.1.9) (NADH-dependent enoyl-ACP reductase)	9		0.05	0.64	1	0.45	0.05	0.06	0	0	0	0	0	0	0	0	0	0	0	0	0	0	0		8.4
Q9HZP8	fabV	PA2950	Enoyl-[acyl-carrier-protein] reductase [NADH] (ENR) (EC 1.3.1.9) (Trans-2-enoyl-CoA reductase) (TER) (EC 1.3.1.44)	35		0.99	1	0.65	0.27	0.07	0.05	0.04	0.01	0.01	0	0	0	0	0	0	0.01	0	0	0	0	0.01		10.1
Q9HU15	fabY	PA5174	Beta-ketoacyl-[acyl-carrier-protein] synthase FabY (Beta-ketoacyl-ACP synthase) (KAS) (EC 2.3.1.180) (Beta-ketoacyl synthase KAS I/II domain-containing enzyme)	16		0.05	0.62	1	0.68	0.24	0.18	0.06	0.01	0	0	0	0	0	0	0	0	0	0	0	0	0		9.7
Q9HXY7	fabZ	PA3645	3-hydroxyacyl-[acyl-carrier-protein] dehydratase FabZ (EC 4.2.1.59) ((3R)-hydroxymyristoyl-[acyl-carrier-protein] dehydratase) ((3R)-hydroxymyristoyl-ACP dehydrase) (Beta-hydroxyacyl-ACP dehydratase)	11		0.33	1	0.87	0.64	0.3	0.76	0.5	0.26	0.39	0.02	0.33	0.92	0.84	0.05	0.01	0.01	0	0	0	0	0		9.3
Q9HZJ3	fadA	PA3013	3-ketoacyl-CoA thiolase (EC 2.3.1.16) (Acetyl-CoA acyltransferase) (Beta-ketothiolase) (Fatty acid oxidation complex subunit beta)	17		0.01	0.11	1	0.95	0.35	0.27	0.09	0.02	0	0.01	0.01	0	0	0	0	0	0	0	0	0	0		9.4
Q9HZJ2	fadB	PA3014	Fatty acid oxidation complex subunit alpha [Includes: Enoyl-CoA hydratase/Delta(3)-cis-Delta(2)-trans-enoyl-CoA isomerase/3-hydroxybutyryl-CoA epimerase (EC 4.2.1.17) (EC 5.1.2.3) (EC 5.3.3.8); 3-hydroxyacyl-CoA dehydrogenase (EC 1.1.1.35)]	37		0	0.08	0.73	1	0.43	0.35	0.08	0.02	0.01	0	0	0	0	0	0	0	0	0	0	0	0		9.2
Q9HYU4	fadD1	PA3299	Long-chain-fatty-acid--CoA ligase	35		0.59	1	0.72	0.33	0.07	0.05	0.01	0	0	0	0	0	0	0	0	0	0	0	0	0	0		9.2
Q9HYU3	fadD2	PA3300	Long-chain-fatty-acid--CoA ligase	4		0	0.77	1	0.6	0	0	0	0	0	0	0	0	0	0	0	0	0	0	0	0	0		6.7
Q9HZB6	fadH1	PA3092	2,4-dienoyl-CoA reductase FadH1	16		0.17	1	0.73	0.29	0	0	0	0	0	0	0	0	0	0	0	0	0	0	0	0	0		7.6
Q9I2A2	fahA	PA2008	Fumarylacetoacetase (EC 3.7.1.2) (Fumarylacetoacetate hydrolase)	20		0.27	1	0.77	0.35	0.07	0.05	0.01	0	0	0	0	0	0	0	0	0	0	0	0	0	0		9.1
Q9I2N0	fan1	PA1865	Fanconi-associated nuclease 1 homolog (PaFAN1) (pFAN1) (EC 3.1.4.1)	3		0	0	0.82	1	0.78	0.27	0.26	0	0	0	0	0	0	0	0	0	0	0	0	0	0		6.8
Q9I5Y1	fba	PA0555	Fructose-bisphosphate aldolase (FBP aldolase) (FBPA) (EC 4.1.2.13) (Fructose-1,6-bisphosphate aldolase)	26		0.02	0.43	1	0.64	0.2	0.14	0.05	0.01	0	0	0	0	0	0	0	0	0	0	0	0	0		10
Q9HU73	fbp	PA5110	Fructose-1,6-bisphosphatase class 1 (FBPase class 1) (EC 3.1.3.11) (D-fructose-1,6-bisphosphate 1-phosphohydrolase class 1)	21		0.17	1	0.87	0.3	0.05	0.04	0.01	0	0	0	0	0	0	0	0	0	0	0	0	0	0		9.6
Q9HTE3	fdhA	PA5421	Glutathione-independent formaldehyde dehydrogenase (FALDH) (FDH) (EC 1.2.1.46)	4		0	0.6	0.39	1	0.31	0.29	0	0	0	0	0	0	0	0	0	0	0	0	0	0	0		7
Q9HV00	fdhE	PA4809	Protein FdhE homolog	10		1	0.65	0.56	0.18	0.05	0.06	0.01	0	0	0	0	0	0	0	0	0	0	0	0	0	0		8.3
Q14T72	fdnG	PA4812	Formate dehydrogenase-O, major subunit	43		0	0.02	0.15	0.33	1	0.98	0.29	0.06	0.01	0	0	0	0	0	0	0	0	0	0	0	0		7.9
Q9HUZ8	fdnH	PA4811	Formate dehydrogenase iron-sulfur subunit	9		0	0	0	0.08	0.71	1	0.37	0.19	0	0	0	0	0	0	0	0	0	0	0	0	0		7.8
Q9HUZ9	fdnI	PA4810	Nitrate-inducible formate dehydrogenase, gamma subunit	3		0	0	0	0	1	0.72	0.43	0	0	0	0	0	0	0	0	0	0	0	0	0	0		7.5
Q51383	fdx	PA3809	2Fe-2S ferredoxin	9		1	0.68	0.33	0.11	0.02	0.01	0.02	0.01	0.01	0	0.01	0	0	0	0	0.01	0	0	0	0	0.01		9.7
Q9HY07	fdxA	PA3621	Ferredoxin 1	3		1	0.63	0.32	0.11	0.03	0.03	0.04	0.02	0.02	0.01	0.02	0	0	0	0	0.01	0	0	0	0	0.02		10.2
Q9HXB2	fecA	PA3901	Fe(III) dicitrate transport protein FecA	2		0.02	0	0	0	0	0	0	0.19	1	0.57	0.63	0.52	0.14	0.21	0.1	0.08	0	0	0	0	0		7.5
Q9HXP8	ffh	PA3746	Signal recognition particle protein (Fifty-four homolog)	26		0.16	1	0.78	0.83	0.37	0.39	0.07	0.05	0.1	0.07	0.05	0.08	0.09	0.1	0.07	0.11	0.04	0.01	0	0	0.05		8.6
Q9I4N8	fgtA	PA1091	Flagellar glycosyl transferase, FgtA	33		0.12	0.16	0.12	1	0.73	0.52	0.14	0.01	0	0	0	0	0	0	0	0	0	0	0	0	0		7.6
Q9I751	fha1	PA0081	Fha1	9		0.21	1	0.14	0.05	0.01	0	0	0	0	0	0	0	0	0	0	0	0	0	0	0	0		8.1
Q9I2S3	fimL	PA1822	Scaffold protein FimL	10		1	0.98	0.89	0.51	0	0	0	0	0	0	0	0	0	0	0	0	0	0	0	0	0		7.6
G3XCZ0	fimU	PA4550	Type 4 fimbrial biogenesis protein FimU	2		0.96	1	0	0	0	0	0	0	0	0	0	0	0	0	0	0	0	0	0	0	0		7.1
Q9HZA6	fimV	PA3115	Motility hub protein FimV	18		0.49	0.93	1	0.97	0.62	0.34	0.03	0	0	0	0	0	0	0	0	0	0	0	0	0	0.02		7.6
Q9HUK7	fimW	PA4958	Cyclic-di-GMP receptor FimW	23		0.41	1	0.5	0.11	0.01	0	0	0	0	0	0	0	0	0	0	0	0	0	0	0	0		8.3
Q9HUK6	fimX	PA4959	FimX	23		0.13	1	0.84	0.42	0.08	0.05	0.01	0	0	0	0	0	0	0	0	0	0	0	0	0	0		8.4
Q9HVL2	fklB	PA4572	Peptidyl-prolyl cis-trans isomerase (EC 5.2.1.8)	16		0.91	1	0.52	0.19	0.05	0.04	0.01	0	0	0	0	0	0	0	0	0	0	0	0	0	0.01		9.8
G3XD64	fleN	PA1454	Antiactivator FleN	12		0.99	1	0.43	0.15	0.02	0.03	0	0	0	0	0	0	0	0	0	0	0	0	0	0	0		8.4
G3XCV0	fleQ	PA1097	Transcriptional regulator FleQ	30		0.7	1	0.71	0.26	0.04	0.03	0	0	0	0	0	0	0	0	0	0	0	0	0	0	0		9.1
Q9I4N3	fleR	PA1099	Response regulator protein FleR	20		0.76	1	0.51	0.16	0.04	0.01	0	0	0	0	0	0	0	0	0	0	0	0	0	0	0		8.6
Q9I4Q0	flgD	PA1079	Basal-body rod modification protein FlgD	10		1	0.52	0.16	0.05	0.02	0.01	0	0	0	0	0	0	0	0	0	0.01	0	0	0	0	0		8
Q9I4P9	flgE	PA1080	Flagellar hook protein FlgE	8		1	0.96	0.37	0.13	0	0	0	0	0	0	0	0	0	0	0	0.01	0	0	0	0	0.05		8.3
Q9I4P6	flgH	PA1083	Flagellar L-ring protein (Basal body L-ring protein)	3		1	0.97	0.31	0.04	0	0	0	0	0	0	0	0	0	0	0	0	0	0	0	0	0		7.5
Q9I4P5	flgI	PA1084	Flagellar P-ring protein (Basal body P-ring protein)	14		1	0.94	0.46	0.16	0	0	0	0	0	0	0	0	0	0	0	0	0	0	0	0	0		8.3
Q9I4P3	flgK	PA1086	Flagellar hook-associated protein 1	11		0.79	1	0.19	0.11	0	0	0	0	0	0	0	0	0	0	0	0	0	0	0	0	0.04		7.3
Q9I4P2	flgL	PA1087	Flagellar hook-associated protein type 3 FlgL	11		1	0.7	0.23	0.03	0	0	0	0	0	0	0.01	0.05	0.35	0.57	0	0	0	0	0	0	0		7.8
Q9HYP5	flgM	PA3351	Anti-sigma-28 factor (Negative regulator of flagellin synthesis)	7		0.71	1	0.57	0.19	0.06	0.03	0.01	0.01	0.01	0	0	0	0	0	0	0	0	0	0	0	0.01		8.8
Q9I3P9	flhA	PA1452	Flagellar biosynthesis protein FlhA	3		0.22	0.71	1	0.49	0	0	0	0	0	0	0	0	0	0	0	0	0	0	0	0	0		7.2
Q9I3P8	flhF	PA1453	Flagellar biosynthesis protein FlhF (Flagella-associated GTP-binding protein)	2		0.2	0.33	0.93	1	0.31	0	0	0	0	0	0	0	0	0	0	0	0	0	0	0	0		7.3
P29248	fliA	PA1455	RNA polymerase sigma factor FliA (RNA polymerase sigma factor for flagellar operon) (Sigma F) (Sigma-28)	14		0.87	0.86	0.42	0.16	0.02	0.02	0.01	0	0.01	0.02	0.04	0.06	0.28	0.97	1	0.72	0.82	0.19	0.07	0	0		9.2
P72151	fliC	PA1092	B-type flagellin	34		0.09	0.1	0.06	0.03	0.01	0.01	0	0	0	0	0	0	0	0	0	0	0	0	0	0	1		9.9
Q9K3C5	fliD	PA1094	B-type flagellar hook-associated protein 2 (HAP2) (Filament cap protein) (Flagellar cap protein)	30		1	1	0.65	0.24	0.03	0.03	0.01	0	0	0	0	0	0	0	0	0	0	0	0	0	0.01		8.7
Q51463	fliF	PA1101	Flagellar M-ring protein	14		0.98	1	0.73	0.21	0.05	0.05	0	0	0	0	0	0	0	0	0	0	0	0	0	0	0		8
Q51464	fliG	PA1102	Flagellar motor switch protein FliG	16		0.92	1	0.46	0.21	0.02	0.01	0	0	0	0	0	0	0	0	0	0	0	0	0	0	0		8.4
Q9I4N1	fliI	PA1104	Flagellum-specific ATP synthase (EC 7.1.2.2)	3		0.21	1	0.34	0	0	0	0	0	0	0	0	0	0	0	0	0	0	0	0	0	0		7
Q51465	fliM	PA1443	Flagellar motor switch protein FliM	13		0.65	1	0.69	0.3	0.03	0.05	0	0	0	0	0	0	0	0	0	0	0	0	0	0	0		8.3
Q51466	fliN	PA1444	Flagellar motor switch protein FliN	3		1	0.83	0.62	0.32	0.07	0.05	0.09	0	0	0	0	0	0	0	0	0	0	0	0	0	0		8.8
Q51467	fliO	PA1445	Flagellar protein FliO	3		0	1	0.74	0	0	0	0	0	0	0	0	0	0	0	0	0	0	0	0	0	0		7.5
Q9I4N6	fliS	PA1095	Flagellar secretion chaperone FliSB (B-type flagellar protein FliS)	12		1	0.76	0.37	0.15	0.02	0	0	0	0	0	0	0	0	0	0	0	0	0	0	0	0		8.8
O85732	fmt	PA0018	Methionyl-tRNA formyltransferase (EC 2.1.2.9)	20		0.35	1	0.83	0.4	0.1	0.06	0.02	0	0	0	0	0	0	0	0	0	0	0	0	0	0		9.2
Q9I6E3	folA	PA0350	Dihydrofolate reductase (EC 1.5.1.3)	10		1	0.67	0.26	0.01	0	0	0	0	0	0	0	0	0	0	0	0	0	0	0	0	0		9
Q9I5V5	folB	PA0582	7,8-dihydroneopterin aldolase (EC 4.1.2.25)	4		0.43	1	0.77	0.4	0.09	0.13	0	0	0	0	0	0	0	0	0	0	0	0	0	0	0		8.1
Q9HZA8	folC	PA3111	Dihydrofolate synthase/folylpolyglutamate synthase (EC 6.3.2.12) (Folylpoly-gamma-glutamate synthetase-dihydrofolate synthetase) (Folylpolyglutamate synthetase)	21		0.66	1	0.46	0.18	0.05	0.03	0.01	0	0	0	0	0	0	0	0	0	0	0	0	0	0		9
Q9I2U6	folD	PA1796	Bifunctional protein FolD [Includes: Methylenetetrahydrofolate dehydrogenase (EC 1.5.1.5); Methenyltetrahydrofolate cyclohydrolase (EC 3.5.4.9)]	15		0.61	1	0.61	0.24	0.05	0.04	0.01	0	0	0	0	0	0	0	0	0	0	0	0	0	0		9.6
Q9HYG8	folE1	PA3438	GTP cyclohydrolase 1 1 (EC 3.5.4.16) (GTP cyclohydrolase I 1) (GTP-CH-I 1)	3		0	0	0	0	0.87	1	0	0	0	0	0	0	0	0	0	0	0	0	0	0	0		6.7
Q9I351	folE2	PA1674	GTP cyclohydrolase 1 2 (EC 3.5.4.16) (GTP cyclohydrolase I 2) (GTP-CH-I 2)	8		0	0.08	1	0.88	0.15	0.15	0.01	0	0	0	0.02	0.02	0.01	0.02	0.02	0.02	0	0	0	0	0.06		8.6
Q9HV71	folK	PA4728	2-amino-4-hydroxy-6-hydroxymethyldihydropteridine pyrophosphokinase (EC 2.7.6.3) (6-hydroxymethyl-7,8-dihydropterin pyrophosphokinase) (PPPK) (7,8-dihydro-6-hydroxymethylpterin-pyrophosphokinase) (HPPK)	9		1	0.63	0.27	0.03	0	0	0	0	0	0	0	0	0	0	0	0	0	0	0	0	0		8.7
Q9HYG9	folM	PA3437	Dihydromonapterin reductase, FolM	7		0.61	1	0.99	0	0	0	0	0	0	0	0	0	0	0	0	0	0	0	0	0	0		7.6
Q9HV49	folP	PA4750	Dihydropteroate synthase (DHPS) (EC 2.5.1.15) (Dihydropteroate pyrophosphorylase)	19		0.63	1	0.5	0.17	0.02	0.02	0	0	0	0	0	0	0	0	0	0	0	0	0	0	0		8.8
Q9HYG7	folX	PA3439	D-erythro-7,8-dihydroneopterin triphosphate epimerase	5		0.18	1	0.6	0.3	0.07	0.07	0	0	0	0	0	0	0	0	0	0	0	0	0	0	0		8.8
Q9HYK7	fpr	PA3397	Ferredoxin--NADP reductase (EC 1.18.1.2)	21		1	0.84	0.5	0.17	0.04	0.04	0.02	0	0	0	0	0	0	0	0	0	0	0	0	0	0		9.9
P42512	fptA	PA4221	Fe(3+)-pyochelin receptor (Fe(III)-pyochelin receptor)	6		0.6	1	0	0.32	0.71	0.62	0.51	0.25	0.26	0	0.12	0.43	0.46	0	0.14	0.18	0	0	0	0	0.02		7.3
P48632	fpvA	PA2398	Ferripyoverdine receptor	2		1	0.79	0.18	0	0	0	0	0	0	0	0	0	0	0	0	0	0	0	0	0	0		7
O82853	frr	PA3653	Ribosome-recycling factor (RRF) (Ribosome-releasing factor)	25		1	0.7	0.41	0.15	0.04	0.03	0.03	0.01	0.01	0	0	0	0	0	0	0.01	0	0	0	0	0.01		10.2
Q9HY57	fruA	PA3560	Phosphotransferase system transporter fructose-specific IIBC component, FruA	4		0.94	1	0.61	0.23	0	0	0	0	0	0	0	0	0	0	0	0	0	0	0	0	0		7.5
Q9HY55	fruI	PA3562	Phosphocarrier protein HPr (EC 2.7.3.9) (Phosphotransferase system enzyme I)	40		0.36	1	0.84	0.45	0.1	0.1	0.02	0	0	0	0	0	0	0	0	0	0	0	0	0	0		8.6
Q9HY56	fruK	PA3561	Phosphofructokinase	16		0.54	1	0.57	0.39	0.11	0.01	0	0	0	0	0	0	0	0	0	0	0	0	0	0	0		8.7
Q9HY54	fruR	PA3563	Catabolite repressor/activator (Fructose repressor)	21		0.45	1	0.96	0.44	0.14	0.11	0.02	0	0	0	0	0	0	0	0	0	0	0	0	0	0		8.7
P47203	ftsA	PA4408	Cell division protein FtsA	34		0.89	1	0.69	0.31	0.08	0.07	0.02	0	0	0	0	0	0	0	0	0	0	0	0	0	0		9.4
Q9HXZ6	ftsB	PA3634	Cell division protein FtsB	2		0	0	0	0	0	0	0	0.38	0.52	1	0.46	0	0	0	0	0	0	0	0	0	0		7
Q9I6C0	ftsE	PA0374	Cell division ATP-binding protein FtsE	11		0.13	1	0.48	0.13	0.14	0.16	0.02	0	0	0	0	0	0	0	0	0	0	0	0	0	0		7.9
Q9HV48	ftsH	PA4751	ATP-dependent zinc metalloprotease FtsH (EC 3.4.24.-)	27		0.17	0.4	0.5	0.51	0.58	0.61	0.46	0.62	0.45	0.53	1	0.83	0.6	0.23	0.11	0.2	0.21	0.14	0.07	0.07	0.11		8.2
G3XD46	ftsI	PA4418	Peptidoglycan D,D-transpeptidase FtsI (EC 3.4.16.4) (Penicillin-binding protein 3) (PBP-3)	9		0	0	0	0	0.12	0.69	1	0.64	0.63	0	0	0.11	0	0	0	0.04	0	0	0	0	0		6.8
Q9I0M3	ftsK	PA2615	DNA translocase FtsK	26		0.67	1	0.64	0.28	0.05	0.03	0.01	0	0	0	0	0	0	0	0	0	0	0	0	0	0		8.4
Q9I6B9	ftsX	PA0375	Cell division protein FtsX	8		0.3	1	0.46	0.23	0.09	0.07	0.01	0	0	0	0	0	0	0	0	0	0	0	0	0	0		8.3
Q9I6C1	ftsY	PA0373	Signal recognition particle receptor FtsY (SRP receptor)	26		1	0.9	0.56	0.31	0.06	0.04	0.01	0	0	0	0	0	0	0	0	0	0	0	0	0	0		9
P47204	ftsZ	PA4407	Cell division protein FtsZ	31		1	0.94	0.61	0.26	0.06	0.05	0.03	0.01	0.01	0	0	0	0	0	0	0	0	0	0	0	0.01		9.8
Q9I587	fumC1	PA0854	Fumarate hydratase class II 1 (Fumarase C 1) (EC 4.2.1.2) (Aerobic fumarase 1) (Iron-independent fumarase 1)	25		0	0.12	1	0.76	0.21	0.15	0.03	0	0	0	0	0	0	0	0	0	0	0	0	0	0		8.8
Q51404	fumC2	PA4470	Fumarate hydratase class II 2 (Fumarase C 2) (EC 4.2.1.2) (Aerobic fumarase 2) (Iron-independent fumarase 2)	20		0	0.13	1	0.7	0.24	0.21	0.05	0.01	0	0	0	0	0	0	0	0	0	0	0	0	0		9.2
Q03456	fur	PA4764	Ferric uptake regulation protein (Ferric uptake regulator)	10		0.87	0.97	1	0.61	0.18	0.16	0.05	0	0	0	0	0	0	0	0	0	0	0	0	0	0		10
Q9HWD2	fusA	PA4266	Elongation factor G 1 (EF-G 1)	64		0.54	1	0.85	0.48	0.17	0.13	0.05	0.02	0.01	0	0	0	0	0	0	0	0	0	0	0	0		10.8
Q9I244	fusB	PA2071	Elongation factor G 2 (EF-G 2)	30		0.48	1	0.77	0.33	0.06	0.05	0.01	0	0	0	0	0	0	0	0	0	0	0	0	0	0		8.5
Q51373	gacA	PA2586	Response regulator GacA (Global activator)	10		1	0.87	0.38	0.13	0.02	0	0	0	0	0	0	0	0	0	0	0	0	0	0	0	0		8.5
G3XD98	gacS	PA0928	Histidine kinase (EC 2.7.13.3)	9		0.62	1	0.31	0.38	0	0	0	0	0	0	0	0	0	0	0	0	0	0	0	0	0		7.1
Q9I291	galU	PA2023	UTP--glucose-1-phosphate uridylyltransferase (EC 2.7.7.9) (Alpha-D-glucosyl-1-phosphate uridylyltransferase) (UDP-glucose pyrophosphorylase) (UDPGP) (Uridine diphosphoglucose pyrophosphorylase)	22		0.9	1	0.44	0.16	0.03	0.02	0.01	0.01	0	0.01	0	0	0	0	0	0	0	0	0	0	0		9.6
P27726	gap	PA3195	Glyceraldehyde-3-phosphate dehydrogenase (GAPDH) (EC 1.2.1.12) (NAD-dependent glyceraldehyde-3-phosphate dehydrogenase)	18		0.04	0.55	1	0.52	0.11	0.12	0.01	0	0	0	0	0	0	0	0	0	0	0	0	0	0		8.8
Q9HVT8	gatA	PA4483	Glutamyl-tRNA(Gln) amidotransferase subunit A (Glu-ADT subunit A) (EC 6.3.5.7)	29		0.17	0.95	1	0.59	0.18	0.13	0.04	0.01	0	0	0	0	0	0	0	0	0	0	0	0	0		9.6
Q9HVT7	gatB	PA4484	Aspartyl/glutamyl-tRNA(Asn/Gln) amidotransferase subunit B (Asp/Glu-ADT subunit B) (EC 6.3.5.-)	41		0.13	1	0.94	0.55	0.2	0.13	0.05	0.01	0	0	0	0	0	0	0	0	0	0	0	0	0		9.6
Q9HVT9	gatC	PA4482	Glutamyl-tRNA(Gln) amidotransferase subunit C (Glu-ADT subunit C) (EC 6.3.5.-)	5		0.16	0.81	1	0.7	0.14	0.07	0.04	0.01	0	0	0	0	0	0	0	0	0	0	0	0	0		9.8
Q9I3S3	gbuA	PA1421	Guanidinobutyrase (EC 3.5.3.7)	5		0	0	1	0.74	0	0.05	0	0	0	0	0	0	0	0	0	0	0	0	0	0	0		6.9
Q9I1I5	gcd	PA2290	Glucose dehydrogenase	38		0.42	1	0.98	0.66	0.45	0.35	0.2	0.1	0.06	0.01	0	0	0.01	0	0	0	0	0	0	0	0		9
Q9I671	gcdH	PA0447	Glutaryl-CoA dehydrogenase	18		0.03	0.57	1	0.68	0.18	0.14	0.04	0.01	0	0	0	0	0	0	0	0	0	0	0	0	0		9.1
Q9I136	gcvH1	PA2446	Glycine cleavage system H protein 1	4		1	0.58	0.34	0.14	0.04	0.03	0.04	0.02	0.01	0	0	0	0	0	0	0	0	0	0	0	0		9.2
Q9HTX6	gcvH2	PA5214	Glycine cleavage system H protein 2	6		1	0.75	0.41	0.16	0.03	0.03	0.04	0.02	0.02	0	0.01	0	0	0	0	0	0	0	0	0	0.01		10.1
Q9I137	gcvP1	PA2445	Glycine dehydrogenase (decarboxylating) 1 (EC 1.4.4.2) (Glycine cleavage system P-protein 1) (Glycine decarboxylase 1) (Glycine dehydrogenase (aminomethyl-transferring) 1)	38		0	0	0.74	1	0.32	0.25	0.05	0.01	0	0	0	0	0	0	0	0	0	0	0	0	0		8.6
Q9HTX7	gcvP2	PA5213	Glycine dehydrogenase (decarboxylating) 2 (EC 1.4.4.2) (Glycine cleavage system P-protein 2) (Glycine decarboxylase 2) (Glycine dehydrogenase (aminomethyl-transferring) 2)	5		0	0	0	1	0.48	0	0	0	0	0	0	0	0	0	0	0	0	0	0	0	0		6.3
Q9HTX5	gcvT	PA5215	Aminomethyltransferase (EC 2.1.2.10) (Glycine cleavage system T protein)	18		0.87	1	0.49	0.19	0.03	0.03	0.01	0	0	0	0	0	0	0	0	0	0	0	0	0	0		9.3
Q9I140	gcvT2	PA2442	Glycine cleavage system T protein (EC 2.1.2.10)	17		0.87	1	0.64	0.23	0.02	0.05	0	0	0	0	0	0	0	0	0	0	0	0	0	0	0		8.8
Q9HVJ7	gdhA	PA4588	Glutamate dehydrogenase	9		0	0	0.08	1	0.55	0.53	0.19	0	0	0	0	0	0	0	0	0	0	0	0	0	0		7.4
Q9HZE0	gdhB	PA3068	NAD-specific glutamate dehydrogenase (NAD-GDH) (EC 1.4.1.2) (NAD(+)-dependent glutamate dehydrogenase)	102		0.01	0.44	1	0.71	0.23	0.21	0.04	0.01	0	0	0	0	0	0	0	0	0	0	0	0	0		9.1
Q9I406	ggt	PA1338	Glutathione hydrolase proenzyme (EC 3.4.19.13) (Gamma-glutamyltranspeptidase proenzyme) (EC 2.3.2.2) [Cleaved into: Glutathione hydrolase large chain; Glutathione hydrolase small chain]	20		0.74	1	0.7	0.24	0.02	0.01	0.01	0	0	0	0	0	0	0	0	0	0	0	0	0	0		8.3
Q9I636	glcB	PA0482	Malate synthase G (EC 2.3.3.9)	38		0.37	1	0.74	0.4	0.11	0.08	0.03	0	0	0	0	0	0	0	0	0	0	0	0	0	0		9.4
Q9HZ46	glk	PA3193	Glucokinase (EC 2.7.1.2) (Glucose kinase)	5		0.45	1	0.17	0	0	0	0	0	0	0	0	0	0	0	0	0	0	0	0	0	0		7.6
Q9HV50	glmM	PA4749	Phosphoglucosamine mutase (EC 5.4.2.10)	22		0.73	1	0.69	0.27	0.06	0.05	0.01	0	0	0	0	0	0	0	0	0	0	0	0	0	0		9.1
Q9HT24	glmR	PA5550	GlmR transcriptional regulator	2		1	0.27	0.2	0	0	0	0	0	0	0	0	0	0	0	0	0	0	0	0	0	0		7.4
Q9HT25	glmS	PA5549	Glutamine--fructose-6-phosphate aminotransferase [isomerizing] (EC 2.6.1.16) (D-fructose-6-phosphate amidotransferase) (GFAT) (Glucosamine-6-phosphate synthase) (Hexosephosphate aminotransferase) (L-glutamine--D-fructose-6-phosphate amidotransferase)	34		0.06	0.76	1	0.53	0.16	0.12	0.04	0.01	0	0	0	0	0	0	0	0	0	0	0	0	0		9.3
Q9HT22	glmU	PA5552	Bifunctional protein GlmU [Includes: UDP-N-acetylglucosamine pyrophosphorylase (EC 2.7.7.23) (N-acetylglucosamine-1-phosphate uridyltransferase); Glucosamine-1-phosphate N-acetyltransferase (EC 2.3.1.157)]	26		0	0.51	1	0.57	0.29	0.27	0.19	0.1	0.04	0.01	0.01	0	0	0	0	0	0	0	0	0	0		9.2
Q9HU65	glnA	PA5119	Glutamine synthetase (GS) (EC 6.3.1.2) (Glutamate--ammonia ligase) (Glutamine synthetase I beta) (GSI beta)	37		0.01	0.01	0.01	0	0.29	0.81	1	0.67	0.34	0.14	0.08	0.02	0	0	0	0	0	0	0	0	0		9.7
Q9Z9H0	glnD	PA3658	Bifunctional uridylyltransferase/uridylyl-removing enzyme (UTase/UR) (Bifunctional [protein-PII] modification enzyme) (Bifunctional nitrogen sensor protein) [Includes: [Protein-PII] uridylyltransferase (PII uridylyltransferase) (UTase) (EC 2.7.7.59); [Protein-PII]-UMP uridylyl-removing enzyme (UR) (EC 3.1.4.-)]	11		0.21	1	0.84	0.46	0.09	0.08	0.02	0	0	0	0	0	0	0	0	0	0	0	0	0	0		7.9
Q9HUF4	glnE	PA5014	Bifunctional glutamine synthetase adenylyltransferase/adenylyl-removing enzyme (ATP:glutamine synthetase adenylyltransferase) (ATase) [Includes: Glutamine synthetase adenylyl-L-tyrosine phosphorylase (EC 2.7.7.89) (Adenylyl removase) (AR) (AT-N); Glutamine synthetase adenylyl transferase (EC 2.7.7.42) (Adenylyl transferase) (AT) (AT-C)]	30		0.08	0.95	1	0.38	0.08	0.06	0.01	0	0	0	0	0	0.03	0	0	0	0	0	0	0	0		8.1
Q9HTR6	glnK	PA5288	Nitrogen regulatory protein P-II 2	16		0.94	1	0.56	0.2	0.05	0.03	0.01	0	0	0	0	0	0	0	0	0	0	0	0	0	0		9.7
Q9I2U8	glnS	PA1794	Glutamine--tRNA ligase (EC 6.1.1.18) (Glutaminyl-tRNA synthetase) (GlnRS)	47		0.61	1	0.67	0.3	0.1	0.07	0.03	0	0	0	0	0	0	0	0	0	0	0	0	0	0		9.7
Q9HU72	gloA	PA5111	Lactoylglutathione lyase (EC 4.4.1.5) (Aldoketomutase) (Glyoxalase I) (Glx I) (Ketone-aldehyde mutase) (Methylglyoxalase) (S-D-lactoylglutathione methylglyoxal lyase)	12		0.62	1	0.46	0.12	0.01	0.01	0	0	0	0	0	0	0	0	0	0	0	0	0	0	0		9.2
Q9HY85	gloA1	PA3524	Lactoylglutathione lyase (EC 4.4.1.5) (Glyoxalase I)	7		0.94	1	0.55	0.21	0.02	0.02	0	0	0	0	0	0	0	0	0	0	0	0	0	0	0		9.4
Q9I2T1	gloB	PA1813	Hydroxyacylglutathione hydrolase (EC 3.1.2.6) (Glyoxalase II) (Glx II)	11		1	0.78	0.43	0.17	0.01	0.01	0.01	0	0	0	0	0	0	0	0	0	0	0	0	0.01	0.01		8.7
P52111	glpD	PA3584	Glycerol-3-phosphate dehydrogenase (EC 1.1.5.3)	37		0.56	1	0.51	0.21	0.06	0.06	0.01	0	0.01	0	0	0	0	0	0	0	0	0	0	0	0		9.3
Q9I5U8	glpE	PA0589	Thiosulfate sulfurtransferase GlpE (EC 2.8.1.1)	4		1	0.75	0.06	0	0	0	0.03	0	0	0	0	0	0	0	0	0	0	0	0	0	0		8.6
Q9HY41	glpK1	PA3579	Glycerol kinase 1 (EC 2.7.1.30) (ATP:glycerol 3-phosphotransferase 1) (Glycerokinase 1) (GK 1)	22		0.43	1	0.62	0.26	0.07	0.06	0.02	0	0	0	0	0	0	0	0	0	0	0	0	0	0		8.8
Q51390	glpK2	PA3582	Glycerol kinase 2 (EC 2.7.1.30) (ATP:glycerol 3-phosphotransferase 2) (Glycerokinase 2) (GK 2)	27		0.29	1	0.68	0.27	0.05	0.02	0.01	0	0	0	0	0	0	0	0	0	0	0	0	0	0		8.5
Q51391	glpR	PA3583	Glycerol-3-phosphate regulon repressor	7		0.62	1	0.71	0.42	0.13	0.12	0.07	0.02	0	0	0	0	0	0	0	0	0	0	0	0	0		8.2
Q9HTV5	glpT	PA5235	Glycerol-3-phosphate transporter	2		0.26	0.65	1	0	0	0	0	0	0	0	0	0	0	0	0	0	0	0	0	0	0		7
Q9I387	glsA	PA1638	Glutaminase (EC 3.5.1.2)	8		0	0.64	1	0.35	0	0	0	0	0	0	0	0	0	0	0	0	0	0	0	0	0		7.9
P14165	gltA	PA1580	Citrate synthase (EC 2.3.3.16)	28		0	0.01	0.51	1	0.32	0.23	0.12	0.02	0	0	0	0	0	0	0	0	0	0	0	0	0		9.7
Q9HUD5	gltB	PA5036	Glutamate synthase large chain	51		0	0.03	0.66	1	0.4	0.35	0.07	0	0	0	0	0	0	0	0	0	0	0	0	0	0		8.2
G3XD09	gltD	PA5035	Glutamate synthase small chain	22		0.15	0.55	1	0.79	0.39	0.23	0.04	0.01	0	0	0	0	0	0	0	0	0	0	0	0	0		8.4
Q9HT91	gltP	PA5479	Probable proton/glutamate-aspartate symporter	4		0.24	1	0.83	0.5	0.34	0.21	0.13	0.09	0.07	0.09	0.07	0.07	0.04	0	0	0.02	0	0	0	0	0		8.1
G3XCY6	gltR	PA3192	Two-component response regulator GltR	2		1	0.87	0.67	0.25	0	0	0	0	0	0	0	0	0	0	0	0	0	0	0	0	0		7.6
Q9XCL6	gltX	PA3134	Glutamate--tRNA ligase (EC 6.1.1.17) (Glutamyl-tRNA synthetase) (GluRS)	47		0.07	0.82	1	0.69	0.2	0.18	0.04	0.02	0	0	0	0	0	0	0	0	0	0	0	0	0		9.4
Q9HV75	gluQ	PA4724	Glutamyl-Q tRNA(Asp) synthetase (Glu-Q-RSs) (EC 6.1.1.-)	9		1	0.65	0.25	0	0	0	0	0	0	0	0	0	0	0	0	0	0	0	0	0	0		7.6
Q9HVI7	glyA2	PA4602	Serine hydroxymethyltransferase 3 (SHMT 3) (Serine methylase 3) (EC 2.1.2.1)	23		0.3	1	0.92	0.46	0.15	0.11	0.05	0.01	0	0	0	0	0	0	0	0	0	0	0	0	0		10.1
Q9I138	glyA2	PA2444	Serine hydroxymethyltransferase 2 (SHMT 2) (Serine methylase 2) (EC 2.1.2.1)	15		0.18	0.84	1	0.44	0.09	0.09	0.01	0	0	0	0	0	0	0	0	0	0	0	0	0	0		8.4
Q9I7B7	glyQ	PA0009	Glycine--tRNA ligase alpha subunit (EC 6.1.1.14) (Glycyl-tRNA synthetase alpha subunit) (GlyRS)	16		0.18	0.72	1	0.5	0.12	0.12	0.02	0	0	0	0	0	0	0	0	0	0	0	0	0	0		9.6
Q9I7B8	glyS	PA0008	Glycine--tRNA ligase beta subunit (EC 6.1.1.14) (Glycyl-tRNA synthetase beta subunit) (GlyRS)	46		0.14	0.72	1	0.57	0.2	0.17	0.06	0.02	0.01	0	0	0	0	0	0	0	0	0	0	0	0		9.5
Q51366	gmd	PA5453	GDP-mannose 4,6-dehydratase (EC 4.2.1.47) (GDP-D-mannose dehydratase)	9		0.18	0.62	1	0.34	0.15	0.08	0	0	0	0	0	0	0	0	0	0	0.14	0.07	0	0	0		7.9
Q9HVZ0	gmhA	PA4425	Phosphoheptose isomerase (EC 5.3.1.28) (Sedoheptulose 7-phosphate isomerase)	12		0.22	1	0.88	0.42	0.05	0.03	0	0	0	0	0	0	0	0	0	0	0	0	0	0	0		9.4
Q9I7C0	gmhB	PA0006	D-glycero-beta-D-manno-heptose-1,7-bisphosphate 7-phosphatase (EC 3.1.3.82) (D,D-heptose 1,7-bisphosphate phosphatase) (HBP phosphatase)	9		1	0.8	0.32	0.1	0	0	0	0	0	0	0	0	0	0	0	0	0	0	0	0	0		8.9
Q9HTM2	gmk	PA5336	Guanylate kinase (EC 2.7.4.8) (GMP kinase)	18		0.84	1	0.78	0.36	0.13	0.08	0.04	0	0	0	0	0	0	0	0	0	0	0	0	0	0		9.2
Q9I1F6	gntR	PA2320	Transcriptional regulator GntR	6		0	0	0	0	0.58	1	0.05	0.03	0.38	0	0	0	0	0	0	0	0	0	0	0	0		7.3
P23189	gor	PA2025	Glutathione reductase (GR) (GRase) (EC 1.8.1.7)	28		0.2	1	0.87	0.44	0.07	0.06	0.01	0	0	0	0	0	0	0	0	0	0	0	0	0	0		9
Q9S586	gph1	PA0608	Phosphoglycolate phosphatase 1 (PGP 1) (PGPase 1) (EC 3.1.3.18)	5		1	0.81	0.67	0.14	0	0	0	0	0	0	0	0	0	0	0	0	0	0	0	0	0		7.5
Q9HU53	gpmI	PA5131	2,3-bisphosphoglycerate-independent phosphoglycerate mutase (BPG-independent PGAM) (Phosphoglyceromutase) (iPGM) (EC 5.4.2.12)	35		0.73	1	0.57	0.27	0.06	0.04	0.02	0	0	0	0	0	0	0	0	0	0	0	0	0	0		9.6
Q9I3A8	gpsA	PA1614	Glycerol-3-phosphate dehydrogenase [NAD(P)+] (EC 1.1.1.94) (NAD(P)H-dependent glycerol-3-phosphate dehydrogenase)	23		0.94	1	0.46	0.17	0.03	0.02	0	0	0	0	0	0	0	0	0	0	0	0	0	0	0		9
Q9HV46	greA	PA4755	Transcription elongation factor GreA (Transcript cleavage factor GreA)	14		1	0.72	0.42	0.17	0.04	0.04	0.04	0.01	0.01	0	0.01	0	0	0	0	0.01	0	0	0	0	0.01		10.2
Q9HZY5	greB	PA2859	Transcription elongation factor GreB (Transcript cleavage factor GreB)	9		0	0.38	0.24	0.45	1	0.99	0.95	0.33	0.72	0.14	0	0	0	0	0	0	0	0	0	0	0		8.3
P30718	groL	PA4385	60 kDa chaperonin (GroEL protein) (Protein Cpn60)	73		0.02	0.02	0.01	0.01	0.12	0.58	1	0.71	0.49	0.2	0.11	0.04	0.02	0.01	0.01	0.01	0	0	0	0	0.01		11
P30720	groS	PA4386	10 kDa chaperonin (GroES protein) (Protein Cpn10)	11		0.67	1	0.86	0.55	0.27	0.17	0.11	0.04	0.03	0.01	0.02	0	0	0	0	0.01	0	0	0.01	0	0.02		11
Q9HV42	grpE	PA4762	Protein GrpE (HSP-70 cofactor)	19		0.6	1	0.87	0.58	0.24	0.2	0.08	0.02	0.01	0	0	0	0	0	0	0	0	0	0	0	0		10.2
Q9HU55	grx	PA5129	Glutaredoxin	6		1	0.66	0.18	0.07	0	0	0	0	0	0	0	0	0	0	0	0	0	0	0	0	0		9.3
Q9HTY6	gshA	PA5203	Glutamate--cysteine ligase (EC 6.3.2.2) (Gamma-ECS) (GCS) (Gamma-glutamylcysteine synthetase)	27		0.51	1	0.58	0.21	0.05	0.04	0.02	0	0	0	0	0	0	0	0	0	0	0	0	0	0		8.9
Q9I697	gshB	PA0407	Glutathione synthetase (EC 6.3.2.3) (GSH synthetase) (GSH-S) (GSHase) (Glutathione synthase)	25		0.01	0.53	1	0.54	0.16	0.12	0.02	0	0	0	0	0	0	0	0	0	0	0	0	0	0		9.1
Q9HXM6	guaA	PA3769	GMP synthase [glutamine-hydrolyzing] (EC 6.3.5.2) (GMP synthetase) (Glutamine amidotransferase)	46		0.22	1	0.89	0.43	0.1	0.09	0.02	0	0	0	0	0	0	0	0	0	0	0	0	0	0		9.8
Q9HXM5	guaB	PA3770	Inosine-5'-monophosphate dehydrogenase (IMP dehydrogenase) (IMPD) (IMPDH) (EC 1.1.1.205)	42		0	0	0.02	0.94	1	0.89	0.34	0.11	0.05	0.02	0.01	0	0	0	0	0	0	0	0	0	0		9.9
P48372	gyrA	PA3168	DNA gyrase subunit A (EC 5.6.2.2)	57		0	0.54	1	0.67	0.28	0.22	0.07	0.02	0.01	0	0	0	0	0	0	0	0	0	0	0	0		9.5
Q9I7C2	gyrB	PA0004	DNA gyrase subunit B (EC 5.6.2.2)	50		0.44	1	0.81	0.39	0.09	0.07	0.03	0.01	0	0	0	0	0	0	0	0	0	0	0	0	0		9.5
Q9I4K0	hchA	PA1135	Protein/nucleic acid deglycase HchA (EC 3.1.2.-) (EC 3.5.1.-) (EC 3.5.1.124) (Maillard deglycase)	12		0.59	1	0.56	0.23	0.06	0.05	0.02	0	0	0	0	0	0	0	0	0	0	0	0	0	0		8.7
G3XD12	hcnC	PA2195	Hydrogen cyanide synthase subunit HcnC (HcnC) (EC 1.4.99.5) (Glycine dehydrogenase (cyanide-forming))	3		0	1	1	0	0	0	0	0	0	0	0	0	0	0	0	0	0	0	0	0	0		6.5
Q9I747	hcp1	PA0085	Protein hcp1	12		0.18	1	0.8	0.48	0.15	0.15	0.06	0.02	0.01	0	0	0	0	0	0	0	0	0	0	0	0		9.5
P42807	hemA	PA4666	Glutamyl-tRNA reductase (GluTR) (EC 1.2.1.70)	23		0.58	1	0.76	0.26	0.03	0.02	0	0	0	0	0	0	0	0	0	0	0	0	0	0	0		8.8
Q59643	hemB	PA5243	Delta-aminolevulinic acid dehydratase (ALAD) (ALADH) (EC 4.2.1.24) (Porphobilinogen synthase)	21		0	0	0.21	1	0.71	0.45	0.19	0.06	0.02	0	0	0	0	0	0	0	0	0	0	0	0		9.5
Q60169	hemC	PA5260	Porphobilinogen deaminase (PBG) (EC 2.5.1.61) (Hydroxymethylbilane synthase) (HMBS) (Pre-uroporphyrinogen synthase)	21		1	0.91	0.48	0.15	0.01	0.01	0	0	0	0	0	0	0	0	0	0	0	0	0	0	0		9.3
P48246	hemD	PA5259	Uroporphyrinogen-III synthase (UROS) (EC 4.2.1.75) (Hydroxymethylbilane hydrolyase [cyclizing]) (Uroporphyrinogen-III cosynthase)	7		1	0.49	0.23	0.03	0.01	0	0	0	0	0	0	0	0	0	0	0	0	0	0	0	0		8.5
P95458	hemE	PA5034	Uroporphyrinogen decarboxylase (UPD) (URO-D) (EC 4.1.1.37)	12		0.31	1	0.77	0.35	0.04	0.04	0.01	0	0	0	0	0	0	0	0	0	0	0	0	0	0		9.2
P43898	hemF	PA0024	Oxygen-dependent coproporphyrinogen-III oxidase (CPO) (Coprogen oxidase) (Coproporphyrinogenase) (EC 1.3.3.3)	18		0.5	1	0.69	0.36	0.08	0.08	0.02	0	0	0	0	0	0	0	0	0	0	0	0	0	0		9
Q9HVD7	hemH	PA4655	Ferrochelatase (EC 4.99.1.1) (Heme synthase) (Protoheme ferro-lyase)	13		1	0.67	0.37	0.11	0.02	0	0	0	0	0	0	0	0	0	0	0	0	0	0	0	0		8.1
P48247	hemL	PA3977	Glutamate-1-semialdehyde 2,1-aminomutase (GSA) (EC 5.4.3.8) (Glutamate-1-semialdehyde aminotransferase) (GSA-AT)	27		0.67	1	0.79	0.36	0.08	0.07	0.02	0	0	0	0	0	0	0	0	0	0	0	0	0	0		9.8
P77915	hemN	PA1546	Oxygen-independent coproporphyrinogen III oxidase (CPO) (EC 1.3.98.3) (Coproporphyrinogen III dehydrogenase) (CPDH)	14		0.77	1	0.72	0.17	0.04	0.03	0.05	0.07	0	0	0	0	0	0	0	0.06	0	0	0	0	0.05		7.9
O68281	hexR	PA3184	HTH-type transcriptional regulator HexR (Hex regulon repressor)	8		0	0.09	0.31	1	0.66	0.48	0.07	0	0	0	0	0	0	0	0	0	0	0	0	0	0		7.8
Q9HUM3	hflC	PA4941	Protein HflC	19		0	0	0	0.01	0.03	0.11	0.19	0.4	0.73	0.51	0.9	0.84	1	0.34	0.32	0.52	0.36	0.24	0.22	0.14	0.69		8.7
Q9I0L1	hflD	PA2627	High frequency lysogenization protein HflD homolog	7		0	0	0	0	0	0	0	0	0.95	0.77	0	0	0	0	0	1	0	0	0	0	0		6.7
Q9HUM2	hflK	PA4942	Protein HflK	23		0.26	0.2	0.08	0.08	0.09	0.12	0.25	0.48	0.65	0.53	1	0.78	0.75	0.53	0.48	0.49	0.31	0.29	0.25	0.19	0.6		8.8
Q9HUM1	hflX	PA4943	GTPase HflX (GTP-binding protein HflX)	15		0	0	0	0	0.05	0.09	0.24	0.42	0.55	0.52	1	0.54	0.56	0.22	0.04	0	0	0	0	0	0		8
Q9HUM0	hfq	PA4944	RNA-binding protein Hfq	9		0	0.36	0.71	1	0.74	0.72	0.7	0.79	0.72	0.21	0.39	0.75	0.32	0.1	0.1	0.12	0.06	0.03	0.03	0.05	0.1		9.6
Q9HU43	hisA	PA5141	1-(5-phosphoribosyl)-5-[(5-phosphoribosylamino)methylideneamino] imidazole-4-carboxamide isomerase (EC 5.3.1.16) (Phosphoribosylformimino-5-aminoimidazole carboxamide ribotide isomerase)	18		1	0.7	0.33	0.14	0.03	0.03	0.02	0	0	0	0	0	0	0	0	0	0	0	0	0	0		9.4
Q9HU41	hisB	PA5143	Imidazoleglycerol-phosphate dehydratase (IGPD) (EC 4.2.1.19)	12		0	0.03	0.04	0.06	0.64	1	0.36	0.11	0.05	0.01	0	0	0	0	0	0	0	0	0	0	0		8.8
Q9HVX0	hisC1	PA4447	Histidinol-phosphate aminotransferase 1 (EC 2.6.1.9) (Imidazole acetol-phosphate transaminase 1)	15		0.38	1	0.72	0.29	0.06	0.05	0.02	0.02	0	0.01	0	0	0	0	0	0	0	0	0	0	0		9
Q9HZ68	hisC2	PA3165	Histidinol-phosphate aminotransferase 2 (EC 2.6.1.9) (Imidazole acetol-phosphate transaminase 2)	20		0.73	1	0.55	0.19	0.04	0.03	0.01	0	0	0	0	0	0	0	0	0	0	0	0	0	0		9
Q9HVW9	hisD	PA4448	Histidinol dehydrogenase (HDH) (EC 1.1.1.23)	29		0.21	1	0.77	0.38	0.09	0.08	0.03	0	0	0	0	0	0	0	0	0	0	0	0	0	0		9.3
Q9HUB6	hisE	PA5067	Phosphoribosyl-ATP pyrophosphatase (PRA-PH) (EC 3.6.1.31)	5		0.91	1	0.52	0.22	0.05	0.02	0.03	0.02	0.02	0.03	0.04	0.02	0.02	0.04	0.03	0.01	0.07	0.04	0.07	0.04	0		9.2
Q9HU44	hisF1	PA5140	Imidazole glycerol phosphate synthase subunit hisF1 (EC 4.3.2.10) (IGP synthase cyclase subunit) (IGP synthase subunit hisF1) (ImGP synthase subunit hisF1) (IGPS subunit hisF1)	19		0.89	1	0.57	0.28	0.02	0.02	0	0	0	0	0	0	0	0	0	0	0	0	0	0	0		9.1
P72139	hisF2	PA3151	Putative imidazole glycerol phosphate synthase subunit hisF2 (EC 4.3.2.10) (IGP synthase cyclase subunit) (IGP synthase subunit hisF2) (ImGP synthase subunit hisF2) (IGPS subunit hisF2)	15		0.73	1	0.41	0.16	0.04	0.07	0.07	0.01	0.01	0	0	0	0	0	0	0	0	0	0	0	0		9
Q9HVW8	hisG	PA4449	ATP phosphoribosyltransferase (ATP-PRT) (ATP-PRTase) (EC 2.4.2.17)	17		0.1	0.28	0.73	1	0.56	0.54	0.05	0	0	0	0	0	0	0	0	0	0	0	0	0	0		9.1
Q9HU42	hisH1	PA5142	Imidazole glycerol phosphate synthase subunit HisH 1 (EC 4.3.2.10) (IGP synthase glutaminase subunit 1) (EC 3.5.1.2) (IGP synthase subunit HisH 1) (ImGP synthase subunit HisH 1) (IGPS subunit HisH 1)	18		0.81	1	0.55	0.2	0.03	0.02	0.01	0	0	0	0	0	0	0	0	0	0	0	0	0	0		9.1
P72138	hisH2	PA3152	Imidazole glycerol phosphate synthase subunit HisH 2 (EC 4.3.2.10) (IGP synthase glutaminase subunit 2) (EC 3.5.1.2) (IGP synthase subunit HisH 2) (ImGP synthase subunit HisH 2) (IGPS subunit HisH 2)	14		0.72	1	0.53	0.21	0.02	0.02	0.16	0.46	0.14	0	0	0	0	0	0	0	0	0	0	0	0		9.1
Q9HUB7	hisI	PA5066	Phosphoribosyl-AMP cyclohydrolase (PRA-CH) (EC 3.5.4.19)	8		0.93	1	0.52	0.17	0.02	0.02	0.01	0	0	0	0	0	0	0	0	0	0	0	0	0	0		9
Q9HXJ5	hisS	PA3802	Histidine--tRNA ligase (EC 6.1.1.21) (Histidyl-tRNA synthetase) (HisRS)	28		0.2	1	0.97	0.42	0.08	0.06	0.02	0	0	0	0.03	0	0	0	0	0	0	0	0	0	0		9.3
Q9HUM5	hisZ	PA4939	ATP phosphoribosyltransferase regulatory subunit	23		0.01	0.14	0.75	1	0.43	0.36	0.11	0.06	0.01	0	0	0	0	0	0	0	0	0	0	0	0		9.1
Q9HVA8	hitA	PA4687	Ferric iron-binding periplasmic protein HitA	25		1	0.91	0.44	0.18	0.03	0.02	0.01	0	0	0	0	0	0	0	0	0	0	0	0	0	0		9.5
Q9HUG9	hldE	PA4996	Bifunctional protein HldE [Includes: D-beta-D-heptose 7-phosphate kinase (EC 2.7.1.167) (D-beta-D-heptose 7-phosphotransferase) (D-glycero-beta-D-manno-heptose-7-phosphate kinase); D-beta-D-heptose 1-phosphate adenylyltransferase (EC 2.7.7.70) (D-glycero-beta-D-manno-heptose 1-phosphate adenylyltransferase)]	30		0.1	0.8	1	0.33	0.05	0.05	0.01	0	0	0	0	0	0	0	0	0	0	0	0	0	0		9.2
Q9X4G0	hmgA	PA2009	Homogentisate 1,2-dioxygenase (HGDO) (EC 1.13.11.5) (Homogentisate oxygenase) (Homogentisic acid oxidase) (Homogentisicase)	24		0	0	0.2	1	0.43	0.33	0.1	0.01	0	0	0	0	0	0	0	0	0	0	0	0	0		8.7
Q9I0H4	hmp	PA2664	Flavohemoprotein (Flavohemoglobin) (Hemoglobin-like protein) (Nitric oxide dioxygenase) (NO oxygenase) (NOD) (EC 1.14.12.17)	9		1	0.82	0.29	0.11	0.02	0	0	0	0	0	0	0	0	0	0	0	0	0	0	0	0		7.7
Q9HX31	holA	PA3989	DNA polymerase III subunit delta (EC 2.7.7.7)	13		0.78	1	0.56	0.2	0.05	0.04	0.01	0	0	0	0	0	0	0	0	0	0	0	0	0	0		8.4
P52024	holB	PA2961	DNA polymerase III subunit delta' (EC 2.7.7.7)	16		0.75	1	0.54	0.35	0.04	0.02	0	0	0	0	0	0	0	0	0	0	0	0	0	0	0		8.6
O68823	holC	PA3832	DNA polymerase III subunit chi (EC 2.7.7.7)	2		1	0.89	0.7	0.29	0.12	0.16	0.07	0	0	0	0	0	0	0	0	0	0	0	0	0	0		8.1
P29365	hom	PA3736	Homoserine dehydrogenase (HDH) (EC 1.1.1.3)	23		0.15	0.56	1	0.6	0.18	0.16	0.01	0	0	0	0	0	0	0	0	0	0	0	0	0	0		9.3
Q9HWT7	hpaB	PA4091	4-hydroxyphenylacetate 3-monooxygenase oxygenase component (HPA 3-monooxygenase oxygenase component) (EC 1.14.14.9) (p-hydroxyphenylacetate 3-hydroxylase large component) (HPAH large component)	25		0	0	0.65	1	0.37	0.29	0.07	0.01	0	0	0	0	0	0	0	0	0	0	0	0	0		8.6
Q9HWQ7	hpcB	PA4124	Homoprotocatechuate 2,3-dioxygenase	7		0.26	1	0.8	0.36	0.07	0.04	0.01	0	0	0	0	0	0	0	0	0	0	0	0	0	0		8.6
Q9HWQ8	hpcC	PA4123	5-carboxy-2-hydroxymuconate semialdehyde dehydrogenase	26		0	0.06	0.99	1	0.41	0.28	0.07	0.02	0	0	0	0	0	0	0	0	0	0	0	0	0		9.1
Q9HWQ6	hpcD	PA4125	5-carboxymethyl-2-hydroxymuconate isomerase	3		0.58	1	0.55	0.06	0	0	0	0	0	0	0	0	0	0	0	0	0	0	0	0	0		8.1
Q9HWQ4	hpcG	PA4127	2-oxo-hept-3-ene-1,7-dioate hydratase	10		0.03	0.05	0.17	1	0.45	0.26	0.05	0	0	0	0	0	0	0	0	0	0	0	0	0	0		8.1
Q9I576	hpd	PA0865	4-hydroxyphenylpyruvate dioxygenase (4HPPD) (HPD) (HPPDase) (EC 1.13.11.27)	18		0.76	1	0.57	0.2	0.05	0.03	0.01	0	0	0	0	0	0	0	0	0	0	0	0	0	0		8.8
Q9HVG5	hprA	PA4626	Glycerate dehydrogenase	12		0.56	1	0.76	0.3	0.03	0	0	0	0	0	0	0	0	0	0	0	0	0	0	0	0		8.4
Q51382	hscA	PA3810	Chaperone protein HscA homolog	41		0.49	1	0.7	0.37	0.1	0.09	0.03	0	0	0	0	0	0	0	0	0	0	0	0	0	0		9.1
Q9HXJ1	hscB	PA3811	Co-chaperone protein HscB homolog	10		1	0.71	0.3	0.07	0.01	0.01	0.01	0	0	0	0	0	0	0	0	0	0	0	0	0	0		9.1
Q9HTZ6	hslO	PA5193	33 kDa chaperonin (Heat shock protein 33 homolog) (HSP33)	18		0.77	1	0.68	0.29	0.06	0.04	0.02	0	0	0	0	0	0	0	0	0	0	0	0	0	0		9.3
Q9HUC5	hslU	PA5054	ATP-dependent protease ATPase subunit HslU (Unfoldase HslU)	44		0.35	0.75	0.96	1	0.56	0.44	0.16	0.04	0.01	0	0	0	0	0	0	0	0	0	0	0	0		9.6
Q9HUC6	hslV	PA5053	ATP-dependent protease subunit HslV (EC 3.4.25.2)	10		0.12	0.86	1	0.81	0.1	0.07	0	0.01	0	0	0	0	0	0	0	0	0	0	0	0	0		8.8
Q9I3C5	htpG	PA1596	Chaperone protein HtpG (Heat shock protein HtpG) (High temperature protein G)	69		0.24	0.99	1	0.58	0.2	0.16	0.06	0.02	0.01	0	0	0	0	0	0	0	0	0	0	0	0		10
Q9I013	htpX	PA2830	Protease HtpX (EC 3.4.24.-) (Heat shock protein HtpX)	7		1	0.74	0.57	0.07	0	0.03	0	0	0	0	0	0	0	0	0	0	0	0	0	0	0		8.3
Q9HTL0	hupA	PA5348	DNA-binding protein HU-alpha	9		0.01	0.5	0.95	1	0.84	0.82	0.29	0.51	0.44	0.44	0.23	0.15	0.1	0.08	0.1	0.03	0	0	0	0	0		9.2
P05384	hupB	PA1804	DNA-binding protein HU-beta	11		0.07	0.49	0.99	0.86	0.88	1	0.27	0.51	0.34	0.47	0.25	0.21	0.14	0.11	0.12	0.11	0.16	0.08	0.09	0.03	0.04		11.3
Q9HU78	hutC	PA5105	Histidine utilization repressor	14		0.72	1	0.85	0.46	0.12	0.07	0.02	0	0	0	0	0	0	0	0	0	0	0	0	0	0		8.6
Q9HU92	hutG	PA5091	N-formylglutamate amidohydrolase	14		1	0.85	0.42	0.04	0.01	0	0	0	0	0	0	0	0	0	0	0	0	0	0	0	0		8.4
Q9HU85	hutH	PA5098	Histidine ammonia-lyase (Histidase) (EC 4.3.1.3)	13		0	0	1	0.79	0.17	0.08	0.03	0	0	0	0	0	0	0	0	0	0	0	0	0	0		7.8
Q9HU91	hutI	PA5092	Imidazolonepropionase (EC 3.5.2.7) (Imidazolone-5-propionate hydrolase)	10		0.13	1	0.97	0.36	0.02	0.02	0	0	0	0	0	0	0	0	0	0	0	0	0	0	0		8
Q9HU83	hutU	PA5100	Urocanate hydratase (Urocanase) (EC 4.2.1.49) (Imidazolonepropionate hydrolase)	28		0.02	0.67	1	0.58	0.14	0.11	0.03	0	0	0	0	0	0	0	0	0	0	0	0	0	0		9
Q9HZ98	ibpA	PA3126	Heat-shock protein IbpA	14		0.72	1	0.77	0.33	0.1	0.08	0.03	0	0	0	0	0	0	0	0	0	0	0	0	0	0		9.1
Q9I0L5	icd	PA2623	Isocitrate dehydrogenase [NADP] (EC 1.1.1.42)	34		0.35	1	0.85	0.4	0.11	0.08	0.04	0.01	0	0	0	0	0	0	0	0	0	0	0	0	0		10.1
Q9HW32	icmP	PA4370	Insulin-cleaving metalloproteinase outer membrane protein	24		0.89	1	0.62	0.32	0.13	0.11	0.05	0.02	0.01	0.01	0	0	0	0	0	0	0	0	0.01	0.01	0.05		9
Q9I5G0	icp	PA0778	Inhibitor of cysteine peptidase	2		0	0	0	0	0	0	0	0	0	0	0	0	0	0	0	0	0	0	0	0	1		6.2
Q9I0L4	idh	PA2624	Isocitrate dehydrogenase [NADP] (EC 1.1.1.42) (Oxalosuccinate decarboxylase)	72		0.01	0.2	1	1	0.43	0.31	0.07	0.02	0	0	0	0	0	0	0	0	0	0	0	0	0		10
Q51472	ihfA	PA2738	Integration host factor subunit alpha (IHF-alpha)	9		1	0.77	0.58	0.53	0.4	0.44	0.55	0.56	0.41	0.34	0.33	0.19	0.05	0	0	0	0	0	0	0	0		8.6
Q51473	ihfB	PA3161	Integration host factor subunit beta (IHF-beta)	2		1	0.97	0.69	0.57	0.3	0.46	0.12	0	0	0	0	0	0	0	0	0	0	0	0	0	0		8.1
Q9HVM4	ileS	PA4560	Isoleucine--tRNA ligase (EC 6.1.1.5) (Isoleucyl-tRNA synthetase) (IleRS)	60		0.04	0.83	1	0.57	0.15	0.11	0.03	0.01	0	0	0	0	0	0	0	0	0	0	0	0	0		9.6
Q9I6G0	ilvA1	PA0331	L-threonine dehydratase (EC 4.3.1.19) (Threonine deaminase)	26		0.02	0.21	1	0.7	0.28	0.22	0.06	0	0	0	0	0	0	0	0	0	0	0	0	0	0		8.9
Q9I418	ilvA2	PA1326	L-threonine dehydratase (EC 4.3.1.19) (Threonine deaminase)	7		0.25	1	0.63	0.29	0	0	0	0	0	0	0	0	0	0	0	0	0	0	0	0	0		7.5
Q9HVA2	ilvC	PA4694	Ketol-acid reductoisomerase (NADP(+)) (KARI) (EC 1.1.1.86) (Acetohydroxy-acid isomeroreductase) (AHIR) (Alpha-keto-beta-hydroxylacyl reductoisomerase) (Ketol-acid reductoisomerase type 1) (Ketol-acid reductoisomerase type I)	32		0.01	0.01	0.01	0.38	1	0.8	0.4	0.15	0.07	0.02	0.01	0	0	0	0	0	0	0	0	0	0		10
Q9I6E0	ilvD	PA0353	Dihydroxy-acid dehydratase (DAD) (EC 4.2.1.9)	34		0.04	0.64	1	0.58	0.19	0.14	0.04	0.01	0	0	0	0	0	0	0	0	0	0	0	0	0		9.3
O86428	ilvE	PA5013	Branched-chain-amino-acid aminotransferase (BCAT) (EC 2.6.1.42)	26		0.02	0.14	0.89	1	0.35	0.28	0.08	0.02	0	0	0	0	0	0	0	0	0	0	0	0	0		9.8
Q9HVA1	ilvH	PA4695	Acetolactate synthase (EC 2.2.1.6)	8		0.01	0.02	0.41	1	0.6	0.49	0.09	0.01	0	0	0	0	0	0	0	0	0	0	0	0	0		9
Q9HVA0	ilvI	PA4696	Acetolactate synthase (EC 2.2.1.6)	23		0.17	0.76	1	0.66	0.24	0.2	0.05	0	0	0	0	0	0	0	0	0	0	0	0	0	0		9
Q06579	imm2	PA1151	Pyocin-S2 immunity protein	12		1	0.69	0.31	0.1	0.02	0.02	0.03	0.02	0.02	0	0.01	0	0	0	0	0.01	0	0	0.01	0	0.02		9.7
Q9HW24	inaA	PA4378	InaA protein	4		0.07	0.49	1	0.38	0.17	0.14	0.01	0	0.04	0	0	0	0	0	0	0	0	0	0	0	0		8.1
P65116	infA	PA2619	Translation initiation factor IF-1	6		1	0.99	0.88	0.83	0.59	0.58	0.51	0.2	0.25	0.06	0.03	0.01	0	0	0	0.01	0	0	0	0	0		10.1
Q9HV55	infB	PA4744	Translation initiation factor IF-2	87		0.39	0.96	1	0.94	0.95	0.99	0.76	0.5	0.22	0.07	0.03	0.01	0	0	0	0	0	0	0	0	0.14		9.8
Q9I0A0	infC	PA2743	Translation initiation factor IF-3	16		0.01	0.01	0.01	0.01	0.01	0.01	0.01	0.03	0.63	0.73	1	0.55	0.43	0.2	0.13	0.1	0.05	0.01	0.01	0.01	0.01		10.2
Q03026	inh	PA1250	Proteinase inhibitor (Aprin)	7		1	0.47	0.21	0.06	0	0	0	0	0	0	0	0	0	0	0	0	0	0	0	0	0		8.7
Q9HXJ0	iscA	PA3812	Iron-binding protein IscA (Iron-sulfur cluster assembly protein)	7		1	0.76	0.15	0.09	0.01	0.02	0.01	0	0	0	0	0	0	0	0	0.01	0	0	0	0	0		9.3
Q9HXI7	iscR	PA3815	IscR	9		0.93	1	0.45	0.06	0.03	0	0	0	0	0	0	0	0	0	0	0	0	0	0	0	0		8.7
Q9HXI8	iscS	PA3814	Cysteine desulfurase IscS (EC 2.8.1.7)	37		0.18	0.91	1	0.49	0.16	0.11	0.03	0.01	0	0	0	0	0	0	0	0	0	0	0	0	0		9.9
Q9HXI9	iscU	PA3813	Iron-sulfur cluster assembly scaffold protein IscU	10		0.73	1	0.79	0.41	0.11	0.08	0.05	0.02	0.02	0.01	0.01	0	0	0	0	0.01	0	0	0.01	0	0.02		10
Q9HWY4	ispA	PA4043	Geranyltranstransferase	15		0.54	1	0.8	0.38	0.1	0.02	0	0	0	0	0	0	0	0	0	0	0	0	0	0	0		8.5
Q9HVL5	ispB	PA4569	Octaprenyl-diphosphate synthase	21		0.53	1	0.56	0.27	0.04	0.03	0	0	0	0	0	0	0	0	0	0	0	0	0	0	0		9.4
P57707	ispD	PA3633	2-C-methyl-D-erythritol 4-phosphate cytidylyltransferase (EC 2.7.7.60) (4-diphosphocytidyl-2C-methyl-D-erythritol synthase) (MEP cytidylyltransferase) (MCT)	9		0.71	1	0.57	0.17	0.01	0.01	0	0	0	0	0	0	0	0	0	0	0	0	0	0	0		8.3
P42805	ispE	PA4669	4-diphosphocytidyl-2-C-methyl-D-erythritol kinase (CMK) (EC 2.7.1.148) (4-(cytidine-5'-diphospho)-2-C-methyl-D-erythritol kinase)	13		1	0.7	0.44	0	0	0	0	0	0	0	0	0	0	0	0	0	0	0	0	0	0		8.4
P57708	ispF	PA3627	2-C-methyl-D-erythritol 2,4-cyclodiphosphate synthase (MECDP-synthase) (MECPP-synthase) (MECPS) (EC 4.6.1.12)	10		0.66	1	0.57	0.19	0.04	0.03	0.01	0	0	0	0	0	0	0	0	0	0	0	0	0	0		9.3
Q9HXJ4	ispG	PA3803	4-hydroxy-3-methylbut-2-en-1-yl diphosphate synthase (flavodoxin) (EC 1.17.7.3) (1-hydroxy-2-methyl-2-(E)-butenyl 4-diphosphate synthase)	29		0.39	1	0.75	0.38	0.1	0.08	0.02	0	0	0	0	0	0	0	0	0	0	0	0	0	0		9.2
Q9HVM7	ispH	PA4557	4-hydroxy-3-methylbut-2-enyl diphosphate reductase (HMBPP reductase) (EC 1.17.7.4)	19		0.81	1	0.47	0.13	0.01	0.01	0	0	0	0	0	0	0	0	0	0	0	0	0	0	0		9
Q9HXB1	ivy	PA3902	Inhibitor of vertebrate lysozyme	6		1	0.46	0	0.04	0.01	0	0.01	0	0	0	0	0	0	0	0	0	0	0	0	0	0		8.2
O52762	katA	PA4236	Catalase (EC 1.11.1.6)	42		0.01	0.04	0.61	1	0.54	0.37	0.13	0.04	0.01	0	0	0	0	0	0	0	0	0	0	0	0		9.5
Q59635	katB	PA4613	Catalase (EC 1.11.1.6) (Paraquat-inducible catalase isozyme B)	6		0	0	0.2	1	0.22	0.41	0.04	0	0	0	0	0	0	0	0	0	0	0	0	0	0		7
Q9I388	kdpE	PA1637	Two-component response regulator KdpE	6		1	0	0	0	0	0	0	0	0	0	0	0	0	0	0	0	0	0	0	0	0		7.1
Q9ZFK4	kdsA	PA3636	2-dehydro-3-deoxyphosphooctonate aldolase (EC 2.5.1.55) (3-deoxy-D-manno-octulosonic acid 8-phosphate synthase) (KDO-8-phosphate synthase) (KDO 8-P synthase) (KDOPS) (Phospho-2-dehydro-3-deoxyoctonate aldolase)	25		0.08	0.85	1	0.6	0.13	0.09	0.03	0	0	0	0	0	0	0	0	0	0	0	0	0	0		9.6
Q9HZM5	kdsB	PA2979	3-deoxy-manno-octulosonate cytidylyltransferase (EC 2.7.7.38) (CMP-2-keto-3-deoxyoctulosonic acid synthase) (CKS) (CMP-KDO synthase)	13		0.75	1	0.59	0.27	0.02	0.02	0	0	0	0	0	0	0	0	0	0	0	0	0	0	0		9.1
Q9HVW0	kdsD	PA4457	Arabinose 5-phosphate isomerase KdsD (API) (EC 5.3.1.13) (Pa-KdsD)	20		0.13	0.87	1	0.45	0.09	0.09	0.02	0	0	0	0	0	0	0	0	0	0	0	0	0	0		9.1
Q9I778	kptA	PA0054	Probable RNA 2'-phosphotransferase (EC 2.7.1.-)	3		0.18	0	0	0	0	0	0	0	0	0	0	0	0.35	0.34	1	0.54	0	0	0	0	0		7.7
Q9I0Q7	kynA	PA2579	Tryptophan 2,3-dioxygenase (TDO) (EC 1.13.11.11) (Tryptamin 2,3-dioxygenase) (Tryptophan oxygenase) (TO) (TRPO) (Tryptophan pyrrolase) (Tryptophanase)	13		0.09	0.76	1	0.54	0.05	0.07	0	0	0	0	0	0	0	0	0	0	0	0	0	0	0		8.7
Q9I234	kynB	PA2081	Kynurenine formamidase (KFA) (KFase) (EC 3.5.1.9) (Arylformamidase) (N-formylkynurenine formamidase) (FKF)	10		0.95	1	0.3	0.19	0.05	0.01	0	0	0	0	0	0	0	0	0	0	0	0	0	0	0		8.5
Q9I235	kynU	PA2080	Kynureninase (EC 3.7.1.3) (L-kynurenine hydrolase)	16		0.21	1	0.7	0.38	0.07	0.03	0	0	0	0	0	0	0	0	0	0	0	0	0	0	0		8.4
P14756	lasB	PA3724	Elastase (EC 3.4.24.26) (Neutral metalloproteinase) (PAE) (Pseudolysin) [Cleaved into: Pro-elastase]	7		1	0.59	0.16	0.04	0	0	0	0	0	0	0	0	0	0	0	0	0	0	0	0	0		7.5
P33883	lasI	PA1432	Acyl-homoserine-lactone synthase (EC 2.3.1.184) (Autoinducer synthesis protein LasI)	10		1	0.92	0.54	0.19	0.02	0.02	0	0	0	0	0	0	0	0	0	0	0	0	0	0	0		8.9
P25084	lasR	PA1430	Transcriptional activator protein LasR	7		0.61	1	0.64	0.51	0.12	0.32	0.07	0.01	0	0	0	0	0	0	0	0	0	0	0	0	0		8.1
Q9I2S7	ldcA	PA1818	Lysine decarboxylase LdcA (EC 4.1.1.18)	13		0	0	0	0	0	0.54	1	0.57	0.2	0	0	0	0	0	0	0	0	0	0	0	0		7.1
Q9HYI7	ldh	PA3418	Leucine dehydrogenase	14		0.47	0.98	1	0.19	0.03	0.03	0.01	0	0	0	0	0	0	0	0	0	0	0	0	0	0		8.6
Q9I530	ldhA	PA0927	D-lactate dehydrogenase (Fermentative)	7		0.89	1	0.29	0	0	0	0	0	0	0	0	0	0	0	0	0	0	0	0	0	0		7.8
Q05097	lecA	PA2570	PA-I galactophilic lectin (PA-IL) (Galactose-binding lectin)	3		0.82	1	0.64	0.19	0.1	0.1	0.15	0.22	0.06	0.14	0.05	0	0	0	0	0.01	0	0	0	0	0		9.2
Q9HYN5	lecB	PA3361	Fucose-binding lectin PA-IIL	1		0.55	1	0.69	0.37	0	0	0	0	0	0	0	0	0	0	0	0	0	0	0	0	0		8.7
Q9I5G8	lepA	PA0767	Elongation factor 4 (EF-4) (EC 3.6.5.n1) (Ribosomal back-translocase LepA)	33		0.36	1	0.95	0.7	0.25	0.19	0.06	0.01	0.01	0	0	0	0	0	0	0	0	0	0	0	0.02		9.2
Q9I5G7	lepB	PA0768	Signal peptidase I (SPase I) (EC 3.4.21.89) (Leader peptidase I)	19		1	0.96	0.69	0.24	0.07	0.04	0.02	0	0	0	0	0	0	0	0	0	0	0	0	0	0		9
Q9HXK5	leuA	PA3792	2-isopropylmalate synthase (EC 2.3.3.13) (Alpha-IPM synthase) (Alpha-isopropylmalate synthase)	30		0.03	0.73	1	0.6	0.1	0.07	0.01	0	0	0	0	0	0	0	0	0	0	0	0	0	0		8.7
Q51375	leuB	PA3118	3-isopropylmalate dehydrogenase (EC 1.1.1.85) (3-IPM-DH) (Beta-IPM dehydrogenase) (IMDH)	18		0.44	1	0.78	0.34	0.1	0.06	0.03	0.01	0	0.01	0.01	0	0	0	0	0	0	0	0	0	0		8.8
Q9HZA3	leuC	PA3121	3-isopropylmalate dehydratase large subunit (EC 4.2.1.33) (Alpha-IPM isomerase) (IPMI) (Isopropylmalate isomerase)	14		0.47	1	0.97	0.4	0.08	0.04	0	0	0	0	0	0	0	0	0	0	0	0	0	0	0		8.3
Q9HZA4	leuD	PA3120	3-isopropylmalate dehydratase small subunit (EC 4.2.1.33) (Alpha-IPM isomerase) (IPMI) (Isopropylmalate isomerase)	12		0.47	1	0.8	0.33	0.27	0.08	0.03	0	0	0	0	0	0	0	0	0	0	0	0	0	0		8.8
[truncated: 797 more rows]

## Sheet: Grad-seq data for filtering
Sequence	Feature	Start	End	Strand	Name	Locus	sum of reads reference	sum of reads infected	norm2max_1_reference	norm2max_2_reference	norm2max_3_reference	norm2max_4_reference	norm2max_5_reference	norm2max_6_reference	norm2max_7_reference	norm2max_8_reference	norm2max_9_reference	norm2max_10_reference	norm2max_11_reference	norm2max_12_reference	norm2max_13_reference	norm2max_14_reference	norm2max_15_reference	norm2max_16_reference	norm2max_17_reference	norm2max_18_reference	norm2max_19_reference	norm2max_20_reference	norm2max_P_reference	norm2max_1_infected	norm2max_2_infected	norm2max_3_infected	norm2max_4_infected	norm2max_5_infected	norm2max_6_infected	norm2max_7_infected	norm2max_8_infected	norm2max_9_infected	norm2max_10_infected	norm2max_11_infected	norm2max_12_infected	norm2max_13_infected	norm2max_14_infected	norm2max_15_infected	norm2max_16_infected	norm2max_17_infected	norm2max_18_infected	norm2max_19_infected	norm2max_20_infected
NC_002516.2	CDS	483	2027	+	dnaA	PA0001	29935	25117	0.19	0.52	0.97	0.93	1	0.61	0.79	0.78	0.27	0.25	0.19	0.14	0.11	0.07	0.08	0.07	0.07	0.09	0.1	0.08	0.25	0.16	0.32	0.75	1	0.9	0.76	0.59	0.44	0.38	0.4	0.25	0.21	0.12	0.07	0.06	0.05	0.05	0.04	0.04	0.03
NC_002516.2	CDS	2056	3159	+	dnaN	PA0002	21786	15107	0.12	0.42	0.93	0.98	1	0.65	0.84	0.84	0.33	0.31	0.24	0.17	0.14	0.11	0.12	0.09	0.1	0.12	0.14	0.13	0.42	0.11	0.23	0.74	1	0.96	0.84	0.58	0.46	0.39	0.37	0.28	0.23	0.15	0.1	0.07	0.07	0.06	0.07	0.06	0.06
NC_002516.2	CDS	3169	4278	+	recF	PA0003	26523	20829	0.12	0.36	0.87	1	0.98	0.64	0.76	0.77	0.3	0.28	0.23	0.16	0.12	0.1	0.08	0.08	0.08	0.1	0.1	0.1	0.38	0.12	0.24	0.72	1	0.91	0.75	0.54	0.38	0.37	0.38	0.25	0.23	0.13	0.08	0.06	0.06	0.05	0.04	0.05	0.04
NC_002516.2	CDS	4275	6695	+	gyrB	PA0004	29631	26250	0.15	0.46	1	0.96	1	0.65	0.83	0.85	0.38	0.35	0.29	0.21	0.17	0.14	0.13	0.11	0.12	0.18	0.19	0.19	0.75	0.1	0.28	0.77	1	0.88	0.75	0.55	0.43	0.34	0.35	0.24	0.22	0.13	0.1	0.09	0.08	0.07	0.09	0.08	0.08
NC_002516.2	CDS	7018	7791	-	lptA	PA0005	5046	3096	0.14	0.46	1	0.92	0.86	0.54	0.65	0.74	0.23	0.2	0.13	0.11	0.08	0.07	0.04	0.04	0.05	0.06	0.09	0.07	0.21	0.11	0.36	0.9	1	0.89	0.77	0.5	0.36	0.31	0.3	0.26	0.2	0.14	0.08	0.04	0.05	0.04	0.05	0.04	0.03
NC_002516.2	CDS	7803	8339	-	PA0006	PA0006	3178	3080	0.13	0.55	1	0.94	1	0.61	0.83	0.78	0.26	0.26	0.19	0.13	0.1	0.08	0.04	0.07	0.05	0.09	0.08	0.07	0.21	0.1	0.31	0.86	1	0.9	0.79	0.63	0.36	0.37	0.42	0.28	0.25	0.13	0.1	0.08	0.05	0.03	0.04	0.04	0.04
NC_002516.2	CDS	8671	10377	+	PA0007	PA0007	956	768	0.32	0.5	0.96	1	0.95	0.58	0.77	0.71	0.37	0.36	0.22	0.16	0.1	0.1	0.1	0.05	0.1	0.07	0.12	0.12	0.26	0.23	0.27	0.68	1	0.69	0.74	0.46	0.38	0.23	0.27	0.15	0.19	0.11	0.09	0.05	0.02	0.04	0.02	0	0.05
NC_002516.2	CDS	10434	12488	-	glyS	PA0008	18169	11916	0.18	0.52	1	0.92	0.95	0.64	0.81	0.82	0.31	0.28	0.22	0.15	0.11	0.09	0.1	0.09	0.08	0.14	0.14	0.14	0.6	0.17	0.36	0.85	1	0.91	0.71	0.55	0.38	0.27	0.26	0.17	0.15	0.11	0.07	0.06	0.04	0.05	0.05	0.05	0.05
NC_002516.2	CDS	12488	13435	-	glyQ	PA0009	14378	9446	0.15	0.42	0.87	0.97	1	0.7	0.86	0.88	0.32	0.28	0.2	0.15	0.11	0.1	0.09	0.09	0.08	0.12	0.12	0.12	0.49	0.13	0.25	0.76	1	0.92	0.82	0.61	0.43	0.34	0.32	0.19	0.18	0.1	0.06	0.08	0.04	0.05	0.04	0.05	0.05
NC_002516.2	CDS	13540	14091	+	tag	PA0010	1109	898	0.08	0.34	0.72	1	0.82	0.73	0.76	0.69	0.33	0.29	0.23	0.18	0.16	0.08	0.09	0.08	0.07	0.07	0.06	0.11	0.24	0.08	0.16	0.58	0.92	1	0.83	0.59	0.41	0.36	0.42	0.29	0.23	0.18	0.04	0.07	0.07	0.04	0.08	0.04	0.05
NC_002516.2	CDS	14235	15122	+	PA0011	PA0011	3615	3726	0.08	0.26	0.84	0.84	1	0.7	0.9	0.84	0.39	0.39	0.32	0.21	0.17	0.15	0.12	0.12	0.09	0.12	0.13	0.12	0.33	0.03	0.17	0.76	0.92	1	0.89	0.69	0.58	0.53	0.63	0.46	0.38	0.19	0.1	0.09	0.08	0.07	0.1	0.08	0.06
NC_002516.2	CDS	15207	15473	+	PA0012	PA0012	1438	1756	0.05	0.34	0.65	0.95	1	0.56	0.88	0.59	0.26	0.22	0.17	0.1	0.06	0.07	0.05	0.03	0.07	0.04	0.03	0.06	0.15	0.05	0.13	0.68	1	0.99	0.8	0.61	0.47	0.42	0.52	0.38	0.27	0.12	0.07	0.05	0.03	0.04	0.04	0.05	0.02
NC_002516.2	CDS	15620	16273	+	PA0013	PA0013	1781	819	0.16	0.53	1	0.81	0.87	0.59	0.76	0.79	0.29	0.29	0.24	0.19	0.12	0.09	0.08	0.1	0.06	0.09	0.13	0.11	0.33	0.16	0.26	1	0.99	0.77	0.7	0.72	0.48	0.43	0.44	0.29	0.29	0.08	0.03	0.03	0.06	0.05	0.04	0.09	0.02
NC_002516.2	CDS	16900	17217	-	PA0015	PA0015	959	795	0.18	0.42	0.98	0.94	1	0.69	0.8	0.97	0.45	0.34	0.24	0.21	0.12	0.13	0.08	0.07	0.08	0.14	0.12	0.11	0.43	0.19	0.36	0.94	0.92	0.93	1	0.97	0.69	0.57	0.57	0.35	0.39	0.17	0.15	0.08	0.09	0.05	0.07	0.09	0.06
NC_002516.2	CDS	17366	18739	-	trkA	PA0016	8261	5674	0.19	0.55	0.96	1	0.86	0.59	0.69	0.81	0.28	0.27	0.22	0.14	0.12	0.1	0.11	0.09	0.1	0.13	0.13	0.12	0.37	0.28	0.48	0.96	1	0.87	0.65	0.55	0.33	0.3	0.32	0.19	0.17	0.1	0.08	0.06	0.04	0.04	0.05	0.06	0.04
NC_002516.2	CDS	18767	20071	-	PA0017	PA0017	4784	2574	0.16	0.57	1	0.93	0.83	0.58	0.69	0.9	0.34	0.31	0.19	0.15	0.11	0.1	0.08	0.08	0.09	0.14	0.12	0.11	0.31	0.19	0.4	0.93	1	0.91	0.71	0.75	0.43	0.34	0.31	0.18	0.17	0.11	0.1	0.09	0.04	0.05	0.06	0.03	0.05
NC_002516.2	CDS	20068	21012	-	fmt	PA0018	6436	2873	0.22	0.63	0.97	1	1	0.58	0.85	0.79	0.26	0.23	0.16	0.11	0.09	0.07	0.06	0.06	0.06	0.06	0.08	0.05	0.22	0.18	0.38	0.96	1	0.82	0.75	0.56	0.39	0.29	0.28	0.13	0.14	0.08	0.05	0.05	0.03	0.03	0.02	0.02	0.04
NC_002516.2	CDS	21067	21573	-	def	PA0019	11761	9396	0.11	0.44	1	0.97	0.95	0.61	0.67	0.58	0.22	0.16	0.13	0.08	0.06	0.05	0.04	0.05	0.04	0.04	0.06	0.04	0.13	0.08	0.19	0.72	1	0.81	0.66	0.4	0.28	0.24	0.22	0.13	0.13	0.06	0.03	0.03	0.02	0.02	0.03	0.02	0.02
NC_002516.2	CDS	21712	22737	+	PA0020	PA0020	8964	4557	0.17	0.44	0.99	1	0.97	0.57	0.7	0.74	0.25	0.24	0.17	0.12	0.08	0.05	0.04	0.05	0.04	0.05	0.08	0.06	0.15	0.13	0.3	0.72	1	0.88	0.67	0.54	0.38	0.29	0.32	0.18	0.17	0.09	0.06	0.03	0.02	0.03	0.03	0.02	0.03
NC_002516.2	CDS	24001	24558	+	PA0022	PA0022	1815	2489	0.36	0.71	1	0.99	0.7	0.49	0.53	0.53	0.19	0.16	0.11	0.08	0.03	0.05	0.03	0.02	0.05	0.04	0.06	0.06	0.14	0.28	0.56	1	0.76	0.48	0.37	0.21	0.11	0.1	0.09	0.05	0.06	0.03	0.01	0.02	0.01	0.01	0.02	0.01	0.02
NC_002516.2	CDS	24568	25545	-	qor	PA0023	2402	1283	0.18	0.43	1	0.75	0.79	0.67	0.84	0.89	0.33	0.29	0.23	0.16	0.13	0.1	0.08	0.08	0.06	0.1	0.12	0.07	0.28	0.12	0.37	0.99	0.97	1	0.9	0.75	0.54	0.42	0.33	0.27	0.24	0.13	0.08	0.1	0.04	0.03	0.02	0.03	0.03
NC_002516.2	CDS	25736	26653	+	hemF	PA0024	10364	3479	0.12	0.49	0.94	0.97	1	0.65	0.94	0.95	0.37	0.36	0.26	0.19	0.13	0.09	0.1	0.07	0.1	0.11	0.13	0.11	0.37	0.08	0.28	0.72	1	0.83	0.68	0.52	0.41	0.28	0.29	0.17	0.19	0.1	0.05	0.06	0.03	0.03	0.02	0.02	0.04
NC_002516.2	CDS	26711	27535	+	aroE	PA0025	4587	1256	0.16	0.44	0.89	0.8	0.83	0.57	0.78	1	0.39	0.37	0.24	0.18	0.15	0.1	0.09	0.1	0.09	0.13	0.18	0.12	0.36	0.17	0.3	0.96	1	0.97	0.9	0.75	0.62	0.44	0.43	0.31	0.31	0.18	0.06	0.09	0.06	0.04	0.04	0.02	0.04
NC_002516.2	CDS	27646	28632	+	plcB	PA0026	4080	815	0.13	0.51	1	1	0.95	0.65	0.87	0.78	0.31	0.3	0.21	0.15	0.1	0.1	0.08	0.08	0.06	0.11	0.1	0.1	0.25	0.07	0.38	0.92	1	0.74	0.55	0.42	0.22	0.23	0.18	0.16	0.1	0.04	0.02	0.04	0.01	0.03	0.01	0.03	0.02
NC_002516.2	CDS	28613	29899	+	PA0027	PA0027	1510	149	0.24	0.69	1	0.9	0.96	0.59	0.85	0.98	0.38	0.34	0.21	0.18	0.11	0.1	0.08	0.12	0.12	0.18	0.15	0.11	0.4	0.09	0.58	0.56	0.3	1	0.72	0.53	0.35	0.22	0.16	0.11	0.08	0.08	0.08	0	0.06	0.05	0	0	0.02
NC_002516.2	CDS	30502	32055	-	PA0029	PA0029	197	126	0.08	0.4	1	0.49	0.43	0.25	0.22	0.29	0.07	0.11	0.07	0.05	0.05	0.04	0.06	0.02	0.02	0.07	0.05	0.06	0.07	0.11	0.41	1	0.62	0.46	0.35	0.2	0.3	0.19	0.14	0.21	0.1	0.05	0.04	0	0	0	0.03	0	0.05
NC_002516.2	CDS	32060	32983	-	PA0030	PA0030	217	109	0.13	0.74	0.94	1	0.82	0.72	0.58	0.81	0.24	0.2	0.23	0.04	0.09	0	0.14	0.04	0.03	0.06	0.09	0.12	0.31	0.06	0.19	0.28	1	0.64	0.52	0.34	0.27	0.27	0.24	0.23	0.13	0.09	0.05	0	0	0	0.04	0.09	0.02
NC_002516.2	CDS	33000	34511	-	betC	PA0031	331	294	0.11	0.16	0.68	1	0.55	0.51	0.53	0.61	0.26	0.26	0.17	0.06	0.1	0.04	0.05	0.07	0.07	0.03	0.05	0.06	0.26	0.12	0.23	0.71	1	0.51	0.57	0.38	0.52	0.42	0.37	0.29	0.31	0.14	0.03	0.09	0	0.04	0.05	0.11	0.01
NC_002516.2	CDS	34624	35538	+	PA0032	PA0032	1712	1052	0.17	0.46	1	0.76	0.69	0.47	0.69	0.7	0.3	0.32	0.23	0.15	0.09	0.07	0.06	0.08	0.04	0.08	0.07	0.07	0.16	0.19	0.38	1	0.8	1	0.99	0.94	0.85	0.68	0.69	0.6	0.43	0.16	0.1	0.08	0.08	0.04	0.07	0.05	0.04
NC_002516.2	CDS	35549	35926	+	PA0032a	PA0032a	746	425	0.11	0.44	1	0.91	0.92	0.62	0.74	0.79	0.34	0.24	0.24	0.2	0.16	0.13	0.05	0.07	0.09	0.12	0.11	0.1	0.3	0.11	0.28	0.87	0.98	1	0.68	0.92	0.53	0.36	0.34	0.24	0.25	0.16	0.13	0.08	0.08	0.09	0.06	0.05	0.02
NC_002516.2	CDS	35905	36270	-	PA0033	PA0033	123	117	0.06	0.23	0.64	1	0.75	0.29	0.85	0.57	0.23	0.17	0.13	0.04	0.07	0.19	0.13	0.14	0	0.09	0.1	0.02	0.28	0.18	0.18	1	0.7	0.45	0.75	0.62	0.59	0.24	0.29	0.25	0.25	0.04	0.07	0.04	0.03	0	0.14	0.11	0.08
NC_002516.2	CDS	36278	36901	-	PA0034	PA0034	415	285	0.09	0.29	0.7	0.78	0.94	0.53	1	0.91	0.32	0.28	0.26	0.25	0.07	0.12	0.09	0.16	0.01	0.04	0.15	0.15	0.56	0.1	0.15	0.78	1	0.92	0.69	0.97	0.78	0.4	0.54	0.38	0.24	0.09	0.04	0.01	0.02	0.08	0.04	0.07	0.07
NC_002516.2	CDS	37087	37893	-	trpA	PA0035	2153	1306	0.19	0.58	1	0.78	0.74	0.44	0.6	0.62	0.27	0.26	0.2	0.12	0.1	0.07	0.07	0.09	0.1	0.07	0.13	0.08	0.35	0.19	0.37	0.75	1	0.67	0.64	0.57	0.32	0.23	0.24	0.15	0.2	0.09	0.07	0.06	0.04	0.04	0.03	0.04	0.05
NC_002516.2	CDS	37890	39098	-	trpB	PA0036	3726	2907	0.14	0.45	0.84	0.93	1	0.69	0.84	0.97	0.39	0.39	0.31	0.22	0.16	0.14	0.09	0.07	0.07	0.16	0.11	0.12	0.53	0.11	0.25	0.65	1	0.8	0.71	0.56	0.39	0.39	0.46	0.29	0.31	0.14	0.09	0.05	0.05	0.04	0.06	0.03	0.05
NC_002516.2	CDS	39202	40089	+	trpI	PA0037	744	746	0.23	0.55	1	0.79	0.76	0.63	0.61	0.58	0.21	0.16	0.15	0.07	0.11	0.06	0.07	0.07	0.03	0.07	0.06	0.06	0.16	0.13	0.33	0.99	0.91	1	0.97	0.66	0.45	0.34	0.37	0.24	0.19	0.11	0.05	0.09	0.02	0.02	0.03	0.02	0.04
NC_002516.2	CDS	40190	40405	+	PA0038	PA0038	215	626	0.05	0.25	0.52	0.83	1	0.48	0.55	0.57	0.27	0.37	0.32	0.21	0.16	0.09	0.04	0.02	0	0.06	0.05	0.11	0.23	0.11	0.15	0.41	0.87	1	0.81	0.75	0.7	0.67	0.79	0.66	0.56	0.27	0.12	0.12	0.11	0.05	0.07	0.07	0.04
NC_002516.2	CDS	40589	40816	+	PA0039	PA0039	3735	4731	0.08	0.39	1	0.82	0.65	0.38	0.38	0.46	0.15	0.14	0.12	0.07	0.05	0.03	0.02	0.03	0.01	0.02	0.03	0.04	0.11	0.04	0.16	0.72	1	0.79	0.55	0.38	0.25	0.18	0.2	0.14	0.13	0.07	0.04	0.03	0.03	0.02	0.02	0.03	0.02
NC_002516.2	CDS	41113	42801	+	PA0040	PA0040	3174	1187	0.15	0.44	0.87	0.87	1	0.7	0.96	0.84	0.32	0.29	0.2	0.14	0.11	0.08	0.07	0.07	0.06	0.1	0.09	0.09	0.22	0.2	0.41	0.77	0.71	1	0.89	0.67	0.41	0.44	0.44	0.32	0.25	0.14	0.1	0.08	0.06	0.05	0.04	0.04	0.05
NC_002516.2	CDS	42914	53521	+	PA0041	PA0041	6011	4603	0.25	0.61	1	0.94	0.84	0.66	0.8	0.79	0.36	0.37	0.26	0.18	0.17	0.11	0.12	0.14	0.12	0.13	0.15	0.13	0.5	0.18	0.34	0.83	1	0.87	0.83	0.68	0.53	0.46	0.52	0.41	0.34	0.21	0.14	0.1	0.08	0.07	0.07	0.08	0.09
NC_002516.2	CDS	54121	54822	+	PA0041a	PA0041a	1656	641	0.05	0.21	0.37	0.58	0.79	0.55	0.8	1	0.56	0.8	0.66	0.42	0.28	0.18	0.18	0.15	0.13	0.15	0.16	0.12	0.33	0	0.09	0.43	0.59	0.98	0.88	0.65	0.66	0.91	1	0.79	0.81	0.33	0.26	0.19	0.1	0.04	0.11	0.17	0.1
NC_002516.2	CDS	56546	56941	+	PA0042	PA0042	575	646	0.16	0.48	1	0.77	0.79	0.59	0.37	0.5	0.2	0.2	0.16	0.14	0.09	0.08	0.06	0.06	0.03	0.05	0.05	0.07	0.15	0.09	0.36	0.85	1	0.74	0.63	0.5	0.27	0.24	0.26	0.14	0.12	0.05	0.03	0.04	0.03	0.01	0	0.01	0.02
NC_002516.2	CDS	57212	58594	-	PA0043	PA0043	1122	789	0.21	0.56	1	0.82	0.85	0.59	0.67	0.62	0.26	0.2	0.15	0.11	0.08	0.08	0.02	0.07	0.03	0.09	0.07	0.06	0.14	0.2	0.4	0.8	0.98	0.85	1	0.73	0.57	0.47	0.38	0.23	0.17	0.14	0.01	0.02	0.05	0.02	0.01	0.05	0.04
NC_002516.2	CDS	58786	60159	+	exoT	PA0044	2920	1229	0.14	0.51	0.87	0.75	0.78	0.55	0.79	1	0.44	0.43	0.36	0.3	0.18	0.13	0.18	0.13	0.17	0.2	0.21	0.27	0.85	0.11	0.19	0.62	1	0.59	0.62	0.48	0.47	0.36	0.35	0.27	0.22	0.15	0.03	0.02	0.08	0.08	0.1	0.08	0.06
NC_002516.2	CDS	60656	61342	+	PA0045	PA0045	4828	2234	0.06	0.19	0.56	0.69	0.8	0.53	0.91	1	0.43	0.44	0.36	0.29	0.2	0.16	0.15	0.17	0.16	0.18	0.16	0.14	0.43	0.09	0.15	0.51	0.86	1	0.74	0.64	0.53	0.55	0.57	0.41	0.44	0.21	0.18	0.11	0.1	0.08	0.1	0.08	0.07
NC_002516.2	CDS	61373	61726	+	PA0046	PA0046	2163	1419	0.08	0.22	0.61	0.7	0.78	0.53	0.84	1	0.53	0.57	0.48	0.37	0.3	0.21	0.12	0.19	0.12	0.15	0.2	0.21	0.71	0.08	0.21	0.59	0.97	0.94	0.93	0.85	0.73	0.75	1	0.57	0.61	0.34	0.25	0.12	0.21	0.11	0.13	0.16	0.1
NC_002516.2	CDS	61879	62388	+	PA0047	PA0047	1284	567	0.12	0.49	0.67	1	0.71	0.67	0.89	0.85	0.36	0.34	0.22	0.17	0.14	0.12	0.12	0.07	0.14	0.12	0.15	0.15	0.42	0.1	0.19	0.56	1	0.83	0.55	0.54	0.29	0.22	0.2	0.17	0.13	0.09	0.05	0.02	0.03	0.05	0.04	0.05	0.05
NC_002516.2	CDS	63068	64729	-	PA0049	PA0049	435	367	0.17	0.36	0.75	0.91	1	0.63	0.72	0.72	0.33	0.18	0.17	0.13	0.06	0.09	0.09	0.02	0.06	0.08	0.04	0.07	0.36	0.17	0.31	0.79	0.87	1	0.89	0.57	0.32	0.31	0.33	0.17	0.18	0.08	0.04	0.02	0.07	0	0	0.01	0.06
NC_002516.2	CDS	66303	68135	+	phzH	PA0051	176	204	0.09	0.18	1	0.51	0.34	0.56	0.73	0.75	0.23	0.15	0.12	0.15	0.1	0.07	0.05	0.12	0.14	0.03	0	0.12	0.21	0.17	0.36	0.51	0.68	1	0.57	0.79	0.45	0.24	0.35	0.34	0.17	0.14	0.04	0.04	0.03	0.06	0	0.06	0.03
NC_002516.2	CDS	69543	70091	-	PA0054	PA0054	763	359	0.33	0.48	0.89	1	0.96	0.64	0.83	0.86	0.25	0.27	0.2	0.18	0.11	0.04	0.08	0.04	0.03	0.11	0.07	0.1	0.33	0.16	0.74	1	0.78	0.82	0.9	0.84	0.55	0.39	0.3	0.26	0.24	0.24	0.15	0.08	0.05	0.02	0.07	0.07	0.03
NC_002516.2	CDS	70130	70636	-	PA0055	PA0055	1890	1050	0.12	0.37	0.74	0.68	0.96	0.59	0.85	1	0.39	0.37	0.24	0.16	0.14	0.09	0.05	0.08	0.09	0.09	0.13	0.13	0.2	0.13	0.29	0.75	0.89	1	0.95	0.69	0.51	0.53	0.55	0.36	0.28	0.18	0.08	0.1	0.05	0.08	0.05	0.05	0.04
NC_002516.2	CDS	70702	71622	-	PA0056	PA0056	567	276	0.24	0.7	1	0.76	0.88	0.68	0.86	0.61	0.32	0.27	0.18	0.12	0.09	0.04	0.05	0.07	0.03	0.07	0.11	0.13	0.14	0.23	0.41	0.66	0.7	0.89	1	0.59	0.63	0.33	0.43	0.26	0.2	0.12	0.1	0.07	0.08	0	0.06	0.01	0.05
NC_002516.2	CDS	71730	72617	+	PA0057	PA0057	256	208	0.12	0.33	0.85	0.8	1	0.37	0.66	0.6	0.23	0.25	0.19	0.24	0.1	0.1	0.04	0.1	0.01	0.03	0.11	0.14	0.28	0.18	0.21	1	0.28	0.43	0.54	0.45	0.44	0.5	0.5	0.23	0.14	0.11	0	0.04	0.05	0	0.05	0.06	0.03
NC_002516.2	CDS	73468	73923	+	osmC	PA0059	115	315	0.21	0.07	0.6	0.89	1	0.44	0.34	0.98	0.37	0.28	0.15	0.21	0	0	0.03	0.03	0.06	0.15	0.14	0.09	0.26	0.12	0.3	0.53	0.84	1	0.76	0.6	0.49	0.38	0.52	0.43	0.29	0.28	0.12	0.07	0.02	0.04	0.04	0.02	0.02
NC_002516.2	CDS	74034	74267	+	PA0060	PA0060	115	261	0.1	0.31	0.58	1	0.62	0.48	0.62	0.55	0.18	0.22	0.11	0.11	0.02	0.03	0.09	0.04	0.03	0.02	0.11	0.09	0.23	0.06	0.16	0.41	0.64	1	0.87	0.61	0.37	0.42	0.5	0.32	0.27	0.13	0.14	0.09	0.01	0.02	0.04	0.04	0.01
NC_002516.2	CDS	74279	74716	-	PA0061	PA0061	577	393	0.05	0.38	1	0.48	0.71	0.42	0.76	0.67	0.23	0.24	0.15	0.07	0.09	0.05	0.02	0.04	0.05	0.07	0.1	0.07	0.15	0.08	0.26	0.71	0.96	1	0.91	0.69	0.44	0.37	0.38	0.18	0.14	0.1	0.04	0.11	0.12	0.04	0.01	0.03	0.05
NC_002516.2	CDS	74773	75189	-	PA0062	PA0062	147	304	0.1	0.26	1	0.42	0.88	0.4	0.74	0.42	0.19	0.11	0.2	0.14	0.12	0	0.01	0.09	0	0.03	0.04	0.05	0.09	0.07	0.32	0.88	0.69	1	0.6	0.53	0.29	0.2	0.21	0.14	0.11	0.09	0	0.06	0.03	0	0.01	0.03	0.01
NC_002516.2	CDS	75281	76408	+	PA0063	PA0063	1914	1344	0.21	0.56	1	0.75	0.67	0.44	0.71	0.68	0.24	0.17	0.11	0.1	0.05	0.04	0.07	0.04	0.05	0.04	0.09	0.06	0.16	0.21	0.39	0.85	1	0.86	0.8	0.55	0.38	0.36	0.25	0.18	0.13	0.07	0.1	0.06	0.07	0.03	0.04	0.03	0.05
NC_002516.2	CDS	76416	77399	-	PA0064	PA0064	1596	621	0.29	0.62	1	0.99	0.79	0.56	0.84	0.67	0.29	0.26	0.19	0.15	0.11	0.1	0.11	0.09	0.11	0.16	0.11	0.12	0.45	0.17	0.31	0.68	1	0.7	0.52	0.41	0.38	0.33	0.31	0.17	0.18	0.11	0.04	0.06	0.03	0.02	0.01	0.03	0.03
NC_002516.2	CDS	77432	78097	-	PA0065	PA0065	1852	919	0.17	0.39	0.71	0.79	0.72	0.56	0.77	1	0.3	0.35	0.25	0.17	0.11	0.08	0.07	0.1	0.08	0.08	0.11	0.1	0.26	0.16	0.25	0.89	1	0.94	0.75	0.61	0.5	0.4	0.4	0.23	0.21	0.15	0.04	0.04	0.06	0.04	0.01	0.04	0.03
NC_002516.2	CDS	78090	78632	-	PA0066	PA0066	1495	1007	0.11	0.37	0.98	1	0.98	0.53	0.87	0.86	0.38	0.36	0.29	0.2	0.09	0.11	0.09	0.11	0.09	0.09	0.15	0.07	0.35	0.1	0.34	0.87	0.93	1	0.9	0.68	0.51	0.35	0.41	0.32	0.23	0.15	0.1	0.05	0.05	0.03	0.01	0.04	0.04
NC_002516.2	CDS	78710	80755	+	prlC	PA0067	16126	8454	0.19	0.52	1	0.92	0.98	0.61	0.74	0.78	0.27	0.25	0.2	0.13	0.08	0.07	0.08	0.07	0.07	0.11	0.11	0.11	0.48	0.17	0.32	0.88	1	0.84	0.69	0.56	0.39	0.32	0.28	0.18	0.16	0.1	0.07	0.06	0.04	0.04	0.05	0.05	0.05
NC_002516.2	CDS	80752	81027	+	PA0068	PA0068	1460	1475	0.17	0.45	1	0.93	0.81	0.46	0.72	0.73	0.27	0.27	0.2	0.15	0.07	0.06	0.05	0.09	0.09	0.09	0.11	0.1	0.46	0.13	0.22	0.66	1	0.69	0.63	0.51	0.26	0.21	0.19	0.12	0.12	0.07	0.04	0.03	0.02	0.03	0.04	0.03	0.05
NC_002516.2	CDS	81116	82174	+	PA0069	PA0069	1734	1001	0.12	0.38	1	0.84	0.77	0.56	0.95	0.98	0.39	0.3	0.27	0.17	0.2	0.11	0.16	0.12	0.12	0.19	0.24	0.21	0.93	0.15	0.29	0.71	0.8	1	0.73	0.69	0.41	0.37	0.29	0.19	0.21	0.09	0.09	0.04	0.05	0.07	0.02	0.06	0.05
NC_002516.2	CDS	82404	83318	-	PA0070	PA0070	5649	5281	0.17	0.45	0.97	1	0.98	0.75	0.87	0.9	0.38	0.35	0.28	0.17	0.1	0.11	0.1	0.08	0.08	0.08	0.09	0.11	0.25	0.13	0.23	0.77	1	0.94	0.77	0.58	0.44	0.34	0.33	0.21	0.21	0.12	0.05	0.05	0.04	0.05	0.03	0.04	0.04
NC_002516.2	CDS	83380	85092	-	PA0071	PA0071	7307	17380	0.17	0.48	1	0.75	0.8	0.48	0.59	0.61	0.27	0.29	0.22	0.13	0.09	0.05	0.06	0.06	0.04	0.04	0.07	0.06	0.2	0.1	0.22	0.73	1	0.74	0.61	0.42	0.26	0.28	0.31	0.19	0.16	0.07	0.04	0.03	0.02	0.02	0.02	0.02	0.02
NC_002516.2	CDS	85085	86284	-	PA0072	PA0072	948	564	0.3	0.61	1	0.8	0.56	0.49	0.49	0.63	0.21	0.19	0.13	0.1	0.07	0.09	0.15	0.12	0.05	0.11	0.11	0.09	0.28	0.28	0.58	1	0.99	0.59	0.57	0.43	0.21	0.22	0.24	0.15	0.11	0.05	0.05	0.11	0.05	0.04	0.04	0.02	0.02
NC_002516.2	CDS	86284	87003	-	PA0073	PA0073	425	395	0.39	0.48	1	0.75	0.52	0.37	0.63	0.69	0.19	0.16	0.19	0.13	0.07	0.04	0.05	0.08	0.04	0.12	0.13	0.12	0.32	0.43	0.6	1	0.78	0.86	0.79	0.47	0.28	0.32	0.14	0.18	0.13	0.13	0.11	0.11	0.02	0.01	0.08	0.02	0.06
NC_002516.2	CDS	87000	90098	-	ppkA	PA0074	6483	5269	0.24	0.56	1	0.98	0.95	0.65	0.93	0.96	0.36	0.38	0.27	0.22	0.2	0.13	0.13	0.13	0.11	0.19	0.18	0.14	0.61	0.21	0.39	0.96	1	0.96	0.8	0.63	0.46	0.39	0.41	0.26	0.23	0.12	0.1	0.12	0.1	0.08	0.11	0.08	0.08
NC_002516.2	CDS	90106	90834	-	pppA	PA0075	1612	1223	0.24	0.61	0.89	0.97	0.88	0.7	0.89	1	0.46	0.48	0.3	0.22	0.16	0.13	0.07	0.08	0.09	0.12	0.12	0.16	0.42	0.22	0.3	0.68	1	0.71	0.77	0.58	0.5	0.36	0.39	0.26	0.22	0.1	0.1	0.1	0.07	0.04	0.05	0.03	0.07
NC_002516.2	CDS	90844	91524	-	PA0076	PA0076	1268	643	0.28	0.59	1	0.87	0.58	0.41	0.5	0.65	0.25	0.19	0.13	0.11	0.06	0.08	0.06	0.06	0.04	0.08	0.09	0.06	0.28	0.16	0.35	0.77	1	0.81	0.51	0.36	0.36	0.21	0.24	0.14	0.11	0.07	0.03	0.07	0.03	0.06	0.04	0.06	0.04
NC_002516.2	CDS	91521	94826	-	icmF1	PA0077	6476	4513	0.23	0.5	1	0.9	0.79	0.56	0.72	0.7	0.29	0.27	0.2	0.14	0.1	0.08	0.1	0.07	0.13	0.14	0.14	0.16	0.56	0.19	0.35	0.84	1	0.77	0.77	0.6	0.37	0.31	0.27	0.2	0.18	0.14	0.06	0.07	0.06	0.05	0.05	0.07	0.08
NC_002516.2	CDS	95048	96397	-	PA0078	PA0078	2595	1550	0.19	0.56	1	0.92	0.75	0.5	0.63	0.69	0.24	0.25	0.14	0.12	0.07	0.08	0.06	0.05	0.09	0.09	0.12	0.1	0.37	0.2	0.35	0.95	1	0.67	0.63	0.49	0.33	0.22	0.26	0.12	0.13	0.09	0.1	0.05	0.05	0.06	0.05	0.03	0.05
NC_002516.2	CDS	96404	97738	-	PA0079	PA0079	5520	2471	0.27	0.62	1	0.82	0.62	0.45	0.59	0.67	0.22	0.2	0.14	0.11	0.1	0.07	0.08	0.06	0.06	0.1	0.1	0.1	0.33	0.26	0.49	1	0.99	0.83	0.66	0.48	0.4	0.29	0.29	0.18	0.15	0.12	0.08	0.07	0.05	0.07	0.04	0.05	0.07
NC_002516.2	CDS	97754	98218	-	PA0080	PA0080	1225	1140	0.16	0.44	0.95	1	0.88	0.54	0.83	0.7	0.29	0.25	0.18	0.16	0.1	0.08	0.1	0.04	0.05	0.14	0.15	0.13	0.27	0.17	0.37	0.96	0.98	1	0.78	0.75	0.41	0.39	0.46	0.25	0.28	0.11	0.1	0.08	0.08	0.03	0.02	0.04	0.05
NC_002516.2	CDS	98263	99756	-	fha1	PA0081	7047	5664	0.18	0.49	1	0.99	0.79	0.6	0.78	0.71	0.28	0.26	0.18	0.12	0.09	0.06	0.06	0.05	0.04	0.06	0.08	0.06	0.2	0.15	0.32	0.8	1	0.85	0.71	0.47	0.33	0.31	0.3	0.17	0.17	0.1	0.07	0.04	0.03	0.02	0.03	0.03	0.03
NC_002516.2	CDS	100124	101158	+	PA0082	PA0082	11945	5594	0.98	0.92	1	0.61	0.37	0.24	0.31	0.26	0.1	0.07	0.06	0.04	0.03	0.02	0.03	0.02	0.01	0.02	0.03	0.02	0.08	0.84	0.72	1	0.87	0.59	0.46	0.35	0.25	0.22	0.22	0.16	0.15	0.07	0.04	0.03	0.03	0.02	0.01	0.02	0.02
NC_002516.2	CDS	101247	101765	+	PA0083	PA0083	3573	3284	0.16	0.49	1	0.97	0.95	0.65	0.91	0.98	0.46	0.44	0.41	0.29	0.2	0.14	0.13	0.13	0.12	0.17	0.17	0.19	0.64	0.13	0.23	0.83	1	1	0.95	0.67	0.59	0.46	0.55	0.38	0.35	0.22	0.09	0.11	0.12	0.09	0.09	0.09	0.06
NC_002516.2	CDS	101778	103274	+	PA0084	PA0084	8726	8219	0.18	0.48	0.87	0.96	1	0.7	0.89	0.98	0.42	0.42	0.36	0.25	0.19	0.15	0.14	0.14	0.12	0.16	0.16	0.19	0.61	0.15	0.31	0.86	1	0.9	0.79	0.6	0.43	0.41	0.48	0.35	0.32	0.18	0.13	0.1	0.07	0.08	0.08	0.08	0.07
NC_002516.2	CDS	103350	103838	+	hcp1	PA0085	5214	5235	0.1	0.33	0.8	0.85	0.96	0.65	0.85	1	0.49	0.52	0.49	0.34	0.22	0.17	0.13	0.13	0.15	0.15	0.2	0.19	0.64	0.07	0.14	0.57	1	0.8	0.79	0.59	0.4	0.48	0.57	0.42	0.4	0.2	0.12	0.12	0.11	0.08	0.09	0.08	0.07
NC_002516.2	CDS	104006	104851	+	PA0086	PA0086	1344	838	0.21	0.6	0.95	1	0.79	0.5	0.6	0.66	0.29	0.2	0.2	0.14	0.09	0.08	0.1	0.06	0.07	0.11	0.16	0.08	0.38	0.16	0.49	0.86	1	0.64	0.53	0.5	0.4	0.24	0.25	0.14	0.14	0.1	0.07	0.06	0.02	0.05	0.04	0.04	0.05
NC_002516.2	CDS	104853	105362	+	PA0087	PA0087	1060	584	0.22	0.52	1	0.98	0.81	0.55	0.99	0.91	0.33	0.33	0.24	0.2	0.09	0.1	0.17	0.06	0.14	0.2	0.26	0.11	0.49	0.15	0.26	0.62	1	0.66	0.68	0.48	0.28	0.25	0.27	0.16	0.1	0.13	0.1	0.15	0.07	0.02	0.06	0.05	0.08
NC_002516.2	CDS	105359	107218	+	PA0088	PA0088	3664	1878	0.18	0.57	1	0.88	0.92	0.63	0.79	0.85	0.34	0.33	0.25	0.19	0.12	0.11	0.11	0.13	0.09	0.14	0.13	0.12	0.53	0.14	0.3	0.89	1	0.83	0.75	0.53	0.33	0.33	0.32	0.19	0.2	0.12	0.08	0.08	0.05	0.04	0.04	0.06	0.08
NC_002516.2	CDS	107182	108228	+	PA0089	PA0089	2579	1270	0.2	0.56	1	0.99	1	0.68	0.69	0.78	0.31	0.35	0.27	0.18	0.15	0.11	0.07	0.07	0.07	0.17	0.1	0.11	0.4	0.23	0.51	0.91	1	0.74	0.75	0.54	0.38	0.33	0.43	0.3	0.2	0.12	0.08	0.09	0.09	0.05	0.08	0.07	0.07
NC_002516.2	CDS	108221	110929	+	clpV1	PA0090	4180	3198	0.22	0.52	1	0.92	0.74	0.61	0.75	0.76	0.33	0.3	0.23	0.21	0.17	0.12	0.13	0.1	0.11	0.19	0.2	0.23	0.78	0.16	0.38	0.87	1	0.79	0.86	0.58	0.45	0.34	0.36	0.24	0.23	0.15	0.14	0.1	0.09	0.1	0.1	0.11	0.12
NC_002516.2	CDS	110976	112907	+	vgrG1	PA0091	2766	2160	0.2	0.57	1	0.96	0.83	0.56	0.75	0.88	0.38	0.36	0.33	0.25	0.17	0.18	0.2	0.11	0.16	0.23	0.2	0.2	0.73	0.19	0.46	1	1	1	0.72	0.56	0.47	0.38	0.37	0.29	0.3	0.2	0.12	0.07	0.06	0.09	0.09	0.14	0.09
NC_002516.2	CDS	113022	113306	-	PA0092	PA0092	281	163	0.07	0.32	0.79	0.88	1	0.65	0.95	0.98	0.28	0.26	0.22	0.17	0.07	0.08	0.11	0.06	0.04	0.08	0.06	0.06	0.16	0.1	0.19	0.35	0.8	1	0.77	0.7	0.35	0.4	0.42	0.31	0.15	0.12	0.15	0.01	0.03	0.03	0.07	0.05	0.02
NC_002516.2	CDS	113303	114595	-	PA0093	PA0093	2244	1895	0.14	0.42	0.92	1	0.89	0.61	0.7	0.73	0.28	0.25	0.21	0.12	0.08	0.09	0.06	0.07	0.04	0.08	0.07	0.05	0.17	0.1	0.32	0.79	1	0.77	0.8	0.63	0.4	0.39	0.33	0.2	0.2	0.08	0.08	0.05	0.04	0.04	0.04	0.05	0.02
NC_002516.2	CDS	114611	115045	-	PA0094	PA0094	2345	1851	0.14	0.46	0.87	1	0.87	0.69	0.69	0.68	0.21	0.17	0.1	0.08	0.05	0.05	0.08	0.09	0.05	0.08	0.06	0.07	0.11	0.09	0.16	0.67	1	0.84	0.98	0.68	0.42	0.35	0.36	0.19	0.15	0.07	0.07	0.04	0.04	0.03	0.02	0.05	0.03
NC_002516.2	CDS	115299	117524	+	PA0095	PA0095	3541	3174	0.11	0.4	1	0.95	0.91	0.64	0.68	0.78	0.29	0.32	0.26	0.19	0.16	0.1	0.1	0.06	0.07	0.1	0.11	0.1	0.34	0.08	0.23	0.83	0.88	1	0.8	0.66	0.49	0.41	0.47	0.37	0.3	0.14	0.08	0.08	0.07	0.09	0.08	0.07	0.07
NC_002516.2	CDS	117552	118001	+	PA0096	PA0096	246	123	0.2	0.53	0.61	0.88	0.8	1	0.63	0.93	0.32	0.33	0.18	0.19	0.15	0.19	0.11	0.04	0.27	0.12	0.08	0.14	0.55	0.16	0.06	0.58	0.63	1	0.67	0.36	0.39	0.33	0.37	0.22	0.26	0.18	0.17	0.08	0.13	0.1	0	0.04	0.06
NC_002516.2	CDS	117931	119130	+	PA0097	PA0097	530	272	0.21	0.49	0.67	0.78	0.9	0.64	0.91	1	0.32	0.33	0.24	0.23	0.12	0.09	0.09	0.08	0.07	0.09	0.19	0.14	0.31	0.23	0.45	0.73	1	0.78	0.76	0.48	0.44	0.22	0.31	0.25	0.31	0.12	0.08	0.15	0.09	0.1	0.09	0.12	0.12
NC_002516.2	CDS	119127	120164	+	PA0098	PA0098	416	193	0.13	0.54	0.72	0.6	1	0.53	0.84	0.55	0.29	0.33	0.16	0.13	0.08	0.04	0.04	0.05	0.03	0.08	0.1	0.1	0.13	0.23	0.36	0.97	1	0.73	0.57	0.7	0.4	0.21	0.24	0.26	0.28	0.08	0.02	0	0.04	0	0.11	0.05	0.06
NC_002516.2	CDS	120164	121324	+	PA0099	PA0099	684	785	0.18	0.42	1	0.81	0.91	0.61	0.86	0.98	0.44	0.54	0.51	0.42	0.21	0.23	0.17	0.23	0.07	0.15	0.26	0.18	0.51	0.09	0.28	0.79	0.88	1	0.95	0.6	0.38	0.58	0.78	0.55	0.53	0.24	0.25	0.14	0.16	0.13	0.14	0.08	0.14
NC_002516.2	CDS	121346	122266	+	PA0100	PA0100	1250	1458	0.18	0.46	1	0.91	0.87	0.61	0.85	0.92	0.35	0.36	0.3	0.24	0.2	0.17	0.15	0.13	0.11	0.17	0.27	0.16	0.63	0.08	0.18	0.56	0.63	1	0.89	0.64	0.59	0.49	0.52	0.31	0.34	0.23	0.09	0.12	0.13	0.1	0.06	0.07	0.08
NC_002516.2	CDS	122248	123495	+	PA0101	PA0101	469	267	0.24	0.59	1	0.65	0.39	0.44	0.54	0.84	0.28	0.29	0.21	0.14	0.08	0.07	0.12	0.07	0	0.13	0.15	0.12	0.44	0.31	0.34	1	0.52	0.89	0.82	0.61	0.56	0.35	0.26	0.16	0.17	0.19	0.1	0.11	0.08	0.11	0.04	0.04	0.08
NC_002516.2	CDS	123871	124599	+	PA0102	PA0102	3777	2470	0.18	0.49	1	0.98	0.91	0.63	0.78	0.7	0.23	0.22	0.14	0.1	0.07	0.04	0.04	0.05	0.05	0.09	0.06	0.08	0.21	0.18	0.28	0.86	1	0.9	0.84	0.66	0.39	0.31	0.31	0.17	0.18	0.07	0.07	0.05	0.02	0.03	0.04	0.03	0.04
NC_002516.2	CDS	124810	126381	+	PA0103	PA0103	690	158	0.31	0.85	1	0.83	0.72	0.43	0.66	0.59	0.24	0.24	0.16	0.17	0.09	0.11	0.09	0.06	0.04	0.12	0.16	0.12	0.39	0.08	0.57	1	0.82	0.68	0.9	0.35	0.52	0.21	0.15	0.12	0.21	0.11	0.04	0	0	0	0.03	0	0.02
NC_002516.2	CDS	126368	127006	-	PA0103a	PA0103a	1430	964	0.14	0.6	1	0.95	0.88	0.65	0.93	0.92	0.34	0.33	0.29	0.15	0.16	0.1	0.05	0.09	0.06	0.09	0.07	0.09	0.26	0.16	0.22	0.79	1	1	0.84	0.61	0.45	0.46	0.42	0.19	0.25	0.13	0.04	0.06	0.04	0.04	0.04	0.04	0.03
NC_002516.2	CDS	127378	128502	+	coxB	PA0105	581	576	0.15	0.35	1	0.88	0.74	0.43	0.6	0.58	0.24	0.2	0.15	0.11	0.09	0.07	0.04	0.05	0.03	0.02	0.07	0.07	0.2	0.17	0.25	0.56	0.67	1	0.91	0.59	0.52	0.26	0.24	0.22	0.2	0.09	0.03	0.01	0.06	0.09	0.03	0.02	0.03
NC_002516.2	CDS	128512	130104	+	coxA	PA0106	413	247	0.13	0.39	1	0.83	0.53	0.43	0.55	0.82	0.23	0.18	0.21	0.13	0.09	0.03	0.08	0.08	0.03	0.03	0.08	0.12	0.24	0.18	0.15	0.64	1	0.57	0.64	0.56	0.29	0.33	0.21	0.17	0.18	0.05	0.03	0	0.02	0	0.04	0.03	0.03
NC_002516.2	CDS	130680	131567	+	coIII	PA0108	221	121	0.1	0.11	1	0.82	0.9	0.4	0.42	0.26	0.18	0.18	0.15	0.12	0.05	0.03	0.05	0.21	0.06	0.07	0.09	0.14	0.15	0.22	0.32	0.8	1	0.73	0.63	0.65	0.32	0.32	0.37	0.11	0.2	0.04	0	0.13	0	0.05	0	0.02	0.05
NC_002516.2	CDS	131583	131792	-	PA0109	PA0109	329	149	0.13	0.39	1	0.78	0.74	0.45	0.6	0.72	0.18	0.11	0.17	0.07	0.02	0.08	0.08	0.03	0.04	0.03	0.05	0.01	0.12	0.05	0.19	0.52	0.64	1	0.46	0.23	0.16	0.22	0.19	0.14	0.17	0.08	0.03	0	0	0.03	0.02	0.02	0.01
NC_002516.2	CDS	134319	135233	+	PA0113	PA0113	490	207	0.08	0.27	0.77	0.98	1	0.65	0.97	0.78	0.24	0.22	0.17	0.1	0.06	0.05	0.04	0.05	0.07	0.08	0.06	0.07	0.15	0.07	0.31	0.87	0.72	1	0.62	0.64	0.51	0.5	0.53	0.22	0.24	0.17	0.03	0.05	0.01	0.02	0.01	0.01	0.05
NC_002516.2	CDS	135259	135894	+	senC	PA0114	2122	911	0.14	0.33	0.83	0.89	1	0.73	0.91	0.89	0.38	0.31	0.22	0.18	0.09	0.08	0.1	0.08	0.05	0.11	0.1	0.06	0.15	0.14	0.18	0.74	1	0.78	0.71	0.59	0.47	0.44	0.33	0.19	0.24	0.12	0.07	0.05	0.04	0.04	0.04	0.02	0.02
NC_002516.2	CDS	135934	136386	-	PA0115	PA0115	570	496	0.11	0.31	0.62	1	0.86	0.57	0.77	0.89	0.38	0.45	0.32	0.19	0.15	0.09	0.16	0.16	0.19	0.17	0.19	0.13	0.51	0.17	0.25	1	0.75	0.81	0.88	0.67	0.53	0.38	0.58	0.45	0.28	0.18	0.12	0.15	0.07	0.06	0.04	0.05	0.08
NC_002516.2	CDS	136518	136991	+	PA0116	PA0116	1037	1290	0.11	0.38	0.99	0.94	0.75	0.8	1	0.85	0.35	0.31	0.24	0.16	0.08	0.12	0.13	0.05	0.11	0.11	0.12	0.06	0.39	0.05	0.22	0.77	1	0.99	0.92	0.8	0.5	0.36	0.37	0.28	0.2	0.12	0.07	0.06	0.04	0.02	0.03	0.04	0.04
NC_002516.2	CDS	137248	137976	+	PA0117	PA0117	802	488	0.18	0.44	0.83	1	0.87	0.72	0.98	0.71	0.37	0.31	0.22	0.14	0.06	0.07	0.09	0.08	0.04	0.13	0.09	0.06	0.24	0.16	0.37	0.99	1	0.89	0.72	0.74	0.55	0.37	0.33	0.25	0.26	0.12	0.06	0.04	0.04	0.07	0	0.05	0.06
NC_002516.2	CDS	138001	138588	+	PA0118	PA0118	946	327	0.15	0.41	0.97	0.96	0.85	0.7	1	0.75	0.42	0.36	0.2	0.16	0.17	0.05	0.11	0.11	0.04	0.08	0.11	0.06	0.25	0.09	0.4	1	0.76	0.76	0.53	0.42	0.5	0.4	0.32	0.29	0.19	0.15	0.07	0.03	0.03	0.04	0.02	0.04	0.01
NC_002516.2	CDS	138818	140167	+	PA0119	PA0119	6490	8675	0.07	0.23	0.74	1	0.92	0.56	0.62	0.59	0.2	0.17	0.13	0.09	0.07	0.05	0.04	0.04	0.04	0.05	0.05	0.04	0.15	0.05	0.13	0.49	0.96	1	0.92	0.71	0.5	0.5	0.49	0.28	0.25	0.12	0.08	0.06	0.04	0.04	0.03	0.04	0.03
NC_002516.2	CDS	140216	140902	+	PA0120	PA0120	607	767	0.32	0.56	0.63	1	0.94	0.68	0.9	0.77	0.3	0.3	0.22	0.11	0.03	0.06	0.07	0.1	0.07	0.06	0.06	0.06	0.15	0.19	0.23	0.76	1	0.93	0.74	0.67	0.37	0.34	0.35	0.22	0.19	0.1	0.04	0.02	0.05	0.05	0.03	0.04	0.04
NC_002516.2	CDS	141003	141737	+	PA0121	PA0121	232	157	0.14	0.26	1	0.46	0.42	0.25	0.53	0.59	0.2	0.17	0.14	0.1	0.06	0.02	0	0.03	0.02	0.06	0.1	0.03	0.11	0.2	0.23	1	0.83	0.75	0.35	0.71	0.43	0.34	0.35	0.14	0.24	0.12	0.05	0.17	0.11	0.04	0	0.05	0.02
NC_002516.2	CDS	141917	142327	+	PA0122	PA0122	107	141	0.08	0.36	0.93	1	0.86	0.65	0.94	0.74	0.24	0.19	0.19	0.19	0.16	0.09	0.02	0.05	0.02	0.02	0.03	0.07	0.14	0.05	0.27	0.82	1	0.75	0.86	0.37	0.16	0.22	0.27	0.17	0.15	0.11	0.04	0.03	0.02	0.05	0.03	0.05	0.02
NC_002516.2	CDS	142359	143267	-	PA0123	PA0123	1258	5311	0.12	0.37	0.76	0.65	0.84	0.48	0.95	1	0.4	0.44	0.31	0.23	0.13	0.13	0.13	0.1	0.14	0.09	0.14	0.1	0.33	0.11	0.23	0.67	1	0.83	0.9	0.68	0.52	0.44	0.5	0.35	0.35	0.25	0.16	0.15	0.1	0.09	0.08	0.1	0.09
NC_002516.2	CDS	143567	143848	-	PA0124	PA0124	581	8376	0.11	0.23	0.74	1	0.9	0.66	0.97	0.99	0.57	0.51	0.4	0.25	0.3	0.21	0.2	0.08	0.12	0.16	0.11	0.11	0.31	0.11	0.22	0.71	0.93	1	0.9	0.73	0.56	0.53	0.57	0.49	0.48	0.33	0.17	0.18	0.11	0.13	0.13	0.1	0.08
NC_002516.2	CDS	143845	144072	-	PA0125	PA0125	338	5860	0.07	0.21	0.63	0.8	0.93	0.45	0.87	1	0.28	0.23	0.15	0.12	0.09	0.1	0.07	0.02	0.05	0.05	0.05	0.01	0.17	0.07	0.16	0.68	1	0.99	0.96	0.9	0.55	0.46	0.49	0.39	0.37	0.23	0.12	0.12	0.08	0.06	0.08	0.07	0.07
NC_002516.2	CDS	144248	144868	-	PA0126	PA0126	1033	840	0.07	0.26	0.73	1	0.96	0.7	0.79	0.84	0.35	0.31	0.24	0.17	0.16	0.08	0.04	0.03	0.09	0.04	0.07	0.08	0.19	0.08	0.12	0.54	0.72	1	0.74	0.62	0.42	0.38	0.45	0.33	0.19	0.17	0.04	0.04	0.03	0.07	0.06	0.03	0.02
NC_002516.2	CDS	144969	145469	+	PA0127	PA0127	873	776	0.13	0.39	1	0.88	0.67	0.54	0.71	0.61	0.36	0.48	0.35	0.25	0.14	0.08	0.08	0.08	0.02	0.06	0.06	0.06	0.14	0.15	0.26	0.62	1	0.97	0.88	0.72	0.5	0.4	0.62	0.39	0.39	0.17	0.07	0.06	0.03	0.03	0.02	0.01	0.04
NC_002516.2	CDS	145542	145883	+	PA0128	PA0128	2532	2518	0.07	0.42	1	1	0.93	0.6	0.79	0.76	0.32	0.37	0.27	0.15	0.09	0.06	0.05	0.05	0.06	0.07	0.08	0.08	0.19	0.06	0.24	0.65	1	0.89	0.76	0.58	0.43	0.49	0.56	0.39	0.34	0.14	0.08	0.07	0.06	0.05	0.06	0.06	0.06
NC_002516.2	CDS	145965	147392	-	gabP	PA0129	313	370	0.25	0.49	1	0.88	0.96	0.9	0.77	0.65	0.26	0.22	0.25	0.16	0.13	0.15	0.08	0.17	0.09	0.14	0.15	0.17	0.55	0.09	0.24	0.55	1	0.6	0.45	0.55	0.3	0.26	0.28	0.12	0.13	0.1	0.06	0.04	0	0	0.05	0.08	0.09
NC_002516.2	CDS	147561	149054	-	PA0130	PA0130	1832	1596	0.14	0.46	0.74	0.89	1	0.62	0.79	0.76	0.35	0.3	0.27	0.22	0.15	0.09	0.12	0.12	0.09	0.12	0.16	0.11	0.49	0.09	0.22	0.73	0.99	0.95	1	0.63	0.51	0.44	0.46	0.33	0.29	0.15	0.09	0.09	0.07	0.05	0.04	0.07	0.08
NC_002516.2	CDS	149138	149425	-	PA0131	PA0131	406	424	0.16	0.63	1	0.56	0.49	0.55	0.4	0.34	0.2	0.42	0.29	0.23	0.12	0.02	0.08	0.05	0.02	0.01	0.1	0.05	0.22	0.18	0.46	0.73	1	0.51	0.47	0.47	0.3	0.4	0.45	0.37	0.33	0.18	0.08	0.12	0.02	0.05	0.07	0.07	0.04
NC_002516.2	CDS	149425	150771	-	PA0132	PA0132	586	424	0.1	0.35	1	0.92	0.97	0.67	0.97	0.87	0.4	0.28	0.19	0.24	0.06	0.09	0.04	0.05	0.03	0.09	0.09	0.09	0.16	0.09	0.19	0.45	1	0.93	0.84	0.59	0.42	0.37	0.41	0.19	0.19	0.14	0.03	0.05	0.09	0.01	0.05	0.03	0.02
NC_002516.2	CDS	150906	151823	+	PA0133	PA0133	952	682	0.14	0.49	1	0.81	0.79	0.6	0.92	0.93	0.35	0.28	0.21	0.16	0.12	0.05	0.06	0.1	0.05	0.07	0.09	0.07	0.22	0.1	0.23	0.67	1	0.64	0.66	0.69	0.33	0.3	0.37	0.23	0.23	0.1	0.04	0.08	0.05	0.04	0.02	0.04	0.05
NC_002516.2	CDS	151936	153306	-	PA0134	PA0134	950	1518	0.13	0.35	0.87	0.87	1	0.51	0.65	0.62	0.31	0.19	0.17	0.09	0.05	0.06	0.04	0.04	0.03	0.07	0.06	0.03	0.14	0.08	0.23	0.75	1	0.9	0.79	0.63	0.48	0.42	0.47	0.43	0.31	0.16	0.13	0.04	0.05	0.04	0.02	0.02	0.03
NC_002516.2	CDS	154417	155988	+	PA0136	PA0136	195	157	0.22	0.62	1	0.7	0.73	0.41	0.67	0.76	0.38	0.3	0.18	0.13	0.07	0	0.06	0.1	0.08	0.27	0.17	0.03	0.27	0.04	0.24	0.36	0.93	0.86	1	0.92	0.37	0.34	0.28	0.33	0.14	0.19	0	0.12	0.08	0.04	0.09	0.06	0.04
NC_002516.2	CDS	158199	158762	+	ahpC	PA0139	24257	8642	0.11	0.34	0.93	0.97	1	0.64	0.79	0.7	0.32	0.33	0.24	0.16	0.1	0.08	0.07	0.06	0.06	0.06	0.08	0.05	0.16	0.11	0.28	0.71	1	0.86	0.64	0.48	0.33	0.29	0.32	0.22	0.17	0.08	0.07	0.05	0.03	0.03	0.04	0.03	0.03
NC_002516.2	CDS	158907	160472	+	ahpF	PA0140	4169	1628	0.17	0.49	0.98	1	0.99	0.65	0.84	0.77	0.34	0.29	0.23	0.16	0.13	0.11	0.09	0.08	0.07	0.12	0.11	0.12	0.47	0.13	0.3	0.74	1	0.92	0.69	0.54	0.38	0.34	0.35	0.22	0.15	0.12	0.09	0.12	0.05	0.08	0.02	0.05	0.03
NC_002516.2	CDS	160552	161448	-	PA0141	PA0141	10992	1865	0.09	0.26	0.72	0.74	0.93	0.6	0.89	1	0.45	0.41	0.36	0.26	0.22	0.17	0.14	0.14	0.16	0.2	0.16	0.18	0.49	0.12	0.31	0.78	1	0.89	0.9	0.71	0.53	0.46	0.5	0.36	0.37	0.15	0.09	0.1	0.08	0.06	0.05	0.07	0.07
NC_002516.2	CDS	161906	163255	+	PA0142	PA0142	2356	1665	0.16	0.57	1	0.87	0.77	0.6	0.68	0.57	0.22	0.17	0.11	0.07	0.06	0.04	0.04	0.02	0.04	0.04	0.06	0.05	0.15	0.18	0.31	0.87	1	0.88	0.78	0.52	0.4	0.31	0.34	0.19	0.18	0.06	0.04	0.04	0.04	0.02	0.02	0.02	0.02
NC_002516.2	CDS	163363	164415	+	nuh	PA0143	1699	391	0.15	0.45	1	0.87	0.89	0.74	0.82	0.99	0.36	0.31	0.22	0.18	0.08	0.09	0.07	0.09	0.09	0.12	0.11	0.13	0.33	0.21	0.27	1	0.96	0.84	0.54	0.51	0.43	0.27	0.27	0.2	0.13	0.1	0.02	0.04	0.03	0.05	0.06	0.01	0.04
NC_002516.2	CDS	164443	165069	-	PA0144	PA0144	366	114	0.11	0.49	0.79	1	0.9	0.55	0.73	0.58	0.22	0.21	0.13	0.1	0.08	0.08	0.13	0.04	0.05	0.15	0.01	0.07	0.28	0.11	0.33	0.92	0.75	1	0.8	0.65	0.46	0.25	0.14	0.2	0.26	0.07	0.06	0	0	0	0	0	0.02
NC_002516.2	CDS	165219	165737	-	PA0145	PA0145	781	474	0.12	0.42	0.84	1	0.82	0.63	0.63	0.7	0.18	0.14	0.07	0.06	0.02	0	0.04	0.01	0.02	0.08	0.07	0.04	0.05	0.1	0.27	0.88	1	0.81	0.78	0.69	0.43	0.31	0.22	0.16	0.11	0.06	0.04	0.02	0.02	0.03	0.01	0.02	0.01
NC_002516.2	CDS	165976	167073	+	PA0146	PA0146	132	115	0.08	0.24	1	0.68	0.46	0.38	0.48	0.44	0.19	0.21	0.19	0.15	0.06	0.08	0	0.1	0	0.04	0.04	0.03	0.08	0.04	0.29	1	0.9	0.62	0.68	0.57	0.15	0.24	0.29	0.18	0.18	0.11	0.07	0	0.02	0	0	0.06	0.02
NC_002516.2	CDS	167146	168108	+	PA0147	PA0147	378	217	0.17	0.65	0.99	1	0.95	0.61	0.57	0.67	0.2	0.24	0.24	0.13	0.06	0.03	0.05	0.05	0.09	0.04	0.06	0.06	0.31	0.22	0.42	0.84	1	0.97	0.66	0.98	0.26	0.21	0.31	0.16	0.21	0.14	0.05	0.01	0	0	0	0	0.05
NC_002516.2	CDS	168213	169163	+	PA0148	PA0148	2332	1641	0.13	0.44	1	0.85	0.93	0.51	0.7	0.86	0.27	0.25	0.17	0.13	0.08	0.07	0.05	0.08	0.08	0.08	0.09	0.09	0.35	0.08	0.2	0.67	1	0.86	0.76	0.6	0.39	0.27	0.26	0.15	0.18	0.08	0.07	0.05	0.03	0.04	0.04	0.05	0.05
NC_002516.2	CDS	169361	169906	+	PA0149	PA0149	354	109	0.38	0.58	1	0.81	0.57	0.62	0.59	0.54	0.15	0.16	0.1	0.14	0.02	0.02	0.04	0.01	0.04	0.07	0.06	0.09	0.31	0.36	0.3	0.91	0.9	0.98	1	0.88	0.23	0.3	0.34	0.13	0.13	0.02	0.25	0	0.1	0.12	0.06	0	0.03
NC_002516.2	CDS	169903	170898	+	PA0150	PA0150	453	264	0.3	0.57	1	0.62	0.71	0.46	0.64	0.87	0.4	0.35	0.28	0.18	0.12	0.02	0.16	0.11	0.08	0.09	0.1	0.16	0.46	0.26	0.4	1	0.92	0.86	0.92	0.71	0.38	0.32	0.25	0.09	0.12	0.14	0.06	0.18	0.08	0.05	0.05	0.02	0.07
NC_002516.2	CDS	171047	173434	+	PA0151	PA0151	316	253	0.16	0.35	0.77	0.8	0.86	0.45	1	0.69	0.23	0.27	0.36	0.16	0.13	0.13	0.22	0.07	0.03	0.21	0.05	0.22	0.34	0.11	0.31	0.88	1	0.99	0.89	0.67	0.64	0.51	0.45	0.27	0.3	0.12	0.04	0.04	0.11	0.06	0.02	0.1	0.03
NC_002516.2	CDS	173811	174638	+	pcaQ	PA0152	423	444	0.18	0.6	1	0.79	0.95	0.64	0.94	0.88	0.33	0.28	0.18	0.13	0.1	0.06	0.08	0.01	0.01	0.03	0.04	0.12	0.14	0.21	0.3	0.91	0.77	1	0.67	0.48	0.39	0.23	0.26	0.14	0.17	0.1	0.08	0.02	0	0.06	0.04	0.03	0.04
NC_002516.2	CDS	174773	175492	+	pcaH	PA0153	223	197	0.09	0.41	1	0.94	0.83	0.85	0.69	0.73	0.39	0.36	0.22	0.15	0.17	0.08	0.14	0.14	0.04	0.04	0.1	0.11	0.37	0.1	0.26	0.35	1	0.67	0.84	0.48	0.33	0.25	0.27	0.24	0.16	0.05	0.08	0	0.03	0.01	0	0.04	0
NC_002516.2	CDS	175503	176108	+	pcaG	PA0154	192	185	0.2	0.32	0.99	1	0.92	0.59	0.71	0.87	0.32	0.32	0.16	0.19	0.16	0.04	0	0.1	0.04	0.26	0.15	0.06	0.22	0.06	0.1	0.98	0.87	0.75	1	0.44	0.29	0.24	0.17	0.17	0.12	0.09	0.03	0	0.05	0.03	0.08	0.03	0.05
NC_002516.2	CDS	176315	177154	+	pcaR	PA0155	1292	484	0.12	0.33	0.76	0.73	1	0.58	0.68	0.97	0.3	0.25	0.23	0.17	0.15	0.13	0.07	0.07	0.11	0.06	0.1	0.06	0.17	0.14	0.22	1	0.94	0.97	0.8	0.84	0.58	0.31	0.42	0.25	0.21	0.14	0.1	0.08	0.09	0.05	0	0.02	0.02
NC_002516.2	CDS	177307	178458	+	PA0156	PA0156	1129	599	0.2	0.57	1	0.86	0.57	0.64	0.66	0.62	0.23	0.24	0.16	0.11	0.09	0.06	0.04	0.06	0.07	0.06	0.06	0.08	0.17	0.17	0.32	1	0.81	0.82	0.96	0.84	0.47	0.32	0.35	0.25	0.16	0.13	0.06	0.05	0.1	0.04	0.02	0.04	0.05
NC_002516.2	CDS	178455	179525	+	PA0157	PA0157	1059	581	0.2	0.49	0.98	0.78	0.72	0.6	0.78	1	0.32	0.3	0.23	0.22	0.16	0.16	0.18	0.07	0.12	0.16	0.15	0.14	0.68	0.16	0.29	0.6	1	0.44	0.5	0.45	0.28	0.3	0.31	0.19	0.29	0.1	0.09	0.06	0.05	0.08	0.11	0.09	0.05
NC_002516.2	CDS	179522	182569	+	PA0158	PA0158	5349	3802	0.2	0.48	1	0.85	0.78	0.58	0.73	0.92	0.34	0.36	0.27	0.2	0.17	0.11	0.14	0.13	0.17	0.18	0.23	0.21	0.73	0.16	0.32	0.77	1	0.89	0.78	0.6	0.42	0.39	0.39	0.31	0.27	0.15	0.12	0.11	0.1	0.11	0.07	0.1	0.11
NC_002516.2	CDS	182768	183706	+	PA0159	PA0159	2063	850	0.16	0.47	1	0.99	0.86	0.56	0.73	0.7	0.24	0.23	0.15	0.09	0.05	0.08	0.06	0.06	0.05	0.06	0.08	0.06	0.24	0.15	0.25	0.8	0.79	1	0.91	0.7	0.54	0.37	0.4	0.28	0.22	0.13	0.08	0.1	0.06	0.05	0.06	0.04	0.05
NC_002516.2	CDS	183822	184007	+	PA0160	PA0160	1004	326	0.14	0.47	0.94	0.64	1	0.65	0.84	0.82	0.24	0.19	0.17	0.11	0.09	0.05	0.07	0.04	0.02	0.03	0.11	0.05	0.17	0.21	0.16	0.69	0.95	1	0.93	0.52	0.69	0.4	0.46	0.25	0.13	0.12	0.01	0.06	0.07	0.05	0.05	0.03	0.07
NC_002516.2	CDS	184594	185928	+	opdC	PA0162	5395	2768	0.08	0.31	0.76	0.81	1	0.61	0.85	0.98	0.37	0.37	0.28	0.22	0.13	0.09	0.1	0.12	0.1	0.15	0.13	0.12	0.5	0.1	0.26	0.59	0.87	1	0.74	0.66	0.48	0.4	0.46	0.31	0.29	0.11	0.12	0.05	0.05	0.03	0.06	0.06	0.04
NC_002516.2	CDS	185957	186754	-	PA0163	PA0163	828	471	0.21	0.62	1	0.93	0.95	0.74	0.88	0.67	0.29	0.27	0.13	0.08	0.08	0.09	0.02	0.04	0.07	0.04	0.07	0.04	0.14	0.18	0.32	0.96	0.66	1	0.79	0.58	0.58	0.38	0.4	0.23	0.22	0.06	0.02	0.1	0.03	0.05	0.01	0.01	0.02
NC_002516.2	CDS	186832	188448	+	PA0164	PA0164	2804	621	0.23	0.55	1	0.9	0.87	0.59	0.87	0.93	0.35	0.35	0.22	0.18	0.11	0.07	0.16	0.13	0.13	0.14	0.13	0.14	0.47	0.09	0.25	0.67	1	0.81	0.89	0.6	0.43	0.32	0.29	0.22	0.23	0.19	0.07	0.06	0.03	0.03	0.05	0.05	0.04
NC_002516.2	CDS	189120	189956	+	PA0165	PA0165	5801	3033	0.11	0.29	0.7	0.89	1	0.68	0.87	0.93	0.38	0.34	0.27	0.19	0.12	0.11	0.11	0.08	0.1	0.1	0.18	0.14	0.45	0.1	0.17	0.66	1	1	0.88	0.7	0.48	0.46	0.5	0.31	0.25	0.14	0.07	0.06	0.07	0.06	0.07	0.06	0.06
NC_002516.2	CDS	190198	191604	+	PA0166	PA0166	463	184	0.16	0.35	1	0.78	0.73	0.53	0.68	0.9	0.33	0.33	0.15	0.16	0.11	0.05	0.08	0.1	0.03	0.19	0.2	0.14	0.6	0.12	0.31	0.69	1	0.55	0.49	0.44	0.2	0.22	0.18	0.21	0.14	0.11	0	0.1	0.03	0.13	0.03	0.05	0.03
NC_002516.2	CDS	191697	192362	+	PA0167	PA0167	2577	1836	0.11	0.34	0.78	0.89	0.84	0.62	0.84	1	0.41	0.35	0.29	0.17	0.13	0.12	0.13	0.08	0.1	0.1	0.11	0.11	0.29	0.07	0.22	0.75	1	0.76	0.58	0.52	0.41	0.34	0.36	0.24	0.19	0.07	0.05	0.04	0.03	0.04	0.02	0.04	0.04
NC_002516.2	CDS	192368	192958	+	PA0168	PA0168	684	285	0.2	0.5	1	1	0.85	0.52	0.82	0.81	0.32	0.32	0.2	0.17	0.18	0.13	0.13	0.09	0.08	0.09	0.08	0.1	0.16	0.11	0.45	0.95	1	0.94	0.67	0.96	0.58	0.41	0.39	0.33	0.25	0.19	0.05	0.16	0.03	0.03	0.08	0.02	0.04
NC_002516.2	CDS	192965	193672	-	PA0169	PA0169	1035	772	0.2	0.48	0.94	0.95	0.95	0.69	1	0.9	0.38	0.35	0.26	0.27	0.17	0.16	0.1	0.15	0.1	0.08	0.15	0.1	0.45	0.14	0.3	0.84	1	0.82	0.79	0.69	0.49	0.46	0.41	0.32	0.3	0.16	0.09	0.12	0.1	0.07	0.07	0.08	0.05
NC_002516.2	CDS	193799	194179	-	PA0170	PA0170	1044	591	0.17	0.45	1	0.73	0.81	0.58	0.59	0.73	0.28	0.22	0.18	0.14	0.07	0.07	0.06	0.08	0.05	0.11	0.1	0.09	0.2	0.18	0.38	0.74	1	0.82	0.91	0.78	0.52	0.37	0.43	0.22	0.18	0.11	0.12	0.14	0.06	0.04	0.05	0.04	0.02
NC_002516.2	CDS	194206	194748	-	PA0171	PA0171	1199	1228	0.09	0.31	1	0.93	0.83	0.65	0.8	0.82	0.37	0.36	0.22	0.19	0.14	0.08	0.14	0.12	0.05	0.12	0.11	0.09	0.25	0.08	0.26	0.74	1	0.76	0.75	0.56	0.47	0.41	0.46	0.23	0.3	0.11	0.06	0.07	0.01	0.02	0.07	0.05	0.07
NC_002516.2	CDS	194757	196748	-	PA0172	PA0172	3934	6512	0.19	0.5	1	0.83	0.76	0.5	0.64	0.6	0.26	0.24	0.16	0.11	0.07	0.06	0.07	0.04	0.04	0.07	0.07	0.07	0.17	0.14	0.3	0.93	1	0.84	0.76	0.52	0.35	0.29	0.3	0.2	0.16	0.1	0.06	0.05	0.03	0.03	0.02	0.03	0.02
NC_002516.2	CDS	199600	201639	-	aer2	PA0176	335	196	0.17	0.41	0.78	1	0.87	0.55	0.76	1	0.46	0.41	0.2	0.2	0.08	0.03	0	0.14	0.09	0.14	0.15	0.17	0.7	0.12	0.39	1	0.64	0.78	0.69	0.71	0.31	0.27	0.23	0.27	0.22	0.09	0	0.09	0.03	0	0.09	0.08	0.05
NC_002516.2	CDS	202147	204066	-	PA0178	PA0178	586	176	0.18	0.5	1	0.5	0.96	0.57	0.62	0.98	0.45	0.33	0.21	0.19	0.21	0.23	0.19	0.09	0.03	0.14	0.13	0.14	0.6	0.2	0.35	0.96	1	0.84	0.75	0.63	0.43	0.26	0.3	0.27	0.15	0.14	0.05	0.08	0.07	0.02	0.12	0.05	0.04
NC_002516.2	CDS	204094	204459	-	PA0179	PA0179	266	173	0.07	0.3	0.89	1	0.76	0.65	0.48	0.93	0.42	0.29	0.36	0.27	0.11	0.02	0.07	0.08	0.16	0.21	0.14	0.09	0.67	0.09	0.17	0.32	1	0.97	0.51	0.52	0.57	0.41	0.34	0.21	0.21	0.14	0.05	0.11	0.04	0.06	0.04	0.1	0.04
NC_002516.2	CDS	204657	205829	-	cttP	PA0180	659	905	0.19	0.48	0.78	1	0.73	0.55	0.78	0.85	0.31	0.29	0.24	0.16	0.14	0.12	0.05	0.14	0.06	0.1	0.11	0.1	0.24	0.13	0.24	0.59	1	0.94	0.75	0.45	0.41	0.35	0.44	0.22	0.28	0.14	0.09	0.07	0.03	0.03	0.05	0.04	0.04
NC_002516.2	CDS	206022	206954	-	PA0181	PA0181	1377	935	0.16	0.48	1	0.77	0.75	0.48	0.66	0.62	0.2	0.18	0.12	0.11	0.06	0.08	0.02	0.03	0.03	0.03	0.05	0.06	0.13	0.15	0.39	0.79	1	0.95	0.81	0.51	0.4	0.32	0.27	0.22	0.16	0.05	0.01	0.02	0.02	0.01	0.04	0.04	0.03
NC_002516.2	CDS	207071	207823	+	PA0182	PA0182	254	150	0.13	0.4	0.55	0.78	1	0.23	0.69	0.88	0.22	0.2	0.11	0.1	0.09	0.05	0.03	0.03	0.05	0.16	0.15	0.05	0.2	0.3	0.34	0.74	0.91	0.67	1	0.61	0.52	0.27	0.49	0.2	0.3	0.28	0.13	0.14	0.14	0	0.1	0.03	0
NC_002516.2	CDS	207923	209533	-	atsA	PA0183	293	190	0.13	0.4	1	0.98	0.68	0.51	0.95	0.98	0.32	0.38	0.14	0.19	0.14	0.13	0.13	0.07	0.15	0.2	0.11	0.16	0.59	0.12	0.22	0.69	1	0.6	0.59	0.47	0.37	0.2	0.32	0.28	0.27	0.19	0	0.04	0.12	0.03	0.1	0.09	0.06
NC_002516.2	CDS	209621	210460	-	PA0184	PA0184	185	113	0.27	0.48	0.81	0.3	0.96	0.7	0.57	1	0.26	0.22	0.13	0.16	0.03	0.22	0.06	0	0	0.15	0.14	0.15	0.21	0.6	0.87	0.97	0.67	0.49	0.91	1	0.43	0.23	0.24	0.11	0.14	0.16	0	0.18	0	0	0.2	0.04	0.03
NC_002516.2	CDS	210457	212073	-	PA0185	PA0185	275	150	0.2	0.47	1	0.63	0.52	0.5	0.48	0.58	0.27	0.24	0.12	0.17	0.09	0.05	0.01	0.1	0.16	0.12	0.1	0.14	0.37	0.26	0.52	1	0.93	0.79	0.27	0.35	0.29	0.25	0.15	0.08	0.18	0.05	0.04	0	0	0.03	0.11	0.05	0.03
NC_002516.2	CDS	212340	213401	+	PA0186	PA0186	262	322	0.18	0.42	0.54	0.6	1	0.53	0.52	0.5	0.13	0.16	0.05	0.07	0.07	0.09	0	0.05	0.04	0.04	0.02	0.01	0.06	0.22	0.44	0.86	0.82	1	0.88	0.55	0.49	0.28	0.26	0.2	0.15	0.09	0.05	0.11	0.04	0.04	0.04	0.02	0.06
NC_002516.2	CDS	213819	214634	+	PA0187	PA0187	104	144	0.15	0.37	0.82	0.6	0.54	1	0.26	0.79	0.42	0.4	0.23	0.15	0.06	0	0.11	0.19	0.08	0.2	0.22	0	0.24	0.08	0.15	0.7	0.63	1	0.8	0.4	0.3	0.29	0.27	0.15	0.06	0.11	0.04	0.05	0	0.04	0	0	0.02
NC_002516.2	CDS	214631	215512	+	PA0188	PA0188	117	132	0.07	0.77	0.84	1	0.5	0.75	0.29	0.89	0.21	0.29	0.23	0.13	0.05	0.14	0.28	0	0.07	0.22	0.12	0.07	0.37	0.15	0.26	0.45	1	0.91	0.79	0.73	0.37	0.26	0.18	0.14	0.2	0.06	0.05	0.06	0.05	0.01	0.04	0.06	0
NC_002516.2	CDS	217905	218822	-	PA0191	PA0191	271	199	0.11	0.62	1	0.78	0.85	0.35	0.8	0.7	0.24	0.21	0.17	0.07	0.07	0.04	0.03	0.03	0.08	0	0.08	0.02	0.22	0.07	0.15	0.77	0.67	0.51	1	0.48	0.51	0.23	0.18	0.18	0.1	0.12	0	0	0	0.02	0.02	0	0.01
NC_002516.2	CDS	219172	221544	+	PA0192	PA0192	183	138	0.2	0.47	0.83	0.99	1	0.2	0.61	0.71	0.34	0.28	0.25	0.27	0.11	0.12	0.14	0.23	0.05	0.18	0.22	0.21	0.39	0.13	0.28	0.86	1	0.21	0.52	0.62	0.48	0.26	0.34	0.15	0.1	0.19	0.16	0.06	0.06	0.04	0.08	0.03	0.04
NC_002516.2	CDS	224101	225219	+	pntAA	PA0195	795	150	0.19	0.58	0.96	0.96	1	0.69	0.79	0.85	0.3	0.3	0.15	0.09	0.15	0.05	0.13	0.06	0.05	0.15	0.11	0.11	0.19	0.15	0.23	0.53	1	0.72	0.5	0.66	0.41	0.39	0.27	0.13	0.22	0.08	0.09	0.05	0.04	0.04	0.02	0	0.05
NC_002516.2	CDS	225603	227039	+	pntB	PA0196	1342	260	0.22	0.52	1	0.83	0.75	0.54	0.51	0.59	0.18	0.17	0.1	0.1	0.06	0.04	0.08	0.05	0.07	0.13	0.08	0.08	0.39	0.28	0.47	0.66	1	0.68	0.53	0.44	0.34	0.34	0.21	0.1	0.14	0.09	0.04	0.03	0.1	0.02	0	0.03	0.03
NC_002516.2	CDS	229526	229738	-	PA0200	PA0200	3770	588	0.09	0.36	0.86	0.84	1	0.59	0.81	0.95	0.41	0.42	0.3	0.2	0.15	0.14	0.07	0.09	0.06	0.1	0.08	0.08	0.26	0.08	0.19	0.75	0.34	0.98	1	0.8	0.65	0.68	0.72	0.51	0.37	0.15	0.13	0.1	0.01	0.06	0.03	0.06	0.03
NC_002516.2	CDS	229954	230535	+	PA0201	PA0201	6442	717	0.11	0.39	0.83	0.87	1	0.68	0.89	0.89	0.31	0.31	0.18	0.1	0.07	0.05	0.06	0.04	0.03	0.04	0.06	0.05	0.13	0.17	0.25	0.78	0.89	1	0.89	0.92	0.59	0.45	0.59	0.43	0.22	0.17	0.07	0.06	0.03	0.02	0.06	0.02	0.02
NC_002516.2	CDS	234875	235987	-	PA0206	PA0206	274	148	0.16	0.38	0.83	1	0.86	0.63	0.62	0.63	0.23	0.26	0.08	0.08	0.15	0.1	0	0.03	0.02	0.03	0.02	0.03	0.12	0.25	0.26	0.62	0.95	1	0.99	0.55	0.35	0.41	0.45	0.24	0.25	0.08	0.06	0.06	0	0.04	0	0	0.02
NC_002516.2	CDS	236218	237111	+	PA0207	PA0207	1077	539	0.21	0.7	1	0.97	0.82	0.7	0.64	0.53	0.2	0.17	0.12	0.09	0.06	0.04	0.03	0	0.02	0.03	0.03	0.04	0.08	0.12	0.25	0.64	1	0.77	0.47	0.43	0.28	0.17	0.2	0.16	0.08	0.06	0.02	0.02	0.03	0.01	0.02	0.01	0
NC_002516.2	CDS	237232	238896	+	mdcA	PA0208	299	263	0.13	0.31	0.92	1	1	0.46	0.43	0.68	0.3	0.25	0.18	0.15	0.11	0.12	0.17	0.04	0	0.08	0.11	0.05	0.32	0.09	0.24	0.96	1	0.64	0.95	0.89	0.45	0.39	0.3	0.05	0.1	0.08	0.06	0.14	0.02	0.05	0.02	0.08	0.05
NC_002516.2	CDS	241753	242445	+	PA0213	PA0213	203	197	1	0.96	0.98	0.5	0.52	0.06	0.07	0.07	0.05	0.01	0.03	0.02	0	0	0.01	0	0	0	0.04	0.04	0.19	1	0.76	0.9	0.45	0.11	0.02	0.12	0.01	0.04	0.01	0	0	0.01	0.01	0	0	0	0	0.02	0.01
NC_002516.2	CDS	243841	244605	+	PA0216	PA0216	298	306	0.28	0.77	1	0.67	0.43	0.37	0.29	0.31	0.12	0.11	0.08	0.04	0.01	0.03	0.02	0	0.02	0	0.08	0.04	0.08	0.2	0.38	1	0.9	0.88	0.53	0.51	0.31	0.21	0.19	0.11	0.14	0.09	0.1	0	0.04	0.05	0.05	0.03	0.02
NC_002516.2	CDS	244690	245619	-	PA0217	PA0217	446	442	0.12	0.34	1	0.95	0.91	0.59	0.69	0.86	0.34	0.24	0.25	0.14	0.14	0.1	0.16	0.08	0.05	0.06	0.11	0.08	0.14	0.12	0.35	1	1	0.9	0.64	0.71	0.35	0.34	0.36	0.18	0.19	0.1	0.05	0.05	0.02	0.01	0.03	0.06	0.05
NC_002516.2	CDS	245948	246868	-	PA0218	PA0218	577	592	0.11	0.35	0.6	0.77	1	0.62	0.67	0.66	0.25	0.27	0.16	0.13	0.11	0.09	0.07	0.01	0.12	0.09	0.09	0.09	0.22	0.11	0.25	0.71	1	0.99	0.89	0.84	0.55	0.36	0.4	0.31	0.26	0.16	0.1	0.09	0.06	0.02	0.1	0.03	0.05
NC_002516.2	CDS	247219	248709	+	PA0219	PA0219	129	113	0.15	0.39	0.53	1	0.83	0.35	0.81	0.27	0.27	0.21	0.16	0.05	0	0	0	0	0.04	0.04	0.09	0.1	0.18	0.05	0.08	0.64	1	0.65	0.79	0.86	0.61	0.4	0.51	0.3	0.19	0.15	0.08	0.09	0	0	0	0.04	0
NC_002516.2	CDS	248767	250200	+	PA0220	PA0220	180	162	0.18	0.58	0.86	1	0.6	0.42	0.56	0.75	0.25	0.25	0.14	0.15	0.08	0	0.05	0.05	0.02	0.04	0.07	0.08	0.31	0.08	0.23	1	0.78	0.48	0.88	0.4	0.38	0.2	0.37	0.15	0.18	0.1	0.13	0.05	0.03	0	0	0.07	0
NC_002516.2	CDS	252913	253794	-	PA0223	PA0223	734	594	0.08	0.19	0.64	0.74	1	0.54	0.9	0.75	0.32	0.31	0.14	0.13	0.08	0.06	0.05	0.01	0.05	0.14	0.06	0.08	0.24	0.08	0.13	0.55	1	0.93	0.83	0.72	0.29	0.27	0.21	0.2	0.18	0.13	0.12	0.05	0.04	0.07	0.04	0.06	0.07
NC_002516.2	CDS	253854	254636	-	PA0224	PA0224	436	464	0.17	0.43	1	0.71	0.45	0.51	0.46	0.4	0.19	0.13	0.14	0.09	0.04	0.03	0.02	0.03	0.02	0.02	0.1	0.04	0.15	0.19	0.38	0.81	0.92	1	0.64	0.49	0.36	0.22	0.21	0.17	0.13	0.06	0	0.02	0.01	0.01	0	0	0
NC_002516.2	CDS	254791	255330	+	PA0225	PA0225	793	772	0.21	0.48	0.74	0.95	1	0.68	0.74	0.7	0.34	0.26	0.23	0.17	0.06	0.03	0.06	0.04	0.07	0.05	0.09	0.06	0.17	0.13	0.27	0.72	0.91	1	0.8	0.51	0.43	0.31	0.33	0.24	0.21	0.1	0.09	0.04	0.04	0	0.02	0.04	0.05
NC_002516.2	CDS	255481	256332	+	PA0226	PA0226	332	194	0.12	0.36	0.67	0.7	1	0.6	0.63	0.72	0.33	0.23	0.18	0.09	0.1	0.02	0.03	0.05	0.04	0.07	0.05	0.05	0.09	0.1	0.04	0.61	0.95	1	0.65	0.6	0.68	0.31	0.47	0.29	0.18	0.17	0.06	0.25	0.13	0.11	0.08	0.08	0.02
NC_002516.2	CDS	256329	257111	+	PA0227	PA0227	138	170	0.26	0.58	0.66	0.83	0.5	0.74	1	0.56	0.36	0.32	0.22	0.13	0	0.19	0.08	0	0.12	0.11	0.16	0.09	0.21	0.19	0.15	0.96	0.44	1	0.73	0.55	0.2	0.27	0.29	0.11	0.11	0.12	0.02	0.02	0	0.03	0	0.06	0.03
NC_002516.2	CDS	257108	258313	+	pcaF	PA0228	228	154	0.32	0.32	0.32	1	0.63	0.46	0.63	0.61	0.27	0.25	0.32	0.07	0.09	0.06	0.04	0	0	0.14	0.14	0.05	0.25	0.24	0.29	0.76	0.26	1	0.83	0.53	0.3	0.37	0.14	0.14	0.2	0.09	0.17	0.06	0.08	0.04	0.04	0.05	0.09
NC_002516.2	CDS	258463	259761	+	pcaT	PA0229	570	641	0.2	0.46	0.89	0.77	0.83	0.53	0.61	1	0.27	0.28	0.25	0.25	0.11	0.21	0.06	0.12	0.07	0.1	0.2	0.14	0.24	0.13	0.25	0.68	1	0.82	0.73	0.74	0.42	0.52	0.49	0.32	0.22	0.15	0.08	0.15	0.05	0.05	0.1	0.06	0.01
NC_002516.2	CDS	259784	261163	+	pcaB	PA0230	486	378	0.26	0.32	1	0.77	0.62	0.43	0.51	0.66	0.3	0.26	0.15	0.1	0.14	0.1	0.02	0.04	0.09	0.15	0.07	0.13	0.27	0.15	0.52	0.65	1	0.66	0.64	0.44	0.3	0.22	0.22	0.06	0.18	0.08	0.08	0.05	0.06	0.01	0.01	0.04	0.03
NC_002516.2	CDS	261179	261970	+	pcaD	PA0231	655	270	0.14	0.45	1	0.82	0.99	0.65	1	0.86	0.36	0.41	0.22	0.19	0.18	0.06	0.05	0.13	0.09	0.13	0.18	0.1	0.29	0.1	0.29	0.9	1	0.74	0.48	0.54	0.32	0.31	0.39	0.16	0.24	0.13	0.07	0.1	0.08	0.01	0.02	0.11	0.03
NC_002516.2	CDS	261981	262382	+	pcaC	PA0232	374	272	0.11	0.33	0.55	1	0.58	0.26	0.57	0.6	0.3	0.34	0.19	0.17	0.14	0.1	0.07	0.12	0.03	0.24	0.16	0.14	0.31	0.11	0.38	0.62	0.88	0.6	1	0.98	0.37	0.45	0.47	0.42	0.16	0.29	0.14	0.23	0.05	0.12	0.07	0.14	0.1
NC_002516.2	CDS	262557	263498	+	PA0233	PA0233	730	468	0.17	0.53	1	0.92	0.71	0.52	0.83	0.69	0.23	0.21	0.13	0.11	0.05	0.06	0.07	0.06	0.01	0.05	0.08	0.06	0.24	0.21	0.36	1	0.69	0.95	0.65	0.7	0.53	0.33	0.25	0.25	0.21	0.09	0.08	0.06	0.01	0.07	0.01	0.03	0.06
NC_002516.2	CDS	263689	264522	+	PA0234	PA0234	339	373	0.08	0.38	0.83	0.62	0.71	0.5	1	0.77	0.38	0.44	0.3	0.21	0.19	0.08	0.11	0.15	0.05	0.17	0.12	0.09	0.13	0.15	0.22	0.68	1	0.97	0.89	0.79	0.76	0.68	0.7	0.48	0.33	0.25	0.12	0.15	0.13	0.01	0.06	0.06	0.06
NC_002516.2	CDS	264964	266310	-	pcaK	PA0235	116	174	0.31	0.29	1	0.66	0.36	0.44	0.22	0.65	0.21	0.17	0.23	0.09	0.08	0.05	0.07	0.09	0.02	0.05	0.05	0.04	0.34	0.1	0.12	0.47	1	0.37	0.89	0.54	0.31	0.29	0.17	0.13	0.12	0.04	0.07	0.04	0.02	0	0	0	0.01
NC_002516.2	CDS	266616	267395	+	PA0236	PA0236	604	406	0.28	0.55	1	0.82	0.74	0.39	0.53	0.48	0.16	0.2	0.09	0.06	0.03	0.02	0.03	0.04	0.02	0.04	0.02	0.09	0.05	0.3	0.48	0.94	0.73	1	0.51	0.46	0.35	0.22	0.18	0.11	0.09	0.06	0.03	0.06	0.02	0.05	0	0.02	0.03
NC_002516.2	CDS	267638	268681	+	PA0237	PA0237	185	131	0.1	0.24	0.48	1	0.57	0.55	0.4	0.79	0.25	0.17	0.14	0.1	0.06	0.03	0.13	0.09	0	0.03	0.04	0.14	0.17	0.23	0.17	0.7	1	0.4	0.27	0.61	0.54	0.28	0.16	0.15	0.16	0.04	0.02	0	0.04	0.04	0.08	0	0.07
NC_002516.2	CDS	269669	270547	+	PA0239	PA0239	1842	1397	0.14	0.33	0.85	0.86	1	0.6	0.76	0.71	0.2	0.19	0.11	0.07	0.04	0.03	0.04	0.04	0.08	0.05	0.07	0.02	0.12	0.14	0.44	0.7	1	0.91	0.75	0.78	0.55	0.41	0.36	0.21	0.2	0.14	0.07	0.02	0.04	0.01	0.02	0.06	0.06
NC_002516.2	CDS	273775	275679	+	PA0242	PA0242	258	163	0.23	0.5	0.86	1	0.46	0.49	0.7	0.66	0.39	0.31	0.16	0.2	0.1	0.14	0.05	0	0.13	0.19	0.22	0.25	0.4	0.21	0.16	1	0.86	0.87	0.83	0.5	0.34	0.37	0.42	0.27	0.2	0.25	0.18	0.07	0.05	0.09	0.09	0.25	0.04
NC_002516.2	CDS	275772	276440	+	PA0243	PA0243	656	520	0.14	0.43	0.98	0.98	0.93	0.57	0.79	1	0.34	0.33	0.3	0.17	0.14	0.14	0.13	0.06	0.05	0.11	0.16	0.07	0.31	0.14	0.36	0.78	1	0.89	0.8	0.73	0.48	0.41	0.39	0.28	0.25	0.14	0.07	0.09	0.06	0.01	0.06	0.05	0.05
NC_002516.2	CDS	276480	277334	-	PA0244	PA0244	196	105	0.1	0.46	1	0.65	0.62	0.49	0.47	0.67	0.21	0.14	0.18	0.13	0.06	0.14	0.04	0	0	0.06	0.05	0.03	0.33	0.1	0.19	1	0.83	0.2	0.7	0.18	0.25	0.09	0.12	0.06	0.14	0.07	0.08	0.02	0.03	0.02	0	0.03	0.02
NC_002516.2	CDS	277331	277777	-	aroQ2	PA0245	318	192	0.07	0.3	0.92	1	0.79	0.54	0.67	0.73	0.21	0.21	0.13	0.11	0.07	0.03	0.03	0.05	0.08	0.09	0.17	0.04	0.21	0.27	0.17	0.87	1	0.62	0.83	0.49	0.73	0.3	0.27	0.25	0.11	0.08	0.08	0	0.03	0.1	0.03	0.01	0.05
NC_002516.2	CDS	277894	279399	-	PA0246	PA0246	1397	1025	0.2	0.49	1	0.81	0.74	0.48	0.65	0.86	0.28	0.23	0.17	0.14	0.09	0.1	0.11	0.09	0.06	0.15	0.1	0.09	0.27	0.16	0.39	0.98	1	1	0.96	0.72	0.57	0.35	0.37	0.27	0.26	0.18	0.1	0.15	0.07	0.05	0.04	0.06	0.09
NC_002516.2	CDS	280936	281802	+	PA0248	PA0248	1204	874	0.2	0.51	1	0.93	0.84	0.57	0.72	0.74	0.21	0.2	0.11	0.09	0.06	0.06	0.03	0.02	0.02	0.05	0.06	0.03	0.11	0.15	0.32	0.68	1	0.79	0.77	0.65	0.37	0.32	0.3	0.16	0.11	0.07	0.03	0.05	0.02	0.01	0.03	0.03	0.03
NC_002516.2	CDS	281799	282245	-	PA0249	PA0249	454	218	0.14	0.48	1	0.75	0.87	0.64	0.83	0.81	0.27	0.19	0.18	0.12	0.07	0.06	0.07	0.05	0.08	0.07	0.08	0.02	0.27	0.16	0.19	0.6	0.56	0.77	1	0.45	0.36	0.2	0.22	0.14	0.17	0.07	0.02	0.01	0.01	0.02	0.03	0	0.02
NC_002516.2	CDS	282323	282757	-	PA0250	PA0250	399	576	0.14	0.37	1	0.83	0.78	0.61	0.68	0.73	0.3	0.19	0.18	0.18	0.06	0.11	0.04	0.12	0.03	0.06	0.08	0.05	0.2	0.11	0.2	0.49	0.89	1	0.95	0.59	0.39	0.34	0.4	0.31	0.2	0.13	0.04	0.05	0.03	0.01	0.05	0.03	0.03
NC_002516.2	CDS	283818	284105	-	PA0252	PA0252	414	152	0.07	0.37	1	0.98	0.78	0.5	0.61	0.72	0.22	0.16	0.16	0.11	0.09	0.09	0.05	0.03	0.09	0.09	0.11	0.07	0.16	0.08	0.16	0.53	1	0.92	0.98	0.31	0.43	0.29	0.35	0.22	0.26	0.08	0.05	0.11	0.08	0.08	0.08	0.1	0.04
NC_002516.2	CDS	284197	284673	-	PA0253	PA0253	406	465	0.12	0.5	0.87	1	0.91	0.51	0.53	0.51	0.23	0.24	0.12	0.13	0.1	0.08	0.08	0.03	0.05	0.09	0.06	0.04	0.17	0.04	0.21	0.79	1	0.64	0.63	0.58	0.25	0.31	0.31	0.21	0.16	0.08	0.03	0.06	0.02	0.04	0.01	0.02	0.02
NC_002516.2	CDS	284714	286204	-	PA0254	PA0254	532	210	0.13	0.38	1	0.96	0.72	0.58	0.68	0.99	0.33	0.38	0.25	0.18	0.21	0.2	0.14	0.16	0.15	0.12	0.1	0.19	0.3	0.16	0.4	0.59	0.54	1	0.82	0.64	0.61	0.59	0.32	0.46	0.21	0.2	0.05	0	0	0.04	0.05	0.05	0.08
NC_002516.2	CDS	286338	287024	-	PA0255	PA0255	1747	1056	0.26	0.58	1	0.94	0.95	0.6	0.65	0.61	0.25	0.25	0.15	0.08	0.06	0.04	0.05	0.04	0.03	0.08	0.06	0.06	0.19	0.2	0.4	1	0.81	0.92	0.99	0.68	0.49	0.32	0.29	0.21	0.2	0.09	0.11	0.05	0.06	0.04	0.03	0.03	0.03
NC_002516.2	CDS	287188	288120	-	PA0256	PA0256	451	763	0.08	0.2	0.47	0.76	0.6	0.58	0.9	1	0.33	0.32	0.26	0.16	0.1	0.07	0.07	0	0.06	0.08	0.04	0.09	0.2	0.03	0.15	0.47	0.7	0.78	1	0.63	0.57	0.49	0.56	0.45	0.4	0.18	0.14	0.03	0.05	0.07	0.07	0.06	0.04
NC_002516.2	CDS	288384	289175	-	PA0257	PA0257	1148	933	0.17	0.44	0.83	0.82	1	0.64	0.94	0.79	0.45	0.37	0.42	0.24	0.16	0.13	0.09	0.07	0.05	0.05	0.1	0.07	0.2	0.09	0.15	0.69	0.78	1	0.98	0.68	0.48	0.53	0.79	0.48	0.45	0.22	0.05	0.07	0.03	0.1	0.02	0.04	0.07
NC_002516.2	CDS	289205	289390	-	PA0258	PA0258	808	1220	0.1	0.41	1	0.99	0.77	0.63	0.64	0.69	0.22	0.18	0.14	0.11	0.06	0.05	0.06	0.08	0.02	0.07	0.07	0.05	0.16	0.07	0.12	0.52	0.92	0.91	1	0.72	0.45	0.53	0.48	0.38	0.31	0.13	0.09	0.11	0.05	0.06	0.05	0.02	0.03
NC_002516.2	CDS	289562	291004	-	PA0259	PA0259	2669	2792	0.16	0.56	1	0.93	0.97	0.63	0.8	0.79	0.33	0.27	0.21	0.15	0.08	0.1	0.07	0.08	0.06	0.1	0.13	0.11	0.28	0.09	0.22	0.62	1	0.83	0.81	0.58	0.38	0.38	0.42	0.27	0.23	0.14	0.07	0.06	0.05	0.06	0.05	0.05	0.03
NC_002516.2	CDS	291154	293304	-	PA0260	PA0260	1813	1905	0.09	0.39	0.77	0.71	0.94	0.66	0.91	1	0.41	0.51	0.36	0.25	0.19	0.14	0.12	0.09	0.11	0.15	0.12	0.18	0.61	0.11	0.22	0.63	1	0.73	0.81	0.68	0.4	0.44	0.52	0.42	0.39	0.23	0.13	0.12	0.09	0.15	0.11	0.09	0.09
NC_002516.2	CDS	293301	293798	-	PA0261	PA0261	412	339	0.09	0.47	0.56	0.32	0.62	0.66	0.43	0.61	0.31	0.28	0.24	0.18	0.14	0.2	0.22	0.09	0.14	0.13	0.19	0.14	1	0.05	0.22	0.52	0.97	1	0.81	0.52	0.44	0.36	0.39	0.35	0.21	0.16	0.06	0.18	0.15	0.26	0.24	0.1	0.09
NC_002516.2	CDS	293802	296861	-	PA0262	PA0262	2302	3570	0.12	0.37	0.87	0.86	1	0.67	0.91	0.89	0.35	0.34	0.28	0.21	0.15	0.13	0.16	0.12	0.1	0.14	0.16	0.12	0.4	0.07	0.19	0.66	1	0.78	0.88	0.62	0.42	0.43	0.49	0.35	0.28	0.16	0.09	0.11	0.09	0.06	0.09	0.09	0.07
NC_002516.2	CDS	297043	297561	-	hcpC	PA0263	154	256	0.12	0.46	0.78	0.64	0.91	0.4	0.53	1	0.38	0.49	0.4	0.15	0.14	0.17	0	0.08	0.02	0.08	0.03	0.08	0.07	0.11	0.24	0.72	1	0.73	0.85	0.55	0.47	0.44	0.46	0.25	0.35	0.16	0.02	0.01	0.04	0.01	0.02	0.02	0.02
NC_002516.2	tRNA	298816	298892	-	PA0263.1	PA0263.1	533780	429670	0.89	0.96	1	0.4	0.1	0.05	0.04	0.01	0.01	0	0	0	0	0	0	0	0	0	0.01	0.01	0.01	1	0.76	0.87	0.46	0.16	0.07	0.04	0.01	0.01	0.01	0	0	0	0	0	0	0	0	0	0
NC_002516.2	CDS	299522	300973	+	gabD	PA0265	12765	4512	0.13	0.45	0.93	1	0.95	0.67	0.83	0.93	0.35	0.29	0.23	0.15	0.12	0.09	0.09	0.08	0.08	0.11	0.12	0.1	0.35	0.11	0.24	0.69	1	0.96	0.8	0.58	0.45	0.32	0.32	0.18	0.17	0.11	0.06	0.06	0.04	0.03	0.03	0.04	0.04
NC_002516.2	CDS	301218	302498	+	PA0266	PA0266	11772	3647	0.13	0.46	0.94	1	0.93	0.62	0.83	0.92	0.34	0.3	0.22	0.16	0.1	0.1	0.1	0.08	0.1	0.13	0.13	0.12	0.52	0.11	0.3	0.77	1	0.74	0.71	0.5	0.38	0.26	0.27	0.18	0.16	0.11	0.07	0.04	0.06	0.03	0.02	0.07	0.06
NC_002516.2	CDS	302824	304023	+	PA0267	PA0267	795	1188	0.24	0.54	0.88	1	0.71	0.74	0.86	0.65	0.31	0.31	0.17	0.15	0.12	0.15	0.1	0.07	0.08	0.13	0.11	0.15	0.51	0.22	0.38	1	0.97	0.98	0.97	0.73	0.49	0.42	0.34	0.23	0.23	0.15	0.11	0.07	0.06	0.04	0.09	0.03	0.06
NC_002516.2	CDS	304177	305598	-	PA0268	PA0268	395	205	0.21	0.52	0.55	1	0.62	0.48	0.69	0.68	0.21	0.22	0.09	0.07	0.09	0.08	0.02	0.04	0.08	0.07	0.04	0.03	0.2	0.13	0.38	0.94	0.72	1	0.54	0.71	0.29	0.28	0.32	0.09	0.07	0.1	0.1	0.04	0.04	0.05	0.01	0.04	0.02
NC_002516.2	CDS	305725	306162	+	PA0269	PA0269	343	139	0.16	0.3	0.59	0.75	1	0.67	0.89	0.98	0.31	0.46	0.28	0.25	0.11	0.16	0.31	0.1	0.18	0.13	0.18	0.1	0.27	0.16	0.18	0.63	0.84	0.86	1	0.62	0.49	0.52	0.33	0.26	0.2	0.18	0.1	0.11	0.03	0.08	0	0.02	0.13
NC_002516.2	CDS	306174	306581	+	PA0270	PA0270	479	299	0.45	1	0.87	0.62	0.43	0.2	0.27	0.28	0.11	0.15	0.15	0.1	0.06	0.01	0.08	0.03	0.05	0.03	0.04	0.05	0.1	0.54	0.8	1	0.82	0.74	0.51	0.38	0.25	0.23	0.24	0.12	0.13	0.08	0.06	0.07	0.01	0.05	0.06	0.07	0.02
NC_002516.2	CDS	306896	307828	-	PA0272	PA0272	691	521	0.19	0.31	0.87	0.95	0.85	0.49	0.93	1	0.31	0.34	0.22	0.14	0.1	0.14	0.12	0.08	0.08	0.12	0.06	0.08	0.2	0.17	0.46	0.81	1	0.73	0.69	0.67	0.42	0.39	0.29	0.13	0.18	0.1	0.07	0.06	0.05	0.01	0.01	0.02	0.03
NC_002516.2	CDS	309255	310025	-	PA0274	PA0274	279	243	0.12	0.38	0.47	0.65	0.73	0.52	0.81	1	0.33	0.2	0.16	0.09	0.13	0.03	0.1	0.1	0.09	0.02	0.1	0.14	0.15	0.08	0.3	0.48	0.92	0.89	1	0.43	0.45	0.3	0.31	0.32	0.21	0.08	0.13	0	0	0.02	0.03	0.04	0.02
NC_002516.2	CDS	310134	310820	-	PA0275	PA0275	756	491	0.09	0.38	1	0.8	0.8	0.42	0.42	0.66	0.22	0.13	0.12	0.06	0.05	0.02	0.04	0.07	0.03	0.04	0.05	0.05	0.12	0.08	0.24	0.94	1	0.91	0.63	0.6	0.38	0.29	0.32	0.18	0.13	0.13	0.02	0.02	0.01	0.02	0.02	0.03	0.02
NC_002516.2	CDS	311451	312209	-	PA0277	PA0277	1918	1301	0.17	0.47	0.93	1	0.77	0.66	0.91	0.91	0.3	0.34	0.19	0.13	0.08	0.04	0.04	0.04	0.05	0.05	0.08	0.04	0.14	0.09	0.25	0.82	1	0.83	0.76	0.54	0.35	0.31	0.31	0.18	0.16	0.08	0.03	0.06	0.02	0.01	0.03	0.03	0.03
NC_002516.2	CDS	312381	313133	-	PA0278	PA0278	220	142	0.16	0.39	1	0.25	0.52	0.21	0.47	0.46	0.15	0.16	0.09	0.04	0.06	0.01	0.06	0.02	0.03	0.04	0.14	0.02	0.13	0.03	0.13	0.27	1	0.6	0.75	0.96	0.41	0.31	0.22	0.22	0.12	0.14	0.19	0.04	0	0	0.01	0	0.02
NC_002516.2	CDS	313227	313925	+	PA0279	PA0279	209	178	0.27	0.49	1	0.94	0.48	0.39	0.52	0.28	0.28	0.24	0.21	0.16	0.07	0	0.16	0.06	0	0.25	0.11	0.03	0.26	0.25	0.41	0.85	1	0.9	0.54	0.45	0.33	0.27	0.3	0.15	0.18	0.05	0.04	0.09	0.01	0.02	0	0.11	0.06
NC_002516.2	CDS	313938	314927	-	cysA	PA0280	2050	332	0.16	0.52	1	0.84	0.93	0.55	0.62	0.75	0.26	0.25	0.18	0.13	0.08	0.06	0.04	0.06	0.07	0.1	0.15	0.11	0.38	0.17	0.36	1	0.62	0.76	0.93	0.76	0.34	0.36	0.29	0.17	0.12	0.16	0.05	0.11	0.04	0	0.06	0.08	0.02
NC_002516.2	CDS	314931	315800	-	cysW	PA0281	1908	306	0.14	0.48	0.98	1	0.9	0.63	0.78	0.76	0.35	0.3	0.23	0.15	0.15	0.09	0.09	0.15	0.1	0.17	0.14	0.13	0.68	0.15	0.32	0.98	0.9	0.7	1	0.5	0.36	0.34	0.32	0.29	0.15	0.21	0.03	0.1	0.02	0.08	0.05	0.05	0.08
NC_002516.2	CDS	315811	316629	-	cysT	PA0282	1627	179	0.16	0.43	1	0.96	0.95	0.64	0.76	0.95	0.33	0.27	0.2	0.15	0.13	0.08	0.08	0.1	0.08	0.14	0.14	0.12	0.38	0.09	0.33	0.76	1	0.72	0.53	0.42	0.48	0.2	0.24	0.15	0.16	0.12	0.06	0.12	0	0.07	0.03	0.02	0.05
NC_002516.2	CDS	316791	317789	-	sbp	PA0283	2474	511	0.14	0.41	0.86	1	0.86	0.74	0.9	0.99	0.4	0.37	0.33	0.25	0.16	0.11	0.16	0.12	0.13	0.16	0.15	0.13	0.4	0.11	0.17	0.84	0.97	1	0.77	0.73	0.48	0.39	0.31	0.27	0.27	0.16	0.05	0.08	0.07	0.05	0.06	0.02	0.07
NC_002516.2	CDS	317966	318148	-	PA0284	PA0284	550	201	0.08	0.31	0.73	1	0.96	0.55	0.57	0.95	0.3	0.36	0.28	0.15	0.18	0.12	0.15	0.07	0.07	0.09	0.14	0.05	0.25	0.07	0.11	0.42	0.56	0.69	0.81	1	0.49	0.45	0.55	0.3	0.34	0.17	0.15	0.13	0.06	0.05	0.07	0.06	0.04
NC_002516.2	CDS	318312	320594	-	PA0285	PA0285	4596	3275	0.15	0.49	1	0.93	0.91	0.63	0.81	0.88	0.32	0.31	0.21	0.17	0.11	0.1	0.08	0.1	0.09	0.14	0.16	0.11	0.37	0.09	0.32	0.76	1	0.84	0.8	0.58	0.4	0.31	0.33	0.21	0.18	0.11	0.07	0.07	0.04	0.05	0.04	0.05	0.04
NC_002516.2	CDS	320766	321944	+	desA	PA0286	9639	12382	0.14	0.44	0.96	0.94	1	0.64	0.84	0.78	0.28	0.25	0.19	0.13	0.09	0.07	0.07	0.06	0.07	0.09	0.12	0.08	0.24	0.11	0.25	0.71	1	0.9	0.83	0.68	0.46	0.4	0.41	0.26	0.22	0.12	0.07	0.06	0.05	0.05	0.06	0.05	0.04
NC_002516.2	CDS	322175	323560	+	gpuP	PA0287	337	365	0.24	0.57	1	0.75	0.94	0.56	0.68	0.92	0.27	0.25	0.23	0.15	0.11	0.05	0.1	0.06	0.06	0.17	0.15	0.13	0.38	0.03	0.31	0.84	0.88	0.68	1	0.5	0.57	0.29	0.36	0.29	0.22	0.09	0.09	0.05	0.05	0.05	0.01	0.04	0.07
NC_002516.2	CDS	323616	324572	+	gpuA	PA0288	129	135	0.14	0.58	0.74	1	0.43	0.36	0.43	0.38	0.13	0.2	0.13	0.02	0.11	0.04	0.06	0.05	0	0.1	0.07	0.08	0.25	0.15	0.21	0.59	1	0.55	0.42	0.4	0.27	0.18	0.14	0.1	0.13	0.01	0	0	0.04	0	0.01	0.03	0.01
NC_002516.2	CDS	324625	325587	+	gpuR	PA0289	896	589	0.11	0.47	0.73	1	0.85	0.44	0.66	0.57	0.27	0.22	0.22	0.12	0.07	0.09	0.02	0.07	0.04	0.06	0.09	0.05	0.22	0.18	0.58	0.99	0.79	1	0.77	0.86	0.45	0.38	0.48	0.32	0.27	0.12	0.04	0.03	0.05	0.07	0.08	0.05	0.02
NC_002516.2	CDS	325700	326671	+	PA0290	PA0290	561	513	0.11	0.38	0.64	0.83	1	0.64	0.71	0.7	0.32	0.37	0.23	0.18	0.22	0.15	0.11	0.11	0.04	0.13	0.09	0.06	0.27	0.13	0.21	0.57	0.95	1	0.83	0.61	0.44	0.41	0.38	0.33	0.23	0.13	0.08	0.07	0.04	0.07	0.01	0.04	0.04
NC_002516.2	CDS	327284	328666	+	oprE	PA0291	17069	10206	0.12	0.4	0.78	0.86	0.94	0.62	0.89	1	0.47	0.54	0.46	0.32	0.22	0.17	0.13	0.15	0.13	0.16	0.17	0.16	0.57	0.13	0.26	0.69	1	0.82	0.76	0.57	0.42	0.42	0.51	0.35	0.31	0.18	0.1	0.09	0.07	0.06	0.06	0.06	0.05
NC_002516.2	CDS	328801	329907	-	aguA	PA0292	3538	2090	0.1	0.45	0.88	1	0.92	0.69	0.82	0.88	0.34	0.3	0.25	0.2	0.15	0.1	0.14	0.09	0.11	0.11	0.16	0.16	0.5	0.11	0.23	0.84	0.96	0.96	1	0.93	0.57	0.44	0.46	0.3	0.27	0.21	0.1	0.11	0.08	0.07	0.08	0.06	0.07
NC_002516.2	CDS	329993	330871	-	aguB	PA0293	2477	1293	0.2	0.49	1	0.95	1	0.66	0.97	0.94	0.36	0.38	0.32	0.23	0.2	0.13	0.15	0.12	0.12	0.16	0.13	0.16	0.47	0.13	0.3	0.68	1	0.69	0.63	0.6	0.3	0.33	0.29	0.21	0.19	0.09	0.09	0.04	0.04	0.08	0.04	0.03	0.04
NC_002516.2	CDS	331034	331699	-	aguR	PA0294	2024	436	0.2	0.54	0.75	0.83	0.7	0.58	0.77	1	0.31	0.28	0.22	0.13	0.11	0.05	0.11	0.1	0.08	0.13	0.09	0.1	0.3	0.13	0.32	1	0.9	0.92	0.73	0.58	0.41	0.37	0.31	0.25	0.19	0.13	0.08	0.02	0.03	0.01	0.03	0.04	0.04
NC_002516.2	CDS	331762	332823	-	PA0295	PA0295	4668	1063	0.14	0.52	1	0.88	1	0.58	0.84	0.92	0.32	0.31	0.19	0.15	0.09	0.07	0.09	0.09	0.06	0.1	0.12	0.11	0.3	0.13	0.27	0.8	1	0.91	0.74	0.65	0.47	0.35	0.34	0.22	0.21	0.13	0.11	0.07	0.06	0.06	0.06	0.05	0.06
NC_002516.2	CDS	333079	334455	-	spuI	PA0296	20078	15583	0.14	0.41	0.86	0.95	1	0.65	0.81	0.75	0.28	0.26	0.2	0.13	0.09	0.07	0.08	0.06	0.07	0.08	0.1	0.09	0.21	0.13	0.23	0.72	1	0.89	0.81	0.62	0.43	0.36	0.39	0.28	0.25	0.14	0.09	0.08	0.07	0.06	0.06	0.06	0.06
NC_002516.2	CDS	334734	335486	+	spuA	PA0297	7293	8191	0.15	0.46	0.94	1	0.89	0.56	0.65	0.66	0.25	0.2	0.14	0.09	0.06	0.04	0.03	0.04	0.03	0.03	0.05	0.03	0.1	0.12	0.26	0.84	1	0.96	0.77	0.65	0.44	0.44	0.47	0.35	0.35	0.2	0.11	0.1	0.07	0.05	0.07	0.05	0.04
NC_002516.2	CDS	335527	336885	+	spuB	PA0298	5076	5305	0.17	0.42	0.93	0.91	1	0.59	0.7	0.78	0.31	0.27	0.24	0.17	0.12	0.14	0.1	0.11	0.07	0.15	0.13	0.14	0.42	0.11	0.19	0.77	1	0.84	0.66	0.55	0.4	0.3	0.3	0.19	0.19	0.1	0.08	0.07	0.08	0.05	0.06	0.06	0.06
NC_002516.2	CDS	336951	338321	+	spuC	PA0299	5706	4762	0.15	0.41	1	0.95	0.96	0.63	0.91	0.9	0.39	0.36	0.33	0.23	0.2	0.15	0.13	0.12	0.13	0.16	0.17	0.18	0.78	0.1	0.23	0.7	1	0.9	0.76	0.61	0.48	0.36	0.37	0.27	0.23	0.13	0.08	0.09	0.08	0.06	0.06	0.07	0.07
NC_002516.2	CDS	338437	339540	+	spuD	PA0300	6928	6317	0.11	0.33	0.77	0.83	1	0.65	0.88	0.91	0.39	0.36	0.29	0.21	0.15	0.12	0.11	0.11	0.08	0.14	0.14	0.16	0.57	0.09	0.16	0.65	1	0.97	0.92	0.68	0.56	0.47	0.43	0.3	0.26	0.14	0.1	0.09	0.07	0.07	0.09	0.06	0.06
NC_002516.2	CDS	339959	341056	+	spuE	PA0301	5542	3349	0.21	0.54	0.96	1	0.99	0.64	0.82	0.92	0.36	0.34	0.29	0.21	0.16	0.12	0.14	0.15	0.1	0.12	0.14	0.16	0.5	0.13	0.27	0.67	1	0.85	0.67	0.47	0.34	0.35	0.35	0.25	0.2	0.09	0.07	0.06	0.04	0.03	0.05	0.05	0.06
NC_002516.2	CDS	341111	342265	+	spuF	PA0302	4671	2498	0.13	0.45	0.94	0.97	1	0.7	0.89	0.97	0.4	0.38	0.29	0.25	0.18	0.13	0.15	0.13	0.14	0.18	0.17	0.16	0.72	0.11	0.28	0.66	1	0.92	0.75	0.68	0.45	0.4	0.38	0.28	0.23	0.15	0.07	0.07	0.09	0.06	0.06	0.08	0.07
NC_002516.2	CDS	342292	343173	+	spuG	PA0303	3720	2079	0.15	0.46	0.94	1	0.94	0.64	0.87	0.83	0.42	0.4	0.33	0.25	0.2	0.14	0.14	0.12	0.18	0.25	0.24	0.26	0.86	0.14	0.25	0.76	0.99	1	0.82	0.65	0.44	0.44	0.39	0.24	0.18	0.13	0.08	0.12	0.1	0.07	0.07	0.1	0.07
NC_002516.2	CDS	343256	344125	+	spuH	PA0304	3354	2212	0.2	0.51	1	0.89	0.8	0.58	0.63	0.64	0.26	0.2	0.19	0.15	0.12	0.09	0.08	0.09	0.1	0.15	0.15	0.12	0.75	0.1	0.2	0.72	1	0.8	0.69	0.43	0.3	0.22	0.18	0.13	0.13	0.08	0.06	0.05	0.05	0.06	0.06	0.05	0.07
NC_002516.2	CDS	344303	346690	-	PA0305	PA0305	1234	1547	0.14	0.45	0.56	1	0.72	0.56	0.69	0.93	0.33	0.36	0.28	0.22	0.16	0.09	0.06	0.1	0.15	0.1	0.19	0.13	0.59	0.14	0.25	0.74	1	0.76	0.66	0.58	0.46	0.34	0.34	0.3	0.27	0.18	0.1	0.13	0.05	0.04	0.07	0.05	0.09
NC_002516.2	CDS	346801	347853	+	PA0306	PA0306	892	490	0.22	0.43	1	0.9	0.96	0.65	0.82	0.92	0.37	0.4	0.2	0.17	0.06	0.1	0.14	0.06	0.05	0.12	0.14	0.12	0.36	0.08	0.27	1	0.83	0.94	0.86	0.58	0.44	0.36	0.39	0.25	0.19	0.13	0.05	0.04	0.01	0.03	0.03	0.04	0.02
NC_002516.2	CDS	347832	348335	-	PA0306a	PA0306a	453	362	0.07	0.33	0.75	0.96	0.95	0.7	0.95	1	0.44	0.4	0.34	0.27	0.1	0.13	0.13	0.06	0.13	0.09	0.08	0.13	0.23	0.05	0.28	0.71	0.85	0.96	1	0.7	0.59	0.58	0.56	0.43	0.43	0.17	0.11	0.07	0.04	0.04	0.02	0.03	0.04
NC_002516.2	CDS	348440	349051	-	PA0307	PA0307	938	376	0.19	0.45	1	0.86	0.58	0.46	0.66	0.58	0.16	0.16	0.08	0.09	0.07	0.03	0.04	0.03	0.02	0.05	0.06	0.04	0.16	0.15	0.35	0.66	1	0.54	0.37	0.36	0.22	0.16	0.2	0.14	0.05	0.07	0.06	0.01	0.01	0.07	0.03	0.05	0.02
NC_002516.2	CDS	349050	350069	+	PA0308	PA0308	1729	1407	0.21	0.56	1	0.85	0.94	0.56	0.75	0.95	0.33	0.31	0.26	0.18	0.14	0.11	0.07	0.11	0.11	0.14	0.1	0.08	0.3	0.14	0.34	0.69	1	0.82	0.9	0.6	0.46	0.36	0.39	0.19	0.24	0.15	0.18	0.11	0.09	0.08	0.07	0.06	0.07
NC_002516.2	CDS	350089	350841	-	PA0309	PA0309	1637	1108	0.24	0.53	1	0.98	0.85	0.5	0.73	0.66	0.21	0.2	0.13	0.08	0.05	0.03	0.06	0.06	0.04	0.06	0.06	0.05	0.13	0.28	0.43	1	0.95	0.89	0.8	0.48	0.42	0.35	0.34	0.17	0.15	0.09	0.07	0.08	0.04	0.04	0.04	0.04	0.03
NC_002516.2	CDS	350890	351588	+	PA0310	PA0310	3675	2718	0.16	0.51	1	0.97	0.83	0.55	0.75	0.66	0.24	0.21	0.13	0.09	0.06	0.07	0.05	0.05	0.08	0.08	0.09	0.08	0.16	0.11	0.31	0.76	0.89	1	0.85	0.7	0.48	0.38	0.37	0.19	0.19	0.11	0.07	0.06	0.05	0.04	0.05	0.05	0.04
NC_002516.2	CDS	352430	352924	+	PA0312	PA0312	1581	1543	0.22	0.67	1	0.92	0.81	0.5	0.81	0.77	0.36	0.37	0.25	0.17	0.12	0.09	0.1	0.07	0.04	0.07	0.09	0.04	0.18	0.16	0.34	0.96	1	0.98	0.97	0.85	0.61	0.62	0.82	0.47	0.45	0.22	0.07	0.1	0.07	0.06	0.06	0.06	0.06
NC_002516.2	CDS	352927	353619	-	PA0313	PA0313	1295	796	0.21	0.57	1	0.96	0.9	0.53	0.53	0.65	0.28	0.26	0.18	0.18	0.09	0.07	0.11	0.05	0.11	0.12	0.1	0.14	0.44	0.1	0.35	0.85	1	0.65	0.52	0.36	0.27	0.22	0.18	0.18	0.15	0.06	0.04	0.03	0.02	0.05	0.05	0.04	0.05
NC_002516.2	CDS	353691	354461	-	PA0314	PA0314	2614	1245	0.24	0.5	0.8	0.79	1	0.63	0.75	0.88	0.32	0.29	0.21	0.15	0.11	0.06	0.05	0.09	0.08	0.11	0.11	0.08	0.27	0.18	0.28	0.68	1	0.77	0.78	0.51	0.43	0.29	0.31	0.19	0.21	0.1	0.03	0.05	0.03	0.04	0.03	0.03	0.03
NC_002516.2	CDS	354754	355191	+	PA0315	PA0315	1383	1273	0.12	0.33	0.97	1	0.79	0.64	0.67	0.62	0.34	0.3	0.26	0.17	0.11	0.09	0.07	0.06	0.06	0.04	0.06	0.06	0.16	0.08	0.21	0.52	1	0.67	0.78	0.53	0.39	0.41	0.59	0.45	0.39	0.18	0.11	0.05	0.04	0.04	0.03	0.06	0.04
NC_002516.2	CDS	355248	356477	-	serA	PA0316	11134	7068	0.12	0.38	0.85	0.85	1	0.68	0.81	0.82	0.33	0.27	0.22	0.15	0.12	0.09	0.08	0.07	0.08	0.11	0.1	0.09	0.29	0.1	0.24	0.72	1	0.86	0.68	0.6	0.44	0.28	0.29	0.2	0.18	0.1	0.07	0.07	0.06	0.05	0.04	0.04	0.04
NC_002516.2	CDS	356681	358075	+	PA0317	PA0317	14636	10930	0.14	0.5	0.95	0.93	1	0.63	0.78	0.76	0.27	0.25	0.19	0.13	0.09	0.09	0.07	0.08	0.07	0.1	0.1	0.09	0.35	0.12	0.27	0.79	1	0.89	0.75	0.58	0.41	0.35	0.32	0.22	0.19	0.11	0.07	0.06	0.06	0.05	0.05	0.04	0.05
NC_002516.2	CDS	358167	358832	+	PA0318	PA0318	1967	996	0.16	0.46	1	0.83	0.98	0.61	0.78	0.75	0.31	0.26	0.19	0.13	0.11	0.07	0.06	0.06	0.07	0.05	0.08	0.07	0.19	0.17	0.29	0.92	0.95	1	0.82	0.65	0.42	0.37	0.41	0.25	0.28	0.1	0.09	0.05	0.04	0.05	0.05	0.03	0.05
NC_002516.2	CDS	358931	359920	+	PA0319	PA0319	4829	3309	0.23	0.52	1	0.87	0.92	0.63	0.75	0.79	0.3	0.26	0.23	0.18	0.15	0.1	0.08	0.07	0.06	0.09	0.11	0.08	0.29	0.17	0.24	0.69	1	0.78	0.71	0.49	0.35	0.28	0.26	0.18	0.17	0.11	0.05	0.05	0.04	0.03	0.04	0.05	0.03
NC_002516.2	CDS	359982	360332	+	PA0320	PA0320	483	189	0.09	0.52	0.93	0.91	0.79	0.74	0.78	1	0.4	0.32	0.27	0.17	0.13	0.07	0.05	0.02	0.03	0.13	0.16	0.13	0.25	0.16	0.15	0.81	1	0.97	0.61	0.85	0.75	0.45	0.49	0.31	0.27	0.15	0.02	0.11	0.1	0.06	0.02	0.07	0.05
NC_002516.2	CDS	361463	362857	-	PA0322	PA0322	192	132	0.12	0.4	1	0.85	0.68	0.33	0.63	0.39	0.1	0.09	0.03	0.05	0.02	0	0	0.03	0	0.04	0.06	0.03	0.11	0.13	0.16	1	0.65	0.33	0.94	0.52	0.15	0.2	0.21	0.15	0.04	0.07	0.13	0.05	0	0	0.05	0.05	0.08
NC_002516.2	CDS	363278	364321	-	PA0323	PA0323	157	254	0.09	0.34	1	1	1	0.51	0.61	0.61	0.45	0.28	0.2	0.09	0.11	0.05	0.14	0	0.05	0.09	0.09	0.11	0.27	0.18	0.11	0.67	1	0.62	0.46	0.44	0.35	0.25	0.3	0.19	0.1	0.06	0.02	0	0.02	0	0	0.03	0
NC_002516.2	CDS	365154	366083	-	PA0325	PA0325	132	159	0.05	0.13	0.99	0.7	1	0.53	0.66	0.45	0.16	0.21	0.1	0.14	0.04	0	0	0	0.04	0.04	0.11	0.06	0.12	0.07	0.14	0.37	1	0.47	0.36	0.45	0.27	0.2	0.27	0.14	0.08	0.07	0.06	0.02	0.06	0.05	0	0.06	0
NC_002516.2	CDS	366080	367129	-	PA0326	PA0326	235	210	0.1	0.16	0.71	0.43	1	0.51	0.64	0.33	0.19	0.23	0.1	0.04	0.03	0.06	0.09	0	0	0.04	0.04	0.02	0.09	0.04	0.12	0.38	0.63	1	0.34	0.65	0.39	0.33	0.45	0.41	0.21	0.1	0.03	0	0.01	0.03	0.03	0	0.01
NC_002516.2	CDS	367457	368422	+	PA0327	PA0327	736	539	0.15	0.5	0.97	1	0.97	0.7	0.88	0.83	0.33	0.36	0.23	0.18	0.11	0	0.13	0.09	0.07	0.09	0.06	0.07	0.32	0.07	0.29	0.85	1	0.98	0.61	0.66	0.36	0.47	0.4	0.27	0.19	0.08	0.09	0.09	0.05	0.01	0.05	0.01	0.06
NC_002516.2	CDS	368462	370405	-	PA0328	PA0328	775	657	0.17	0.43	0.86	0.94	1	0.51	0.81	0.9	0.34	0.33	0.21	0.17	0.1	0.13	0.05	0.07	0.11	0.17	0.11	0.12	0.3	0.09	0.4	0.91	1	0.97	1	0.81	0.57	0.44	0.58	0.39	0.3	0.25	0.15	0.05	0.07	0.08	0.08	0.08	0.06
NC_002516.2	CDS	370706	371038	-	PA0329	PA0329	1960	2636	0.13	0.36	0.9	1	0.97	0.54	0.69	0.69	0.32	0.3	0.22	0.14	0.1	0.09	0.05	0.06	0.05	0.09	0.07	0.07	0.21	0.09	0.18	0.61	1	0.83	0.65	0.53	0.29	0.27	0.29	0.2	0.17	0.07	0.03	0.04	0.03	0.03	0.02	0.02	0.02
NC_002516.2	CDS	371162	371833	-	rpiA	PA0330	4693	4156	0.1	0.45	0.87	0.97	1	0.61	0.72	0.81	0.33	0.29	0.22	0.16	0.11	0.07	0.08	0.09	0.07	0.09	0.08	0.05	0.22	0.07	0.23	0.69	1	0.92	0.82	0.68	0.47	0.36	0.36	0.24	0.19	0.1	0.09	0.08	0.06	0.04	0.04	0.04	0.04
NC_002516.2	CDS	372091	373605	+	ilvA1	PA0331	6942	5218	0.14	0.49	0.93	1	0.99	0.63	0.83	0.92	0.35	0.34	0.25	0.18	0.14	0.1	0.1	0.11	0.1	0.15	0.15	0.13	0.43	0.1	0.33	0.84	1	0.77	0.71	0.55	0.41	0.32	0.3	0.2	0.17	0.1	0.07	0.07	0.04	0.06	0.06	0.05	0.06
NC_002516.2	CDS	373725	374192	+	PA0332	PA0332	1343	878	0.41	0.64	1	0.66	0.61	0.35	0.5	0.57	0.18	0.15	0.11	0.08	0.05	0.04	0.06	0.06	0.02	0.06	0.08	0.1	0.3	0.18	0.41	0.77	1	0.69	0.71	0.52	0.32	0.27	0.25	0.2	0.17	0.08	0.09	0.05	0.05	0.03	0.04	0.05	0.06
NC_002516.2	CDS	374243	375514	+	PA0333	PA0333	1655	788	0.34	0.51	1	0.81	0.54	0.38	0.64	0.54	0.26	0.26	0.16	0.11	0.1	0.06	0.07	0.09	0.05	0.18	0.12	0.15	0.28	0.2	0.7	1	0.83	0.64	0.66	0.72	0.48	0.29	0.36	0.25	0.27	0.11	0.07	0.17	0.07	0.09	0.09	0.09	0.11
NC_002516.2	CDS	375951	377189	-	PA0334	PA0334	1678	687	0.22	0.64	1	0.91	0.97	0.69	0.74	0.83	0.3	0.24	0.19	0.14	0.09	0.1	0.1	0.06	0.06	0.15	0.13	0.09	0.29	0.17	0.36	0.85	0.97	1	0.57	0.61	0.39	0.33	0.33	0.21	0.21	0.12	0.09	0.07	0.05	0.04	0.01	0.05	0.03
NC_002516.2	CDS	377239	377892	-	PA0335	PA0335	3096	2028	0.14	0.43	0.85	1	0.9	0.72	0.8	0.86	0.3	0.23	0.15	0.1	0.08	0.04	0.06	0.04	0.07	0.06	0.09	0.06	0.18	0.11	0.3	0.8	1	0.92	0.82	0.63	0.47	0.29	0.3	0.19	0.19	0.06	0.06	0.07	0.04	0.03	0.03	0.02	0.03
NC_002516.2	CDS	378096	378575	+	ygdP	PA0336	12260	11240	0.19	0.48	0.96	1	0.98	0.65	0.82	0.72	0.28	0.28	0.22	0.15	0.09	0.09	0.06	0.07	0.05	0.06	0.09	0.06	0.18	0.2	0.28	0.77	1	0.88	0.8	0.63	0.41	0.42	0.46	0.32	0.26	0.13	0.07	0.06	0.04	0.03	0.04	0.04	0.03
NC_002516.2	CDS	378598	380877	+	ptsP	PA0337	25302	15749	0.18	0.5	1	0.91	0.87	0.57	0.75	0.86	0.34	0.33	0.26	0.2	0.14	0.12	0.11	0.11	0.11	0.16	0.15	0.15	0.39	0.15	0.32	0.85	1	0.82	0.72	0.59	0.43	0.35	0.36	0.27	0.27	0.16	0.11	0.09	0.08	0.07	0.08	0.07	0.07
NC_002516.2	CDS	380903	382033	+	PA0338	PA0338	3568	2317	0.15	0.46	0.92	0.82	1	0.67	0.72	0.89	0.3	0.28	0.23	0.16	0.14	0.12	0.1	0.1	0.1	0.13	0.11	0.11	0.37	0.12	0.3	0.8	0.88	1	0.8	0.74	0.51	0.41	0.44	0.27	0.31	0.14	0.12	0.1	0.1	0.08	0.08	0.06	0.05
NC_002516.2	CDS	382037	382792	-	PA0339	PA0339	570	365	0.17	0.31	1	0.89	0.62	0.61	0.71	0.47	0.24	0.24	0.13	0.07	0.03	0.07	0.07	0.03	0.05	0.07	0.09	0.06	0.16	0.09	0.22	1	0.86	0.95	0.56	0.53	0.27	0.25	0.27	0.23	0.16	0.09	0.04	0.06	0	0.02	0.04	0.01	0.01
NC_002516.2	CDS	382914	383717	+	PA0340	PA0340	4502	3168	0.16	0.5	1	0.77	0.8	0.52	0.68	0.69	0.22	0.23	0.13	0.08	0.06	0.04	0.07	0.04	0.04	0.06	0.09	0.06	0.18	0.13	0.31	0.66	1	0.75	0.69	0.63	0.33	0.26	0.3	0.15	0.13	0.07	0.06	0.05	0.04	0.03	0.02	0.03	0.02
NC_002516.2	CDS	383727	384527	+	lgt	PA0341	5784	2622	0.22	0.68	1	0.82	0.71	0.49	0.55	0.61	0.21	0.19	0.16	0.1	0.08	0.06	0.08	0.05	0.05	0.08	0.1	0.08	0.31	0.17	0.35	0.77	1	0.75	0.57	0.52	0.35	0.3	0.26	0.18	0.16	0.1	0.07	0.06	0.05	0.03	0.07	0.06	0.05
NC_002516.2	CDS	384733	385527	+	thyA	PA0342	6199	4437	0.14	0.49	1	0.83	0.92	0.6	0.66	0.79	0.27	0.24	0.19	0.13	0.09	0.08	0.07	0.07	0.07	0.09	0.11	0.09	0.25	0.14	0.35	0.95	1	0.89	0.74	0.59	0.44	0.36	0.33	0.21	0.18	0.09	0.07	0.09	0.06	0.03	0.04	0.05	0.04
NC_002516.2	CDS	385554	386351	-	PA0343	PA0343	833	1035	0.09	0.41	0.72	1	0.97	0.53	0.72	0.7	0.23	0.25	0.19	0.16	0.11	0.04	0.09	0.07	0.04	0.1	0.11	0.06	0.32	0.1	0.21	0.68	0.96	1	0.75	0.87	0.55	0.47	0.47	0.3	0.3	0.16	0.07	0.04	0.06	0.05	0.05	0.06	0.05
NC_002516.2	CDS	386386	387765	-	PA0344	PA0344	770	667	0.22	0.59	1	0.87	0.74	0.53	0.66	0.7	0.28	0.26	0.22	0.16	0.11	0.09	0.14	0.04	0.18	0.16	0.08	0.13	0.45	0.21	0.38	1	0.8	0.94	0.72	0.43	0.31	0.28	0.31	0.15	0.26	0.16	0.09	0.12	0.04	0.04	0.09	0.07	0.05
NC_002516.2	CDS	387758	389143	-	PA0345	PA0345	749	672	0.31	0.66	1	0.81	0.66	0.41	0.66	0.65	0.2	0.23	0.13	0.11	0.09	0.06	0.05	0.07	0.08	0.05	0.09	0.07	0.28	0.24	0.34	0.84	1	0.77	0.74	0.44	0.46	0.43	0.62	0.41	0.29	0.1	0.07	0.03	0.05	0.02	0.06	0.04	0.04
NC_002516.2	CDS	389334	389696	+	PA0346	PA0346	242	193	0.06	0.21	0.79	0.55	1	0.39	0.9	0.85	0.34	0.34	0.33	0.18	0.16	0.03	0.09	0.18	0.03	0.09	0.1	0.05	0.33	0.04	0.09	0.32	1	0.54	0.58	0.66	0.16	0.16	0.27	0.21	0.22	0.16	0.09	0.17	0.03	0.01	0.04	0.03	0.02
NC_002516.2	CDS	391094	392188	+	PA0348	PA0348	237	217	0.21	0.63	1	0.58	0.99	0.58	0.67	0.72	0.31	0.27	0.19	0.2	0.1	0.15	0.1	0.08	0.03	0.13	0.03	0.1	0.31	0.09	0.16	0.58	1	0.94	0.65	0.44	0.26	0.25	0.23	0.23	0.14	0.11	0.09	0	0.02	0	0.02	0.03	0.04
NC_002516.2	CDS	393308	393814	+	folA	PA0350	1346	622	0.17	0.51	1	0.97	0.99	0.65	0.94	0.96	0.39	0.45	0.24	0.19	0.13	0.1	0.09	0.07	0.08	0.11	0.14	0.07	0.28	0.11	0.45	0.88	1	0.82	0.71	0.76	0.41	0.45	0.52	0.37	0.36	0.13	0.08	0.06	0.05	0.03	0.06	0.03	0.03
NC_002516.2	CDS	393830	394303	-	PA0351	PA0351	565	408	0.15	0.49	0.9	1	0.97	0.69	0.8	0.9	0.32	0.28	0.21	0.15	0.09	0.04	0.11	0.02	0.05	0.07	0.09	0.12	0.33	0.1	0.31	0.68	1	0.95	0.91	0.58	0.5	0.35	0.43	0.24	0.29	0.09	0.11	0.05	0.03	0.03	0.05	0.02	0.03
NC_002516.2	CDS	394442	395827	-	PA0352	PA0352	5415	3436	0.18	0.5	1	0.85	0.73	0.5	0.56	0.59	0.21	0.18	0.15	0.11	0.07	0.07	0.06	0.07	0.05	0.08	0.08	0.09	0.34	0.12	0.39	0.94	1	0.93	0.62	0.41	0.27	0.17	0.16	0.14	0.12	0.08	0.05	0.04	0.06	0.04	0.04	0.04	0.03
NC_002516.2	CDS	396057	397895	-	ilvD	PA0353	11912	9019	0.16	0.44	0.93	1	0.99	0.62	0.83	0.86	0.31	0.27	0.2	0.14	0.1	0.09	0.09	0.09	0.07	0.1	0.11	0.12	0.37	0.13	0.26	0.76	1	0.83	0.7	0.57	0.41	0.32	0.31	0.2	0.18	0.1	0.08	0.06	0.04	0.04	0.04	0.04	0.05
NC_002516.2	CDS	398224	399420	-	PA0354	PA0354	7118	4682	0.16	0.56	0.99	0.99	1	0.74	0.92	0.88	0.28	0.29	0.15	0.1	0.07	0.06	0.06	0.06	0.06	0.1	0.09	0.09	0.31	0.15	0.34	0.87	1	0.84	0.69	0.57	0.39	0.28	0.25	0.2	0.17	0.1	0.06	0.05	0.04	0.05	0.05	0.05	0.04
NC_002516.2	CDS	399493	400032	-	pfpI	PA0355	160	275	0.07	0.19	0.69	0.49	1	0.58	0.46	0.64	0.19	0.23	0.19	0.09	0.1	0.04	0	0.08	0.07	0.03	0	0.05	0.11	0.06	0.13	0.51	1	0.85	0.55	0.49	0.44	0.23	0.26	0.16	0.18	0.05	0.02	0.02	0	0.01	0.02	0.01	0.01
NC_002516.2	CDS	400248	401072	+	PA0356	PA0356	2994	2553	0.18	0.52	0.93	1	0.73	0.51	0.61	0.61	0.21	0.18	0.15	0.1	0.09	0.05	0.08	0.08	0.05	0.06	0.06	0.08	0.18	0.15	0.4	0.81	1	0.88	0.69	0.47	0.28	0.22	0.2	0.14	0.12	0.07	0.05	0.02	0.03	0.02	0.04	0.04	0.02
NC_002516.2	CDS	401131	401943	+	mutM	PA0357	4927	4621	0.27	0.66	1	0.85	0.79	0.58	0.74	0.78	0.28	0.26	0.13	0.09	0.04	0.04	0.08	0.04	0.05	0.05	0.05	0.05	0.14	0.19	0.42	1	0.86	0.65	0.51	0.38	0.19	0.15	0.13	0.07	0.07	0.04	0.04	0.03	0.02	0.02	0.01	0.01	0.01
NC_002516.2	CDS	402020	402598	+	PA0358	PA0358	1248	1149	0.12	0.3	0.88	1	0.98	0.59	0.93	0.85	0.38	0.29	0.29	0.18	0.18	0.13	0.1	0.08	0.07	0.12	0.11	0.13	0.27	0.12	0.23	0.78	0.84	0.98	1	0.61	0.56	0.42	0.42	0.37	0.28	0.14	0.09	0.14	0.07	0.05	0.06	0.07	0.05
NC_002516.2	CDS	402681	403025	+	PA0359	PA0359	3257	1396	0.14	0.48	1	0.77	0.7	0.46	0.57	0.6	0.23	0.2	0.14	0.09	0.05	0.04	0.05	0.03	0.05	0.06	0.06	0.04	0.13	0.14	0.32	0.74	1	0.9	0.86	0.66	0.52	0.45	0.47	0.31	0.27	0.15	0.07	0.06	0.05	0.03	0.03	0.03	0.06
NC_002516.2	CDS	403295	404281	+	PA0360	PA0360	2859	3291	0.2	0.49	0.94	0.96	0.99	0.62	0.95	1	0.39	0.41	0.37	0.28	0.17	0.12	0.14	0.12	0.12	0.13	0.13	0.15	0.48	0.09	0.27	0.82	0.9	0.91	1	0.83	0.66	0.5	0.46	0.37	0.34	0.18	0.08	0.08	0.06	0.06	0.05	0.05	0.06
NC_002516.2	CDS	404386	406119	-	PA0361	PA0361	3233	1458	0.22	0.63	1	0.9	0.95	0.72	0.92	0.83	0.29	0.29	0.18	0.12	0.12	0.06	0.1	0.07	0.07	0.08	0.09	0.1	0.25	0.19	0.35	1	0.99	0.9	0.71	0.68	0.49	0.34	0.36	0.2	0.17	0.1	0.07	0.07	0.05	0.02	0.01	0.04	0.05
NC_002516.2	CDS	406247	406498	-	fdx1	PA0362	3263	2234	0.15	0.46	1	1	0.97	0.52	0.69	0.62	0.23	0.21	0.15	0.11	0.05	0.04	0.04	0.03	0.05	0.06	0.07	0.05	0.11	0.19	0.4	1	1	0.93	0.93	0.63	0.47	0.42	0.42	0.28	0.2	0.13	0.07	0.07	0.05	0.03	0.05	0.03	0.04
NC_002516.2	CDS	406619	407098	-	coaD	PA0363	4901	2657	0.16	0.53	1	0.97	0.83	0.55	0.62	0.61	0.23	0.21	0.17	0.1	0.06	0.03	0.05	0.04	0.03	0.04	0.05	0.05	0.11	0.13	0.31	0.77	1	0.77	0.61	0.41	0.29	0.24	0.25	0.13	0.13	0.07	0.05	0.04	0.03	0.02	0.02	0.02	0.02
NC_002516.2	CDS	407250	408845	-	PA0364	PA0364	632	787	0.14	0.27	0.69	1	0.97	0.79	0.74	0.96	0.36	0.39	0.35	0.27	0.2	0.11	0.13	0.07	0.12	0.16	0.15	0.1	0.51	0.15	0.33	0.84	1	0.88	0.88	0.68	0.58	0.43	0.33	0.31	0.36	0.12	0.1	0.07	0.09	0.08	0.1	0.1	0.08
NC_002516.2	CDS	408901	409449	-	PA0365	PA0365	497	464	0.16	0.37	0.83	0.75	1	0.64	0.83	0.89	0.36	0.33	0.28	0.22	0.09	0.15	0.08	0.1	0.08	0.13	0.13	0.15	0.32	0.15	0.29	0.68	0.65	1	0.81	0.72	0.44	0.42	0.44	0.3	0.29	0.22	0.13	0.11	0.07	0.05	0.13	0.12	0.1
NC_002516.2	CDS	409504	410934	-	PA0366	PA0366	1223	1530	0.16	0.52	0.94	0.88	0.94	0.51	0.92	1	0.41	0.4	0.33	0.22	0.15	0.08	0.16	0.06	0.04	0.1	0.1	0.15	0.23	0.1	0.32	0.84	1	0.9	0.78	0.59	0.5	0.45	0.44	0.34	0.28	0.19	0.12	0.11	0.09	0.09	0.07	0.06	0.07
NC_002516.2	CDS	411224	411871	+	PA0367	PA0367	655	1032	0.13	0.37	0.63	1	0.86	0.7	0.67	0.99	0.37	0.27	0.22	0.18	0.11	0.1	0.04	0.1	0.07	0.09	0.06	0.04	0.14	0.07	0.24	0.56	1	0.82	0.72	0.79	0.66	0.49	0.52	0.37	0.33	0.18	0.12	0.12	0.06	0.1	0.01	0.06	0.06
NC_002516.2	CDS	411856	412266	-	PA0367a	PA0367a	496	471	0.1	0.24	1	0.93	0.92	0.87	0.87	0.9	0.49	0.6	0.4	0.23	0.15	0.17	0.13	0.09	0.01	0.1	0.14	0.08	0.33	0.07	0.13	0.5	0.85	1	0.69	0.68	0.52	0.53	0.67	0.53	0.39	0.21	0.16	0.18	0.1	0.01	0.04	0.05	0.06
NC_002516.2	CDS	412329	413327	-	PA0368	PA0368	2158	1162	0.17	0.43	0.9	0.87	0.84	0.73	1	0.81	0.34	0.32	0.18	0.12	0.07	0.09	0.07	0.08	0.1	0.13	0.08	0.1	0.3	0.17	0.24	0.93	1	0.88	0.82	0.7	0.51	0.45	0.38	0.27	0.27	0.14	0.07	0.08	0.01	0.03	0.06	0.04	0.06
NC_002516.2	CDS	413933	414529	-	PA0370	PA0370	1475	1059	0.23	0.58	1	0.92	0.58	0.52	0.69	0.79	0.27	0.26	0.19	0.13	0.09	0.09	0.09	0.06	0.08	0.09	0.13	0.12	0.48	0.21	0.37	0.78	1	0.74	0.81	0.51	0.43	0.28	0.29	0.25	0.18	0.09	0.07	0.08	0.04	0.06	0.06	0.04	0.06
NC_002516.2	CDS	414529	416016	-	PA0371	PA0371	5969	4430	0.16	0.49	0.95	0.94	0.98	0.61	0.99	1	0.38	0.39	0.28	0.21	0.17	0.11	0.14	0.12	0.11	0.17	0.21	0.16	0.61	0.15	0.34	0.79	1	0.82	0.81	0.67	0.44	0.38	0.39	0.28	0.24	0.13	0.1	0.09	0.08	0.07	0.07	0.06	0.07
NC_002516.2	CDS	416009	417406	-	PA0372	PA0372	4817	4744	0.13	0.35	0.99	0.86	1	0.66	0.82	0.84	0.39	0.37	0.28	0.22	0.15	0.1	0.12	0.12	0.11	0.12	0.14	0.13	0.54	0.12	0.26	0.73	1	0.95	0.82	0.67	0.47	0.39	0.43	0.28	0.24	0.15	0.07	0.08	0.05	0.06	0.05	0.06	0.05
NC_002516.2	CDS	417527	418894	+	ftsY	PA0373	10980	12280	0.22	0.64	1	0.99	0.94	0.62	0.82	0.82	0.31	0.32	0.23	0.15	0.13	0.09	0.08	0.09	0.08	0.11	0.12	0.1	0.38	0.23	0.36	0.87	1	0.9	0.74	0.6	0.38	0.31	0.31	0.21	0.19	0.11	0.07	0.05	0.05	0.04	0.04	0.04	0.04
NC_002516.2	CDS	418891	419562	+	ftsE	PA0374	8109	5942	0.21	0.46	0.86	1	0.92	0.6	0.71	0.84	0.27	0.25	0.19	0.15	0.11	0.09	0.1	0.08	0.08	0.12	0.11	0.13	0.37	0.18	0.33	0.81	1	0.85	0.81	0.63	0.42	0.34	0.32	0.23	0.18	0.11	0.08	0.08	0.07	0.06	0.06	0.06	0.06
NC_002516.2	CDS	419562	420569	+	ftsX	PA0375	9762	10599	0.21	0.58	1	0.79	0.69	0.46	0.59	0.56	0.22	0.2	0.17	0.12	0.09	0.07	0.07	0.08	0.08	0.11	0.11	0.11	0.36	0.17	0.39	0.96	1	0.88	0.69	0.55	0.36	0.3	0.31	0.19	0.2	0.11	0.08	0.07	0.05	0.06	0.06	0.06	0.05
NC_002516.2	CDS	420683	421537	+	rpoH	PA0376	25918	30975	0.18	0.51	1	0.94	0.97	0.58	0.68	0.63	0.2	0.18	0.13	0.09	0.07	0.05	0.05	0.06	0.05	0.07	0.09	0.07	0.19	0.15	0.28	0.73	1	0.83	0.72	0.51	0.35	0.29	0.28	0.18	0.15	0.08	0.05	0.04	0.04	0.04	0.03	0.04	0.03
NC_002516.2	CDS	421602	422207	+	PA0377	PA0377	914	784	0.12	0.35	0.87	1	0.98	0.72	0.94	0.89	0.33	0.29	0.17	0.13	0.09	0.04	0.04	0.08	0.05	0.16	0.11	0.09	0.35	0.12	0.37	0.63	0.99	1	0.92	0.76	0.48	0.43	0.45	0.25	0.26	0.19	0.08	0.13	0.07	0.04	0.1	0.06	0.07
NC_002516.2	CDS	422212	422943	-	PA0378	PA0378	1897	1084	0.22	0.48	1	0.81	0.66	0.4	0.42	0.32	0.13	0.11	0.07	0.04	0.03	0.04	0.04	0.02	0.02	0.03	0.05	0.03	0.09	0.31	0.48	1	0.99	0.79	0.74	0.57	0.34	0.24	0.16	0.11	0.11	0.05	0.02	0.05	0.04	0.02	0.02	0.02	0.03
NC_002516.2	CDS	422980	423357	+	PA0379	PA0379	2034	985	0.2	0.55	1	0.77	0.82	0.65	0.72	0.63	0.2	0.18	0.08	0.08	0.04	0.03	0.04	0.04	0.03	0.05	0.04	0.05	0.14	0.15	0.37	0.91	0.93	0.82	1	0.79	0.42	0.33	0.32	0.19	0.19	0.09	0.08	0.09	0.02	0.03	0.02	0.04	0.02
NC_002516.2	CDS	423460	423660	+	PA0380	PA0380	2464	917	0.22	0.75	1	0.92	0.84	0.72	0.78	0.66	0.19	0.22	0.11	0.08	0.04	0.03	0.04	0.05	0.02	0.04	0.05	0.03	0.1	0.25	0.45	0.89	0.7	1	0.71	0.61	0.29	0.34	0.26	0.16	0.13	0.1	0.05	0.01	0.01	0.01	0.03	0.02	0.01
NC_002516.2	CDS	423719	424516	+	thiG	PA0381	6707	3038	0.14	0.47	1	0.9	0.9	0.61	0.82	0.77	0.33	0.25	0.21	0.15	0.11	0.1	0.08	0.08	0.07	0.1	0.13	0.12	0.34	0.11	0.27	0.78	1	0.8	0.68	0.49	0.4	0.26	0.28	0.19	0.18	0.13	0.08	0.06	0.03	0.04	0.03	0.03	0.03
NC_002516.2	CDS	424670	425341	+	micA	PA0382	6419	2183	0.19	0.51	1	0.92	0.92	0.67	0.82	0.85	0.28	0.28	0.19	0.14	0.1	0.07	0.07	0.06	0.09	0.09	0.12	0.13	0.34	0.15	0.28	0.87	1	0.74	0.6	0.44	0.3	0.23	0.25	0.13	0.18	0.09	0.06	0.04	0.05	0.03	0.03	0.03	0.04
NC_002516.2	CDS	425504	426850	+	PA0383	PA0383	1255	441	0.23	0.7	1	0.98	0.95	0.59	0.75	0.79	0.26	0.28	0.19	0.12	0.08	0.07	0.08	0.1	0.05	0.1	0.12	0.09	0.28	0.14	0.52	0.91	1	0.76	0.86	0.47	0.54	0.39	0.44	0.26	0.26	0.14	0.11	0.08	0.05	0.04	0.03	0.06	0.05
NC_002516.2	CDS	426863	427120	-	PA0384	PA0384	561	191	0.22	0.5	0.98	1	0.93	0.43	0.6	0.7	0.25	0.23	0.14	0.09	0.07	0.02	0.04	0.04	0.02	0.08	0.03	0.03	0.1	0.35	0.38	1	0.83	0.93	0.49	0.57	0.31	0.31	0.31	0.16	0.15	0.12	0.05	0.09	0.06	0.03	0	0.04	0.01
NC_002516.2	CDS	427182	427505	-	PA0385	PA0385	949	461	0.22	0.61	1	0.87	0.94	0.64	0.85	0.74	0.25	0.25	0.19	0.12	0.05	0.08	0.11	0.09	0.05	0.09	0.1	0.1	0.24	0.13	0.24	0.71	1	0.69	0.5	0.57	0.38	0.32	0.33	0.16	0.24	0.09	0.02	0.05	0.03	0.02	0.04	0.04	0.03
NC_002516.2	CDS	427586	428740	-	PA0386	PA0386	3849	1818	0.15	0.44	0.91	0.9	0.81	0.63	0.91	1	0.37	0.35	0.22	0.15	0.1	0.09	0.1	0.06	0.09	0.12	0.14	0.1	0.29	0.21	0.37	0.84	1	0.89	0.78	0.71	0.49	0.39	0.39	0.25	0.2	0.11	0.09	0.06	0.04	0.03	0.03	0.04	0.04
NC_002516.2	CDS	428861	429454	-	PA0387	PA0387	1970	666	0.19	0.49	0.89	1	0.87	0.62	0.77	0.73	0.29	0.23	0.2	0.15	0.1	0.08	0.06	0.07	0.06	0.12	0.14	0.07	0.22	0.21	0.42	0.64	1	0.89	0.7	0.59	0.48	0.32	0.44	0.26	0.2	0.11	0.05	0.03	0.05	0.03	0.03	0.03	0.03
NC_002516.2	CDS	429451	429870	-	PA0388	PA0388	5182	1745	0.15	0.38	0.7	0.67	0.86	0.6	0.95	1	0.43	0.45	0.38	0.29	0.19	0.11	0.12	0.1	0.11	0.13	0.12	0.11	0.3	0.11	0.27	0.65	1	0.94	0.84	0.71	0.61	0.59	0.64	0.51	0.38	0.25	0.16	0.12	0.07	0.09	0.07	0.07	0.09
NC_002516.2	CDS	430002	430622	-	PA0389	PA0389	8827	3704	0.29	0.64	1	0.8	0.67	0.43	0.55	0.56	0.21	0.19	0.15	0.09	0.06	0.04	0.05	0.06	0.04	0.06	0.08	0.06	0.18	0.21	0.39	0.82	1	0.75	0.63	0.56	0.33	0.31	0.31	0.17	0.14	0.08	0.07	0.06	0.04	0.02	0.03	0.03	0.03
NC_002516.2	CDS	430630	431769	-	metX	PA0390	10279	5397	0.17	0.43	0.92	0.99	1	0.67	0.87	0.87	0.31	0.27	0.19	0.14	0.11	0.09	0.09	0.06	0.07	0.09	0.1	0.09	0.25	0.14	0.33	0.86	1	1	0.82	0.56	0.38	0.34	0.28	0.21	0.16	0.1	0.07	0.06	0.03	0.03	0.03	0.03	0.03
NC_002516.2	CDS	431858	433825	-	PA0391	PA0391	5092	1884	0.18	0.55	1	0.92	0.85	0.54	0.74	0.79	0.29	0.25	0.22	0.17	0.09	0.08	0.08	0.1	0.08	0.12	0.12	0.11	0.29	0.18	0.39	0.92	1	0.91	0.81	0.62	0.41	0.35	0.38	0.24	0.19	0.12	0.05	0.09	0.07	0.04	0.05	0.03	0.04
NC_002516.2	CDS	434226	434819	-	PA0392	PA0392	7258	3051	0.18	0.52	1	0.86	0.77	0.49	0.68	0.64	0.24	0.21	0.17	0.14	0.11	0.08	0.08	0.08	0.08	0.12	0.13	0.11	0.46	0.17	0.41	0.85	1	0.77	0.56	0.5	0.35	0.28	0.29	0.15	0.15	0.09	0.06	0.07	0.05	0.04	0.05	0.05	0.05
NC_002516.2	CDS	434830	435651	-	proC	PA0393	3059	1622	0.3	0.67	1	0.99	0.71	0.48	0.61	0.61	0.24	0.19	0.13	0.09	0.09	0.05	0.05	0.04	0.05	0.07	0.09	0.09	0.27	0.19	0.42	1	0.89	0.76	0.65	0.51	0.28	0.26	0.22	0.12	0.14	0.07	0.04	0.04	0.04	0.03	0.03	0.04	0.04
NC_002516.2	CDS	435663	436355	-	PA0394	PA0394	3173	3025	0.2	0.57	1	0.97	0.85	0.66	0.74	0.87	0.26	0.26	0.14	0.08	0.07	0.06	0.07	0.04	0.03	0.07	0.06	0.06	0.19	0.29	0.42	0.95	1	0.9	0.71	0.62	0.36	0.27	0.26	0.15	0.12	0.07	0.05	0.05	0.02	0.03	0.01	0.02	0.02
NC_002516.2	CDS	436570	437604	+	pilT	PA0395	6906	4072	0.32	0.64	1	0.92	0.92	0.56	0.75	0.76	0.3	0.27	0.22	0.14	0.1	0.08	0.08	0.06	0.06	0.05	0.09	0.07	0.22	0.2	0.3	0.89	1	1	0.78	0.61	0.46	0.43	0.41	0.3	0.26	0.14	0.07	0.07	0.06	0.04	0.03	0.03	0.03
NC_002516.2	CDS	437782	438930	+	pilU	PA0396	5211	3405	0.12	0.41	0.87	0.86	1	0.62	0.72	0.95	0.32	0.28	0.24	0.2	0.13	0.1	0.1	0.09	0.1	0.1	0.12	0.1	0.44	0.09	0.24	0.79	1	0.79	0.76	0.58	0.36	0.34	0.34	0.24	0.19	0.12	0.09	0.07	0.05	0.07	0.05	0.06	0.04
NC_002516.2	CDS	438938	439837	-	PA0397	PA0397	453	518	0.11	0.22	0.83	0.87	0.59	0.55	0.84	1	0.28	0.3	0.28	0.26	0.15	0.09	0.06	0.03	0.15	0.1	0.16	0.13	0.18	0.2	0.31	0.99	1	0.91	0.89	0.83	0.6	0.46	0.46	0.33	0.21	0.14	0.04	0.05	0.02	0.07	0.12	0.08	0.06
NC_002516.2	CDS	439991	440395	+	PA0398	PA0398	2282	1769	0.18	0.51	1	0.9	0.67	0.52	0.6	0.58	0.23	0.22	0.19	0.13	0.07	0.06	0.06	0.05	0.07	0.08	0.1	0.06	0.24	0.13	0.37	1	1	0.88	0.69	0.56	0.4	0.34	0.38	0.24	0.15	0.13	0.09	0.06	0.07	0.07	0.04	0.07	0.06
NC_002516.2	CDS	440638	442011	+	PA0399	PA0399	3169	1266	0.17	0.42	0.88	0.77	0.92	0.63	0.87	1	0.37	0.38	0.28	0.21	0.17	0.13	0.12	0.13	0.14	0.15	0.18	0.17	0.59	0.16	0.34	0.86	0.77	1	0.95	0.78	0.45	0.41	0.41	0.28	0.24	0.17	0.08	0.09	0.07	0.03	0.1	0.03	0.06
NC_002516.2	CDS	442008	443192	+	PA0400	PA0400	3609	1256	0.18	0.51	1	0.88	0.83	0.7	0.83	0.75	0.31	0.26	0.17	0.13	0.09	0.07	0.1	0.07	0.09	0.13	0.14	0.11	0.45	0.17	0.43	0.83	1	0.92	0.9	0.73	0.49	0.31	0.27	0.17	0.14	0.12	0.04	0.06	0.07	0.05	0.05	0.04	0.03
NC_002516.2	CDS	443419	444690	-	PA0401	PA0401	7270	2363	0.21	0.51	1	0.93	0.74	0.49	0.62	0.61	0.22	0.19	0.13	0.09	0.08	0.05	0.07	0.06	0.07	0.1	0.1	0.09	0.26	0.25	0.38	1	0.97	0.77	0.63	0.46	0.35	0.22	0.22	0.13	0.11	0.07	0.05	0.05	0.04	0.04	0.05	0.04	0.05
NC_002516.2	CDS	444687	445691	-	pyrB	PA0402	10111	4251	0.13	0.35	0.88	0.91	0.94	0.64	0.91	1	0.37	0.35	0.28	0.21	0.16	0.13	0.11	0.12	0.11	0.14	0.15	0.14	0.39	0.15	0.29	0.84	1	0.96	0.93	0.68	0.58	0.44	0.4	0.3	0.23	0.17	0.11	0.11	0.06	0.05	0.07	0.06	0.06
NC_002516.2	CDS	445715	446227	-	pyrR	PA0403	5463	1784	0.13	0.39	0.86	0.93	1	0.68	0.94	0.89	0.37	0.35	0.25	0.17	0.11	0.13	0.1	0.08	0.07	0.08	0.11	0.1	0.36	0.15	0.27	0.71	1	0.8	0.92	0.67	0.51	0.45	0.42	0.27	0.28	0.12	0.08	0.09	0.06	0.07	0.04	0.07	0.06
NC_002516.2	CDS	446339	446773	-	PA0404	PA0404	1819	1783	0.18	0.41	1	0.8	0.87	0.56	0.67	0.75	0.34	0.27	0.2	0.14	0.12	0.12	0.07	0.08	0.09	0.12	0.1	0.11	0.31	0.16	0.32	0.89	0.97	1	0.86	0.61	0.47	0.34	0.3	0.2	0.18	0.08	0.09	0.05	0.05	0.04	0.04	0.06	0.04
NC_002516.2	CDS	446773	447342	-	PA0405	PA0405	4431	2539	0.17	0.5	0.9	1	1	0.63	0.81	0.81	0.26	0.25	0.18	0.14	0.09	0.08	0.06	0.07	0.05	0.07	0.08	0.06	0.16	0.18	0.31	0.84	1	0.81	0.69	0.54	0.38	0.31	0.3	0.21	0.17	0.08	0.05	0.05	0.03	0.02	0.03	0.03	0.03
NC_002516.2	CDS	447391	448350	-	tonB3	PA0406	3437	2341	0.13	0.51	0.96	1	0.98	0.53	0.89	0.8	0.34	0.28	0.19	0.13	0.1	0.07	0.05	0.04	0.06	0.06	0.1	0.08	0.24	0.12	0.27	0.82	0.95	1	0.81	0.82	0.51	0.41	0.37	0.24	0.23	0.12	0.07	0.07	0.04	0.03	0.02	0.05	0.04
NC_002516.2	CDS	448431	449384	-	gshB	PA0407	2826	1999	0.13	0.5	0.95	0.95	1	0.71	0.76	0.86	0.33	0.28	0.23	0.2	0.1	0.08	0.07	0.08	0.08	0.09	0.13	0.1	0.28	0.13	0.23	0.71	1	0.82	0.71	0.6	0.43	0.37	0.37	0.24	0.19	0.1	0.05	0.06	0.04	0.05	0.04	0.04	0.04
NC_002516.2	CDS	449639	450046	+	pilG	PA0408	10349	4013	0.12	0.4	0.91	0.9	1	0.61	0.66	0.61	0.27	0.22	0.18	0.13	0.09	0.07	0.05	0.07	0.05	0.05	0.06	0.05	0.2	0.1	0.27	0.69	1	0.85	0.76	0.57	0.38	0.33	0.34	0.23	0.16	0.1	0.06	0.04	0.05	0.03	0.03	0.03	0.03
NC_002516.2	CDS	450093	450458	+	pilH	PA0409	10385	2726	0.11	0.42	0.96	0.93	1	0.7	0.85	0.84	0.3	0.27	0.19	0.12	0.1	0.09	0.06	0.05	0.05	0.07	0.08	0.07	0.23	0.09	0.21	0.58	1	0.78	0.83	0.6	0.43	0.34	0.38	0.26	0.21	0.12	0.05	0.06	0.04	0.04	0.03	0.04	0.03
NC_002516.2	CDS	450509	451045	+	pilI	PA0410	12594	3129	0.2	0.56	1	0.83	0.59	0.42	0.47	0.44	0.18	0.15	0.11	0.08	0.06	0.05	0.04	0.04	0.03	0.05	0.06	0.05	0.17	0.18	0.32	0.86	1	0.67	0.54	0.37	0.24	0.21	0.2	0.13	0.11	0.06	0.03	0.04	0.03	0.02	0.02	0.02	0.02
NC_002516.2	CDS	451130	453178	+	pilJ	PA0411	26121	7153	0.17	0.48	1	0.93	0.91	0.64	0.86	0.86	0.36	0.34	0.27	0.19	0.13	0.11	0.11	0.11	0.11	0.14	0.15	0.14	0.52	0.11	0.28	0.79	1	0.79	0.66	0.51	0.35	0.31	0.31	0.21	0.19	0.1	0.08	0.07	0.04	0.04	0.05	0.05	0.04
NC_002516.2	CDS	453239	454114	+	pilK	PA0412	13169	3093	0.17	0.52	1	0.82	0.88	0.57	0.72	0.73	0.26	0.26	0.2	0.13	0.1	0.08	0.07	0.07	0.09	0.1	0.12	0.11	0.48	0.15	0.41	0.92	1	0.85	0.77	0.65	0.43	0.4	0.43	0.29	0.26	0.15	0.1	0.09	0.06	0.05	0.04	0.07	0.06
NC_002516.2	CDS	454126	461544	+	chpA	PA0413	31150	9628	0.22	0.56	1	0.97	0.84	0.6	0.78	0.84	0.31	0.3	0.22	0.16	0.13	0.1	0.11	0.1	0.11	0.15	0.16	0.14	0.48	0.19	0.39	0.87	1	0.8	0.65	0.5	0.34	0.26	0.27	0.19	0.18	0.11	0.07	0.07	0.06	0.05	0.06	0.06	0.06
NC_002516.2	CDS	461537	462568	+	chpB	PA0414	4642	1311	0.2	0.6	0.95	0.95	0.97	0.62	0.92	1	0.38	0.4	0.31	0.22	0.17	0.1	0.12	0.11	0.13	0.17	0.21	0.17	0.49	0.14	0.41	0.83	1	0.81	0.78	0.57	0.39	0.34	0.36	0.25	0.24	0.18	0.13	0.05	0.07	0.06	0.09	0.06	0.07
NC_002516.2	CDS	462565	463071	+	chpC	PA0415	1260	489	0.16	0.52	1	0.76	0.8	0.55	0.7	0.76	0.28	0.2	0.15	0.08	0.07	0.08	0.09	0.02	0.06	0.08	0.06	0.08	0.28	0.09	0.28	0.67	1	0.6	0.7	0.6	0.3	0.3	0.3	0.13	0.19	0.11	0.07	0.04	0.03	0.02	0.01	0.03	0.05
NC_002516.2	CDS	463079	463873	+	chpD	PA0416	1667	405	0.27	0.55	0.87	1	0.8	0.49	0.57	0.83	0.36	0.23	0.21	0.13	0.09	0.1	0.07	0.07	0.07	0.09	0.1	0.1	0.32	0.1	0.52	0.92	0.85	1	0.62	0.46	0.45	0.29	0.34	0.28	0.21	0.12	0.04	0.1	0.05	0.02	0.03	0.04	0.05
NC_002516.2	CDS	463949	464560	+	chpE	PA0417	653	280	0.21	0.67	1	0.91	0.75	0.47	0.74	0.62	0.18	0.19	0.16	0.09	0.13	0.06	0.04	0.04	0.02	0.07	0.1	0.07	0.19	0.1	0.28	0.99	1	0.91	0.8	0.77	0.48	0.3	0.23	0.14	0.16	0.09	0.03	0.12	0.04	0	0.02	0.01	0.03
NC_002516.2	CDS	464568	465983	-	PA0418	PA0418	2150	2870	0.16	0.51	1	0.88	0.77	0.5	0.63	0.78	0.3	0.25	0.18	0.14	0.11	0.1	0.04	0.06	0.07	0.09	0.09	0.09	0.27	0.17	0.31	0.82	1	0.84	0.7	0.5	0.37	0.28	0.31	0.2	0.18	0.09	0.07	0.07	0.04	0.03	0.03	0.03	0.04
NC_002516.2	CDS	466018	466740	-	PA0419	PA0419	2233	977	0.26	0.58	1	0.83	0.81	0.58	0.85	0.84	0.27	0.27	0.15	0.1	0.07	0.04	0.07	0.09	0.05	0.09	0.06	0.1	0.27	0.23	0.49	1	0.83	1	0.9	0.78	0.33	0.34	0.37	0.17	0.23	0.14	0.07	0.1	0.03	0.04	0.04	0.05	0.03
NC_002516.2	CDS	466833	468236	-	bioA	PA0420	6634	4490	0.14	0.44	0.96	0.93	1	0.65	0.94	0.95	0.32	0.28	0.24	0.16	0.12	0.1	0.11	0.11	0.09	0.11	0.14	0.12	0.43	0.12	0.25	0.77	1	0.98	0.81	0.59	0.42	0.33	0.34	0.19	0.18	0.1	0.07	0.04	0.04	0.04	0.06	0.04	0.04
NC_002516.2	CDS	468410	469900	+	PA0421	PA0421	7054	4041	0.2	0.54	1	0.88	0.87	0.56	0.75	0.79	0.26	0.25	0.19	0.13	0.09	0.09	0.06	0.07	0.04	0.06	0.1	0.08	0.3	0.15	0.34	0.95	1	0.97	0.77	0.59	0.46	0.37	0.38	0.27	0.24	0.13	0.08	0.06	0.04	0.04	0.05	0.02	0.05
NC_002516.2	CDS	470081	470650	+	PA0422	PA0422	7484	7631	0.28	0.52	1	0.86	0.9	0.57	0.76	0.83	0.38	0.44	0.35	0.27	0.19	0.12	0.09	0.1	0.08	0.08	0.11	0.09	0.24	0.28	0.45	0.97	1	0.88	0.7	0.52	0.36	0.37	0.49	0.35	0.31	0.15	0.09	0.07	0.05	0.04	0.03	0.06	0.04
NC_002516.2	CDS	470662	471237	+	pasP	PA0423	3142	5863	0.07	0.31	0.94	1	0.95	0.55	0.67	0.68	0.33	0.31	0.28	0.19	0.12	0.1	0.08	0.08	0.05	0.07	0.09	0.07	0.2	0.04	0.16	0.61	1	0.76	0.62	0.42	0.28	0.23	0.29	0.23	0.18	0.1	0.06	0.05	0.03	0.03	0.03	0.04	0.03
NC_002516.2	CDS	471306	471749	-	mexR	PA0424	955	1148	0.12	0.46	1	1	0.91	0.5	0.61	0.6	0.15	0.12	0.12	0.08	0.03	0.01	0.05	0.03	0.03	0.01	0.03	0.02	0.05	0.11	0.26	0.76	1	0.77	0.69	0.53	0.25	0.25	0.27	0.19	0.14	0.07	0.02	0.07	0.03	0.01	0.02	0.03	0.01
NC_002516.2	CDS	472024	473175	+	mexA	PA0425	8470	6724	0.16	0.49	1	0.98	0.89	0.55	0.71	0.74	0.26	0.23	0.2	0.14	0.12	0.09	0.08	0.09	0.08	0.11	0.11	0.1	0.48	0.14	0.31	0.86	1	0.8	0.69	0.52	0.37	0.3	0.3	0.21	0.18	0.11	0.06	0.07	0.04	0.04	0.04	0.05	0.04
NC_002516.2	CDS	473191	476331	+	mexB	PA0426	29068	22067	0.17	0.51	1	0.9	0.82	0.56	0.67	0.71	0.28	0.25	0.21	0.15	0.14	0.11	0.1	0.09	0.11	0.15	0.16	0.16	0.82	0.13	0.3	0.8	1	0.84	0.66	0.51	0.37	0.3	0.28	0.19	0.18	0.11	0.07	0.05	0.05	0.06	0.06	0.06	0.06
NC_002516.2	CDS	476333	477790	+	oprM	PA0427	11023	6206	0.21	0.54	1	0.84	0.7	0.42	0.53	0.46	0.14	0.13	0.09	0.06	0.04	0.04	0.06	0.05	0.04	0.06	0.07	0.07	0.24	0.17	0.34	0.88	1	0.74	0.59	0.42	0.24	0.2	0.18	0.13	0.11	0.07	0.05	0.05	0.03	0.02	0.04	0.04	0.04
NC_002516.2	CDS	477886	479805	-	PA0428	PA0428	20982	11047	0.15	0.48	0.91	0.97	0.97	0.71	0.94	1	0.36	0.31	0.23	0.15	0.13	0.1	0.1	0.09	0.08	0.11	0.12	0.11	0.36	0.11	0.29	0.72	1	0.86	0.83	0.65	0.44	0.34	0.33	0.21	0.19	0.11	0.08	0.07	0.04	0.05	0.05	0.04	0.06
NC_002516.2	CDS	480056	481126	-	PA0429	PA0429	34157	25156	0.14	0.51	1	0.87	0.81	0.5	0.55	0.54	0.16	0.14	0.1	0.07	0.05	0.04	0.04	0.04	0.03	0.04	0.06	0.05	0.16	0.11	0.32	0.84	1	0.81	0.62	0.4	0.29	0.25	0.26	0.15	0.13	0.06	0.03	0.03	0.02	0.02	0.01	0.02	0.01
NC_002516.2	CDS	481196	482068	-	metF	PA0430	15229	5311	0.14	0.43	0.99	1	0.93	0.58	0.75	0.88	0.35	0.35	0.27	0.18	0.12	0.1	0.09	0.09	0.07	0.1	0.13	0.14	0.43	0.1	0.27	0.8	1	0.78	0.65	0.53	0.35	0.33	0.38	0.25	0.19	0.11	0.07	0.06	0.05	0.04	0.04	0.05	0.04
NC_002516.2	CDS	482111	482665	-	PA0431	PA0431	6590	3429	0.13	0.41	0.85	0.92	0.86	0.62	0.75	1	0.43	0.4	0.36	0.23	0.2	0.16	0.14	0.11	0.13	0.19	0.2	0.21	0.98	0.14	0.37	0.92	1	0.91	0.86	0.67	0.47	0.43	0.52	0.41	0.34	0.24	0.14	0.11	0.1	0.06	0.09	0.09	0.09
NC_002516.2	CDS	482706	484115	-	sahH	PA0432	20951	16225	0.12	0.4	0.86	0.92	1	0.64	0.83	0.97	0.41	0.36	0.33	0.23	0.17	0.14	0.12	0.11	0.11	0.15	0.15	0.17	0.68	0.08	0.25	0.75	1	0.98	0.9	0.69	0.54	0.45	0.42	0.33	0.28	0.18	0.09	0.09	0.07	0.07	0.06	0.07	0.07
NC_002516.2	CDS	484404	484838	+	PA0433	PA0433	437	202	0.06	0.33	1	0.42	0.42	0.53	0.5	0.54	0.19	0.18	0.16	0.1	0.04	0.02	0.12	0.03	0.04	0.06	0.08	0.04	0.07	0.21	0.25	0.94	0.73	1	0.92	0.42	0.42	0.35	0.27	0.25	0.19	0.08	0.12	0.04	0.03	0.09	0.03	0.04	0
NC_002516.2	CDS	484964	487156	+	PA0434	PA0434	294	194	0.19	0.43	1	0.78	0.55	0.64	0.69	0.81	0.35	0.22	0.16	0.1	0.14	0.13	0.05	0.09	0.05	0.05	0.14	0.09	0.15	0.1	0.12	1	0.69	0.64	0.74	0.34	0.17	0.32	0.21	0.18	0.12	0.08	0.06	0.18	0	0.07	0.08	0.02	0
NC_002516.2	CDS	487167	488645	+	PA0435	PA0435	354	265	0.23	0.59	1	0.62	0.59	0.4	0.48	0.19	0.14	0.09	0.06	0.04	0.01	0	0.03	0.03	0	0.02	0.07	0.04	0.08	0.12	0.43	1	0.94	0.58	0.51	0.61	0.26	0.16	0.11	0.1	0.09	0.04	0.04	0.02	0	0	0.02	0.01	0.02
NC_002516.2	CDS	488730	489350	+	PA0436	PA0436	2806	1812	0.11	0.42	0.95	0.84	1	0.62	0.71	0.73	0.25	0.21	0.17	0.11	0.07	0.05	0.03	0.04	0.04	0.05	0.06	0.05	0.17	0.07	0.25	0.52	0.94	1	0.86	0.68	0.53	0.51	0.56	0.32	0.28	0.12	0.07	0.04	0.02	0.03	0.03	0.04	0.02
NC_002516.2	CDS	489387	490658	-	codA	PA0437	2522	1168	0.16	0.44	1	0.82	0.72	0.41	0.58	0.64	0.27	0.23	0.18	0.11	0.11	0.06	0.07	0.08	0.09	0.13	0.12	0.09	0.39	0.15	0.32	1	0.81	0.81	0.62	0.45	0.4	0.3	0.28	0.24	0.14	0.1	0.05	0.07	0.07	0.06	0.06	0.06	0.06
NC_002516.2	CDS	490648	491898	-	codB	PA0438	1963	822	0.31	0.62	1	0.92	0.77	0.46	0.66	0.63	0.21	0.19	0.13	0.11	0.08	0.07	0.05	0.07	0.07	0.05	0.12	0.08	0.37	0.25	0.44	0.82	1	0.72	0.56	0.4	0.29	0.22	0.21	0.12	0.14	0.05	0.08	0.01	0.02	0.02	0.01	0.04	0.04
NC_002516.2	CDS	492080	493357	-	PA0439	PA0439	111	103	0.08	0.01	1	0.68	0.21	0.39	0.61	0.73	0.18	0.25	0.21	0.07	0.18	0.29	0.27	0.48	0.21	0.2	0.19	0.16	0.19	0.06	0.25	1	0.39	0.5	0.6	0.23	0.31	0.17	0.21	0.07	0.07	0.09	0.28	0.26	0.38	0.29	0.09	0.01	0.07
NC_002516.2	CDS	494816	496255	-	dht	PA0441	439	521	0.08	0.38	0.83	1	0.9	0.48	0.84	0.78	0.32	0.25	0.16	0.16	0.09	0.05	0.02	0.04	0.02	0.08	0.13	0.04	0.13	0.13	0.21	0.8	0.86	1	0.71	0.84	0.59	0.42	0.43	0.29	0.27	0.2	0.07	0.03	0.02	0	0	0.04	0.06
NC_002516.2	CDS	496871	498361	+	PA0443	PA0443	199	263	0.16	0.4	0.47	0.59	1	0.62	0.83	0.97	0.31	0.32	0.23	0.13	0.09	0.04	0.06	0.05	0	0.15	0.16	0.03	0.38	0.25	0.29	0.53	0.92	1	0.92	0.97	0.57	0.52	0.38	0.34	0.26	0.2	0.04	0.05	0.12	0.03	0.03	0.07	0
NC_002516.2	CDS	498420	499703	+	PA0444	PA0444	147	158	0.16	0.64	0.35	0.63	1	0.33	1	0.36	0.29	0.26	0.26	0.14	0.13	0.21	0.14	0	0	0.05	0.13	0.11	0.15	0.18	0.35	0.52	1	0.97	0.74	0.55	0.76	0.35	0.3	0.26	0.38	0.24	0.15	0.07	0	0.12	0.1	0.02	0
NC_002516.2	CDS	500104	501120	-	PA0445	PA0445	802	425	0.16	0.45	1	0.83	0.82	0.7	0.82	0.99	0.44	0.41	0.36	0.3	0.21	0.19	0.14	0.13	0.14	0.14	0.21	0.15	0.52	0.16	0.25	0.67	1	0.92	0.87	0.78	0.52	0.47	0.52	0.43	0.31	0.2	0.09	0.09	0.07	0.11	0.07	0.07	0.09
NC_002516.2	CDS	501376	502599	-	PA0446	PA0446	910	970	0.16	0.5	1	0.86	0.97	0.57	0.73	0.61	0.24	0.25	0.16	0.15	0.1	0.04	0.09	0.05	0.08	0.14	0.12	0.11	0.28	0.18	0.34	0.78	1	0.71	0.55	0.48	0.29	0.3	0.27	0.18	0.16	0.06	0.04	0.05	0.03	0.04	0.03	0.03	0.03
NC_002516.2	CDS	502719	503900	-	gcdH	PA0447	1284	2785	0.1	0.37	0.85	0.81	1	0.67	0.87	0.9	0.29	0.29	0.21	0.2	0.13	0.14	0.06	0.04	0.12	0.13	0.08	0.13	0.47	0.11	0.21	0.73	1	0.87	0.81	0.6	0.46	0.37	0.34	0.23	0.21	0.12	0.08	0.04	0.06	0.05	0.06	0.05	0.06
NC_002516.2	CDS	504121	505029	+	PA0448	PA0448	2542	1645	0.18	0.46	1	0.81	0.76	0.56	0.6	0.69	0.22	0.19	0.13	0.09	0.06	0.06	0.07	0.04	0.04	0.04	0.05	0.04	0.12	0.16	0.3	0.96	1	0.96	0.75	0.68	0.4	0.35	0.31	0.19	0.17	0.08	0.05	0.05	0.04	0.04	0.03	0.02	0.04
NC_002516.2	CDS	505047	505586	+	PA0449	PA0449	815	352	0.09	0.33	0.83	0.9	1	0.65	0.86	0.95	0.34	0.32	0.26	0.2	0.14	0.09	0.08	0.08	0.1	0.07	0.1	0.08	0.26	0.08	0.16	0.61	1	0.89	0.84	0.53	0.32	0.38	0.42	0.2	0.26	0.14	0.07	0.09	0.05	0.03	0.03	0.03	0.07
NC_002516.2	CDS	505629	507251	-	PA0450	PA0450	522	570	0.2	0.6	1	0.78	0.63	0.46	0.48	0.76	0.28	0.25	0.16	0.08	0.08	0.01	0.02	0.02	0.05	0.11	0.13	0.05	0.19	0.2	0.41	1	0.79	0.81	0.83	0.7	0.59	0.44	0.35	0.2	0.15	0.09	0.09	0.09	0.06	0.02	0.04	0.05	0.03
NC_002516.2	CDS	507631	508962	+	PA0451	PA0451	271	144	0.17	0.43	1	0.63	0.72	0.54	0.65	0.46	0.19	0.18	0.16	0.06	0.08	0.09	0.06	0.03	0.05	0.02	0.04	0.12	0.09	0.28	0.13	0.68	1	0.58	0.6	0.32	0.42	0.29	0.22	0.19	0.19	0.19	0	0.03	0	0.04	0	0.03	0.02
NC_002516.2	CDS	508959	509753	+	PA0452	PA0452	143	137	0.11	0.57	0.38	0.63	1	0.61	0.76	0.83	0.37	0.31	0.19	0.21	0.07	0.09	0.08	0.05	0.09	0.26	0.18	0.14	0.33	0.06	0.33	0.36	0.69	0.9	1	0.62	0.52	0.49	0.57	0.5	0.37	0.21	0.08	0.18	0.09	0.06	0.16	0.05	0.06
NC_002516.2	CDS	509861	510592	+	PA0451a	PA0451a	416	210	0.14	0.29	0.75	1	0.72	0.51	0.75	0.83	0.32	0.3	0.21	0.12	0.12	0.06	0.06	0.05	0.09	0.09	0.07	0.03	0.22	0.08	0.25	0.56	0.73	0.58	1	0.82	0.64	0.39	0.44	0.21	0.22	0.16	0.06	0.07	0.05	0	0.03	0.02	0.04
NC_002516.2	CDS	510589	512790	-	PA0454	PA0454	3055	1873	0.21	0.43	1	0.9	0.82	0.57	0.73	0.81	0.27	0.3	0.19	0.18	0.12	0.1	0.11	0.1	0.07	0.12	0.13	0.09	0.29	0.2	0.42	0.8	1	0.76	0.81	0.57	0.43	0.38	0.41	0.31	0.2	0.16	0.1	0.09	0.06	0.05	0.05	0.04	0.05
NC_002516.2	CDS	513051	514427	-	dbpA	PA0455	5886	4093	0.13	0.41	0.93	0.97	1	0.7	1	0.92	0.31	0.26	0.2	0.13	0.09	0.07	0.07	0.07	0.08	0.11	0.12	0.08	0.29	0.15	0.28	0.81	1	0.97	0.95	0.66	0.49	0.4	0.37	0.24	0.21	0.16	0.09	0.08	0.06	0.07	0.07	0.07	0.07
NC_002516.2	CDS	514775	514984	+	PA0456	PA0456	27488	67827	0.08	0.38	0.98	1	0.89	0.54	0.58	0.55	0.25	0.2	0.14	0.08	0.04	0.04	0.02	0.02	0.02	0.02	0.03	0.02	0.05	0.05	0.19	0.64	1	0.9	0.72	0.5	0.38	0.36	0.4	0.28	0.2	0.09	0.05	0.03	0.02	0.02	0.02	0.02	0.02
NC_002516.2	CDS	515135	515659	+	PA0457	PA0457	992	1159	0.08	0.2	0.48	0.57	1	0.69	0.78	0.8	0.38	0.34	0.24	0.18	0.14	0.12	0.1	0.05	0.05	0.05	0.08	0.09	0.15	0.08	0.19	0.92	0.94	1	0.88	0.76	0.62	0.44	0.47	0.37	0.33	0.26	0.16	0.12	0.06	0.07	0.07	0.06	0.05
NC_002516.2	CDS	515653	516027	-	PA0457.1	PA0457.1	528	283	0.16	0.63	0.95	1	0.75	0.92	0.84	0.89	0.36	0.34	0.24	0.17	0.05	0.1	0.08	0.14	0.06	0.12	0.18	0.19	0.56	0.11	0.14	0.7	0.66	1	0.67	0.54	0.32	0.25	0.26	0.17	0.13	0.08	0.05	0.03	0.03	0.13	0.08	0.03	0.06
NC_002516.2	CDS	516029	517462	-	PA0458	PA0458	2580	1273	0.18	0.51	0.98	1	0.9	0.54	0.74	0.86	0.3	0.24	0.2	0.15	0.11	0.11	0.08	0.07	0.08	0.16	0.1	0.08	0.32	0.13	0.3	0.84	1	0.83	0.89	0.64	0.36	0.31	0.35	0.22	0.23	0.13	0.09	0.08	0.07	0.07	0.06	0.05	0.06
NC_002516.2	CDS	518083	520635	+	PA0459	PA0459	1240	251	0.14	0.42	0.95	0.79	0.88	0.59	1	1	0.47	0.43	0.31	0.23	0.18	0.16	0.19	0.15	0.14	0.12	0.21	0.18	0.96	0.13	0.34	0.41	1	0.61	0.43	0.44	0.35	0.26	0.34	0.15	0.23	0.13	0.09	0.03	0.01	0.03	0.09	0.01	0.02
NC_002516.2	CDS	520737	521315	+	PA0460	PA0460	986	2741	0.1	0.39	0.88	1	0.89	0.6	0.71	0.86	0.26	0.26	0.19	0.13	0.09	0.1	0.08	0.06	0.05	0.07	0.08	0.08	0.27	0.09	0.24	0.75	0.98	1	0.85	0.75	0.55	0.35	0.31	0.22	0.19	0.12	0.05	0.06	0.05	0.03	0.06	0.04	0.03
NC_002516.2	CDS	521630	522517	-	PA0461	PA0461	1624	2155	0.13	0.45	1	0.88	0.75	0.54	0.66	0.67	0.24	0.19	0.16	0.1	0.08	0.05	0.03	0.05	0.05	0.07	0.08	0.08	0.21	0.07	0.18	0.77	1	0.81	0.6	0.49	0.36	0.26	0.25	0.18	0.13	0.08	0.05	0.04	0.04	0.03	0.03	0.04	0.03
NC_002516.2	CDS	522660	523169	+	PA0462	PA0462	652	2251	0.04	0.26	0.7	0.7	1	0.59	0.74	0.9	0.33	0.28	0.26	0.12	0.13	0.03	0.06	0.05	0.08	0.04	0.16	0.06	0.22	0.06	0.23	0.83	0.99	1	0.98	0.77	0.59	0.47	0.52	0.33	0.36	0.15	0.1	0.05	0.04	0.04	0.06	0.05	0.04
NC_002516.2	CDS	523254	523943	+	creB	PA0463	1114	1423	0.14	0.5	1	0.75	0.97	0.64	0.71	0.86	0.25	0.23	0.13	0.14	0.1	0.06	0.11	0.11	0.03	0.11	0.12	0.1	0.25	0.09	0.24	0.75	1	0.85	0.64	0.6	0.5	0.32	0.31	0.19	0.17	0.1	0.09	0.04	0.05	0.04	0.04	0.05	0.04
NC_002516.2	CDS	523943	525367	+	creC	PA0464	2537	2224	0.25	0.57	1	0.84	0.77	0.58	0.71	0.67	0.26	0.25	0.17	0.11	0.09	0.07	0.07	0.07	0.09	0.07	0.11	0.08	0.31	0.18	0.35	0.93	1	0.86	0.72	0.64	0.45	0.29	0.31	0.26	0.21	0.12	0.08	0.04	0.06	0.05	0.04	0.05	0.04
NC_002516.2	CDS	525469	526827	+	creD	PA0465	799	975	0.17	0.47	0.87	1	0.84	0.69	0.96	0.74	0.31	0.32	0.25	0.18	0.12	0.14	0.09	0.15	0.15	0.17	0.11	0.12	0.36	0.11	0.29	0.68	1	0.89	0.81	0.72	0.45	0.37	0.37	0.32	0.32	0.14	0.1	0.07	0.08	0.02	0.06	0.02	0.06
NC_002516.2	CDS	527324	527944	-	PA0467	PA0467	613	264	0.19	0.59	0.82	0.66	0.85	0.91	0.81	1	0.46	0.39	0.3	0.18	0.12	0.1	0.18	0.11	0.09	0.21	0.18	0.07	0.41	0.07	0.21	1	0.89	0.68	0.71	0.55	0.48	0.41	0.38	0.19	0.17	0.09	0.18	0.07	0.1	0.04	0.16	0.1	0.01
NC_002516.2	CDS	527963	528913	-	PA0468	PA0468	760	444	0.14	0.47	1	0.82	0.67	0.47	0.65	0.66	0.21	0.2	0.11	0.06	0.03	0.05	0.09	0.09	0.05	0.04	0.09	0.07	0.2	0.17	0.36	0.98	1	0.76	1	0.59	0.51	0.37	0.38	0.11	0.16	0.11	0.05	0.06	0	0.04	0.02	0.05	0.04
NC_002516.2	CDS	528999	529856	+	PA0469	PA0469	1854	1391	0.07	0.23	0.71	0.53	0.69	0.58	0.94	1	0.45	0.43	0.45	0.29	0.22	0.14	0.17	0.17	0.17	0.21	0.21	0.19	0.53	0.17	0.34	0.83	1	0.69	0.82	0.77	0.66	0.57	0.8	0.82	0.79	0.56	0.37	0.24	0.13	0.08	0.18	0.15	0.14
NC_002516.2	CDS	530029	532437	-	fiuA	PA0470	298	301	0.29	0.47	1	0.9	0.86	0.43	0.87	0.81	0.27	0.24	0.19	0.18	0.06	0.03	0	0.06	0	0.02	0.12	0.09	0.25	0.11	0.31	0.84	0.75	0.75	1	0.53	0.37	0.33	0.36	0.32	0.26	0.06	0.04	0	0.05	0	0.03	0.01	0.02
NC_002516.2	CDS	534196	534945	+	PA0473	PA0473	748	786	0.12	0.3	0.95	1	0.84	0.66	0.81	0.67	0.3	0.34	0.29	0.17	0.11	0.13	0.07	0.04	0.05	0.04	0.08	0.05	0.16	0.1	0.28	0.77	0.88	1	0.73	0.7	0.48	0.48	0.45	0.43	0.31	0.17	0.1	0.06	0.04	0.01	0.05	0.06	0.05
NC_002516.2	CDS	535085	535489	+	PA0474	PA0474	104	216	0.03	0.34	0.32	0.74	0.34	0.35	0.26	1	0.32	0.39	0.35	0.15	0.05	0.13	0	0.07	0.06	0	0.11	0.05	0	0.03	0.4	0.61	0.76	0.42	0.42	0.11	0.5	0.59	1	0.57	0.47	0.17	0.05	0.06	0.04	0	0	0	0.04
NC_002516.2	CDS	535539	536108	+	PA0475	PA0475	282	203	0.09	0.42	0.77	0.96	1	0.75	0.63	0.81	0.34	0.3	0.12	0.12	0.09	0.1	0.07	0.06	0.02	0.09	0.17	0.04	0.18	0.18	0.32	0.59	0.99	1	0.45	0.45	0.33	0.25	0.25	0.14	0.07	0.06	0.06	0.13	0.02	0.02	0.06	0.01	0.03
NC_002516.2	CDS	536142	537869	-	PA0476	PA0476	965	655	0.28	0.69	1	0.95	0.89	0.51	0.62	0.67	0.23	0.15	0.1	0.08	0.06	0.04	0.03	0.06	0.01	0.06	0.05	0.03	0.17	0.22	0.4	0.81	0.82	1	0.81	0.55	0.44	0.38	0.27	0.13	0.15	0.08	0.04	0.07	0.06	0.02	0.04	0.03	0
NC_002516.2	CDS	538217	539143	-	PA0477	PA0477	1491	648	0.19	0.52	0.95	1	0.93	0.59	0.85	0.85	0.25	0.23	0.18	0.13	0.07	0.09	0.07	0.07	0.08	0.12	0.11	0.13	0.2	0.11	0.26	0.61	1	0.72	0.89	0.52	0.47	0.37	0.33	0.24	0.14	0.1	0.09	0.03	0.01	0.01	0.02	0.04	0.03
NC_002516.2	CDS	539231	539707	+	PA0478	PA0478	281	130	0.12	0.36	0.57	0.72	0.62	0.42	1	0.93	0.24	0.26	0.2	0.18	0.07	0.13	0.12	0.09	0.04	0.05	0.09	0.08	0.31	0.12	0.28	0.68	0.6	1	0.88	0.69	0.39	0.33	0.22	0.28	0.17	0.08	0	0.1	0	0.02	0	0.03	0.03
NC_002516.2	CDS	539785	540735	-	PA0479	PA0479	426	200	0.17	0.32	0.87	1	0.58	0.36	0.45	0.32	0.14	0.13	0.1	0.04	0.05	0.02	0.03	0.03	0.03	0.04	0.04	0.02	0.12	0.13	0.25	1	0.6	0.49	0.56	0.4	0.23	0.21	0.15	0.1	0.12	0.07	0	0.01	0.02	0.02	0.01	0	0.01
NC_002516.2	CDS	541679	542122	+	PA0481	PA0481	463	507	0.11	0.35	0.98	1	0.99	0.48	0.96	0.94	0.35	0.46	0.27	0.29	0.13	0.14	0.05	0.15	0.1	0.18	0.17	0.09	0.29	0.1	0.13	0.7	1	0.53	0.57	0.46	0.47	0.34	0.29	0.25	0.26	0.16	0.07	0.14	0.05	0.05	0.07	0.08	0.03
NC_002516.2	CDS	542170	544347	-	glcB	PA0482	5001	4474	0.15	0.47	1	0.93	0.92	0.51	0.57	0.63	0.26	0.25	0.2	0.12	0.1	0.09	0.09	0.08	0.09	0.09	0.11	0.1	0.42	0.12	0.3	0.86	1	0.9	0.84	0.61	0.46	0.3	0.3	0.2	0.17	0.11	0.06	0.06	0.08	0.04	0.06	0.06	0.04
NC_002516.2	CDS	544654	545097	+	PA0483	PA0483	278	173	0.28	0.49	1	0.67	0.78	0.41	0.36	0.54	0.26	0.18	0.13	0.07	0.07	0.08	0.03	0.03	0	0.02	0.1	0.07	0.1	0.2	0.65	0.76	0.56	1	0.34	0.6	0.52	0.29	0.21	0.1	0.15	0.09	0.02	0.24	0.12	0.01	0	0.02	0
NC_002516.2	CDS	545129	545644	+	PA0484	PA0484	270	241	0.05	0.4	0.54	0.78	1	0.39	0.71	0.84	0.28	0.38	0.21	0.18	0.09	0.12	0.08	0.03	0.1	0.05	0.06	0.04	0.27	0.04	0.13	0.48	1	0.57	0.43	0.57	0.55	0.43	0.31	0.26	0.22	0.18	0.02	0.05	0.02	0.06	0.03	0.02	0.02
NC_002516.2	CDS	546334	547230	-	PA0485	PA0485	3506	2034	0.15	0.47	1	0.96	0.94	0.71	0.88	0.93	0.35	0.32	0.22	0.18	0.11	0.12	0.13	0.1	0.11	0.13	0.19	0.14	0.43	0.14	0.37	0.86	0.96	1	0.86	0.7	0.49	0.43	0.46	0.29	0.27	0.16	0.12	0.11	0.09	0.07	0.06	0.05	0.07
NC_002516.2	CDS	547432	548406	-	PA0486	PA0486	2578	1536	0.2	0.55	0.98	0.97	1	0.71	0.91	0.9	0.32	0.28	0.21	0.16	0.14	0.09	0.09	0.08	0.06	0.1	0.11	0.11	0.35	0.14	0.4	0.96	1	0.95	0.75	0.68	0.43	0.37	0.31	0.21	0.19	0.11	0.06	0.11	0.04	0.04	0.05	0.04	0.06
NC_002516.2	CDS	548468	549226	-	PA0487	PA0487	1571	912	0.11	0.43	1	0.94	0.95	0.66	0.84	0.81	0.33	0.29	0.23	0.17	0.1	0.09	0.07	0.08	0.05	0.1	0.08	0.09	0.18	0.12	0.31	0.84	1	0.84	0.75	0.62	0.36	0.35	0.34	0.22	0.24	0.13	0.05	0.07	0.06	0.02	0.05	0.04	0.04
NC_002516.2	CDS	549294	549614	-	PA0488	PA0488	135	153	0.2	0.65	0.69	1	0.87	0.68	0.52	0.73	0.32	0.22	0.11	0.08	0.1	0.09	0.15	0.22	0.1	0.02	0.09	0.06	0.02	0.18	0.23	1	0.95	0.95	0.72	0.51	0.16	0.26	0.27	0.15	0.19	0.07	0.09	0	0.06	0.01	0.13	0.05	0.02
NC_002516.2	CDS	549656	550381	-	PA0489	PA0489	104	152	0.18	0.63	0.68	1	0.16	0.69	0.48	0.42	0.13	0.11	0.11	0.05	0	0	0	0	0	0.05	0.04	0.03	0.09	0.46	0.56	0.95	0.66	1	0.56	0.55	0.57	0.18	0.46	0.18	0.1	0.11	0.11	0	0	0.01	0	0	0.01
NC_002516.2	CDS	550520	550813	-	PA0490	PA0490	598	1255	0.12	0.4	0.88	1	0.88	0.58	0.56	0.98	0.23	0.26	0.2	0.12	0.13	0.09	0.05	0.03	0.05	0.09	0.12	0.08	0.33	0.1	0.27	0.61	1	0.91	0.98	0.59	0.46	0.43	0.43	0.25	0.21	0.17	0.11	0.06	0.09	0.05	0.04	0.08	0.04
NC_002516.2	CDS	550867	551793	-	PA0491	PA0491	1334	1258	0.12	0.43	0.94	0.88	1	0.66	0.66	0.97	0.32	0.3	0.18	0.16	0.09	0.12	0.05	0.07	0.04	0.08	0.12	0.07	0.27	0.14	0.43	0.85	0.93	1	1	0.81	0.53	0.49	0.48	0.25	0.34	0.13	0.04	0.16	0.05	0.06	0.03	0.05	0.03
NC_002516.2	CDS	551911	552669	+	PA0492	PA0492	1447	3981	0.13	0.46	1	0.89	0.71	0.53	0.71	0.62	0.2	0.2	0.13	0.07	0.07	0.05	0.03	0.03	0.01	0.05	0.05	0.04	0.13	0.15	0.29	0.82	1	0.85	0.74	0.64	0.4	0.34	0.32	0.23	0.23	0.11	0.09	0.06	0.04	0.03	0.04	0.04	0.04
NC_002516.2	CDS	552746	552994	+	PA0493	PA0493	346	1303	0.16	0.53	0.63	0.79	1	0.64	0.6	0.99	0.34	0.45	0.23	0.24	0.06	0.17	0.15	0.09	0.09	0.07	0.07	0.07	0.34	0.11	0.22	0.74	1	0.82	0.78	0.63	0.52	0.41	0.44	0.34	0.29	0.14	0.12	0.12	0.05	0.04	0.07	0.05	0.06
NC_002516.2	CDS	553005	554381	+	PA0494	PA0494	390	1346	0.16	0.46	1	0.58	0.78	0.47	0.94	0.71	0.32	0.33	0.18	0.21	0.13	0.07	0.24	0.1	0.13	0.11	0.05	0.19	0.43	0.16	0.39	0.99	1	0.97	0.89	0.79	0.49	0.43	0.47	0.29	0.28	0.13	0.09	0.19	0.07	0.06	0.07	0.07	0.07
NC_002516.2	CDS	554383	555261	+	PA0495	PA0495	409	1287	0.12	0.42	1	0.7	0.52	0.41	0.49	0.55	0.28	0.2	0.16	0.19	0.14	0.23	0.07	0.14	0	0.08	0.12	0.06	0.3	0.14	0.27	0.8	1	0.85	0.75	0.51	0.51	0.36	0.38	0.34	0.31	0.21	0.15	0.12	0.11	0.14	0.11	0.12	0.11
NC_002516.2	CDS	555251	556228	+	PA0496	PA0496	453	1256	0.13	0.36	1	0.67	0.53	0.35	0.61	0.62	0.27	0.27	0.11	0.11	0.12	0.15	0.02	0.07	0	0.1	0.07	0.04	0.2	0.21	0.42	0.85	1	0.76	0.89	0.75	0.51	0.42	0.43	0.35	0.3	0.17	0.13	0.11	0.09	0.1	0.06	0.08	0.09
NC_002516.2	CDS	556275	557276	-	PA0497	PA0497	193	222	0.08	0.14	1	0.6	0.64	0.56	0.75	0.75	0.3	0.48	0.29	0.2	0.14	0.2	0.08	0.12	0.11	0.02	0.14	0.06	0.14	0.17	0.07	0.61	0.97	0.6	1	0.53	0.4	0.56	0.51	0.48	0.37	0.18	0	0.1	0.14	0.13	0	0.01	0.05
NC_002516.2	CDS	557354	558361	-	PA0498	PA0498	385	326	0.11	0.26	0.84	0.85	1	0.37	0.33	0.68	0.3	0.39	0.31	0.26	0.14	0.04	0.06	0.12	0	0.06	0.05	0.03	0.18	0.16	0.34	0.63	0.7	1	0.82	0.33	0.53	0.41	0.72	0.57	0.44	0.24	0.15	0.19	0.05	0.08	0	0.07	0.06
NC_002516.2	CDS	559644	560702	+	bioB	PA0500	15413	4618	0.15	0.44	1	0.98	1	0.67	0.87	0.98	0.39	0.38	0.32	0.26	0.2	0.18	0.14	0.14	0.12	0.14	0.19	0.15	0.52	0.1	0.24	0.65	1	0.79	0.73	0.57	0.43	0.37	0.37	0.28	0.24	0.14	0.09	0.08	0.06	0.05	0.06	0.05	0.05
NC_002516.2	CDS	560808	562013	+	bioF	PA0501	5994	635	0.27	0.59	1	0.94	0.84	0.66	0.83	0.93	0.35	0.33	0.22	0.18	0.14	0.1	0.13	0.1	0.09	0.16	0.15	0.14	0.4	0.29	0.45	1	0.84	0.87	0.94	0.59	0.45	0.32	0.36	0.21	0.23	0.16	0.11	0.05	0.03	0.03	0.04	0.05	0.05
NC_002516.2	CDS	562006	562728	+	PA0502	PA0502	2070	252	0.25	0.66	1	0.84	0.71	0.49	0.66	0.71	0.27	0.23	0.16	0.12	0.07	0.06	0.12	0.1	0.09	0.09	0.13	0.14	0.38	0.25	0.45	0.83	1	0.91	0.77	0.61	0.44	0.23	0.23	0.17	0.13	0.11	0.09	0.01	0.08	0.06	0.06	0.04	0.05
NC_002516.2	CDS	562721	563545	+	PA0503	PA0503	2772	232	0.29	0.59	1	0.83	0.93	0.68	0.92	0.79	0.4	0.34	0.21	0.16	0.13	0.13	0.09	0.11	0.13	0.1	0.15	0.17	0.41	0.36	0.39	0.64	1	0.71	0.64	0.55	0.44	0.28	0.23	0.17	0.15	0.09	0.17	0	0.12	0.03	0.08	0.07	0.06
NC_002516.2	CDS	563549	564235	+	bioD	PA0504	931	123	0.28	0.57	0.94	1	0.6	0.37	0.47	0.42	0.21	0.21	0.12	0.1	0.06	0.04	0.1	0.04	0.04	0.09	0.07	0.09	0.22	0.51	1	0.94	0.37	0.42	0.82	0.56	0.46	0.46	0.39	0.35	0.19	0.21	0	0	0.09	0	0	0.17	0
NC_002516.2	CDS	564344	564574	+	PA0505	PA0505	1875	1884	0.09	0.45	1	0.93	0.94	0.68	0.85	0.8	0.31	0.26	0.18	0.14	0.06	0.04	0.07	0.05	0.05	0.08	0.07	0.07	0.28	0.08	0.21	0.85	1	0.8	0.76	0.53	0.41	0.31	0.33	0.24	0.19	0.07	0.05	0.04	0.02	0.03	0.02	0.03	0.04
NC_002516.2	CDS	564914	566719	+	PA0506	PA0506	6610	5771	0.14	0.46	1	0.93	0.96	0.55	0.75	0.87	0.28	0.24	0.17	0.13	0.1	0.08	0.07	0.07	0.08	0.09	0.08	0.09	0.39	0.18	0.32	0.84	1	0.73	0.62	0.49	0.31	0.23	0.22	0.15	0.15	0.08	0.06	0.05	0.03	0.03	0.03	0.03	0.03
NC_002516.2	CDS	566932	568728	+	PA0507	PA0507	498	1319	0.18	0.45	0.99	0.95	0.96	0.6	0.89	1	0.31	0.33	0.25	0.26	0.18	0.17	0.03	0.05	0.1	0.11	0.13	0.15	0.45	0.12	0.21	1	1	0.86	0.87	0.78	0.46	0.42	0.46	0.27	0.21	0.16	0.09	0.06	0.04	0.04	0.04	0.05	0.05
NC_002516.2	CDS	569002	570780	+	PA0508	PA0508	1158	932	0.17	0.45	0.84	1	0.74	0.5	0.75	0.9	0.33	0.26	0.24	0.14	0.11	0.06	0.09	0.07	0.08	0.15	0.08	0.12	0.57	0.15	0.25	0.86	0.87	1	0.76	0.62	0.45	0.32	0.3	0.25	0.19	0.12	0.06	0.07	0.1	0.06	0.07	0.05	0.07
NC_002516.2	CDS	571111	572592	-	nirN	PA0509	167	578	0.18	0.5	1	0.47	0.46	0.36	0.63	0.72	0.22	0.28	0.05	0.16	0.06	0.04	0.11	0.05	0.06	0.04	0.07	0.11	0.36	0.13	0.31	0.87	1	0.94	0.63	0.49	0.4	0.26	0.26	0.18	0.17	0.15	0.09	0.07	0.06	0.06	0.05	0.04	0.04
NC_002516.2	CDS	573433	574596	-	nirJ	PA0511	179	274	0.14	0.31	0.73	0.83	0.65	0.68	1	0.41	0.3	0.18	0.14	0.08	0.03	0.12	0.05	0.14	0.08	0.11	0.14	0.12	0.39	0.15	0.25	0.7	1	0.68	0.77	0.45	0.3	0.28	0.19	0.06	0.16	0.07	0.12	0.03	0.02	0.07	0.05	0.05	0.11
NC_002516.2	CDS	574590	575105	-	PA0512	PA0512	213	185	0.12	0.52	1	0.85	0.88	0.44	0.66	0.64	0.33	0.26	0.24	0.12	0.19	0.06	0.2	0.02	0.01	0.31	0.22	0.25	0.67	0.17	0.31	0.61	1	0.49	0.75	0.33	0.38	0.31	0.22	0.23	0.13	0.08	0	0.17	0.1	0.19	0	0.07	0.02
NC_002516.2	CDS	575080	575523	-	PA0513	PA0513	267	150	0.12	0.42	0.67	0.35	0.62	0.37	0.59	1	0.27	0.21	0.22	0.14	0.11	0.06	0.21	0.08	0.16	0.12	0.19	0.08	0.56	0.16	0.24	0.79	0.56	0.66	1	0.32	0.33	0.29	0.29	0.14	0.17	0.12	0.15	0.06	0.09	0.05	0.08	0.09	0.09
NC_002516.2	CDS	576037	576489	-	PA0515	PA0515	478	101	0.1	0.6	0.64	0.7	0.77	0.46	0.73	1	0.37	0.41	0.23	0.21	0.18	0.15	0.1	0.2	0.11	0.29	0.17	0.25	1	0.19	0.36	0.82	1	0.55	0.72	0.77	0.29	0.16	0.26	0.22	0.2	0.03	0	0.19	0	0	0.06	0.04	0.1
NC_002516.2	CDS	576498	577676	-	nirF	PA0516	2440	319	0.09	0.25	0.71	0.69	0.77	0.54	0.96	1	0.4	0.36	0.34	0.26	0.23	0.14	0.19	0.12	0.23	0.31	0.25	0.26	0.78	0.09	0.35	0.83	1	0.94	0.53	0.7	0.46	0.26	0.3	0.2	0.17	0.14	0.05	0.1	0.06	0.04	0.09	0.1	0.09
NC_002516.2	CDS	578029	578343	-	nirM	PA0518	919	145	0.09	0.43	0.91	1	0.89	0.66	0.8	0.81	0.36	0.43	0.29	0.2	0.16	0.17	0.15	0.09	0.16	0.18	0.19	0.1	0.53	0.04	0.27	0.5	1	0.55	0.31	0.5	0.2	0.23	0.19	0.16	0.09	0.07	0.07	0.04	0.05	0	0.06	0.04	0.01
NC_002516.2	CDS	578394	580100	-	nirS	PA0519	8715	1237	0.08	0.25	0.65	0.79	0.88	0.59	0.9	1	0.5	0.57	0.54	0.47	0.35	0.25	0.23	0.18	0.19	0.22	0.22	0.25	0.71	0.05	0.25	0.54	0.84	1	0.76	0.74	0.66	0.41	0.69	0.53	0.6	0.33	0.21	0.14	0.16	0.12	0.06	0.11	0.08
NC_002516.2	CDS	580316	581098	+	nirQ	PA0520	518	367	0.18	0.59	1	0.99	0.72	0.46	0.69	0.68	0.21	0.14	0.13	0.1	0.02	0.06	0.05	0.06	0.04	0.02	0.05	0.05	0.12	0.14	0.25	0.95	1	0.82	0.92	0.63	0.48	0.38	0.26	0.18	0.15	0.09	0.02	0.05	0.04	0.02	0	0.02	0.02
NC_002516.2	CDS	581133	581660	+	PA0521	PA0521	263	361	0.29	0.58	1	0.73	0.79	0.52	0.68	0.68	0.34	0.34	0.15	0.14	0.03	0.1	0.05	0.19	0.03	0.09	0.06	0.08	0.45	0.06	0.35	0.97	0.93	1	0.52	0.39	0.52	0.29	0.26	0.15	0.11	0.09	0.01	0.04	0	0	0.02	0.06	0.04
NC_002516.2	CDS	582015	582455	+	norC	PA0523	420	212	0.19	0.5	0.73	1	0.66	0.44	0.51	0.76	0.21	0.35	0.24	0.22	0.17	0.08	0.08	0.05	0.02	0.07	0.11	0.03	0.29	0.25	0.38	0.76	1	0.5	0.32	0.26	0.22	0.22	0.36	0.24	0.18	0.08	0.03	0.03	0	0.06	0.01	0	0.01
NC_002516.2	CDS	582455	583855	+	norB	PA0524	696	528	0.19	0.44	1	0.83	0.78	0.6	0.66	0.87	0.32	0.27	0.18	0.18	0.15	0.13	0.07	0.1	0.09	0.17	0.12	0.2	0.75	0.17	0.27	0.46	1	0.54	0.42	0.24	0.25	0.18	0.13	0.1	0.12	0.05	0.01	0.01	0.03	0.02	0.03	0.02	0.03
NC_002516.2	CDS	583857	585695	+	PA0525	PA0525	107	113	0.16	0.29	1	0.79	0.41	0.25	0.37	0.52	0.23	0.35	0.11	0.08	0.01	0.12	0.25	0	0	0.14	0.16	0.09	0.5	0.37	0.68	1	0.82	0.84	0.93	0.54	0.6	0.21	0.14	0.27	0.11	0.02	0.17	0	0.11	0.11	0.09	0	0
NC_002516.2	CDS	585980	586663	-	dnr	PA0527	11007	813	0.09	0.3	0.76	0.95	1	0.72	0.92	0.88	0.34	0.31	0.23	0.15	0.11	0.08	0.07	0.06	0.06	0.08	0.1	0.08	0.22	0.06	0.27	0.63	0.97	1	0.84	0.54	0.56	0.48	0.44	0.29	0.33	0.14	0.09	0.07	0.07	0.03	0.04	0.07	0.04
NC_002516.2	ncRNA	586867	586990	+	rsmY	PA0527.1	132585	165389	0.18	0.83	1	0.55	0.24	0.13	0.12	0.07	0.02	0.01	0.01	0.01	0	0	0	0.01	0	0	0.01	0.01	0.02	0.15	0.45	1	0.86	0.42	0.24	0.12	0.04	0.04	0.02	0.01	0.01	0.01	0	0	0	0.01	0	0.01	0
NC_002516.2	CDS	587017	587895	-	PA0528	PA0528	581	383	0.09	0.35	0.82	1	0.92	0.66	0.72	0.79	0.35	0.25	0.15	0.08	0.06	0.05	0.01	0.02	0.04	0.07	0.07	0.05	0.16	0.1	0.19	0.61	0.79	0.59	0.74	1	0.59	0.4	0.42	0.51	0.19	0.11	0.07	0.05	0.03	0.02	0.02	0	0.03
NC_002516.2	CDS	587997	588698	+	PA0529	PA0529	3617	848	0.08	0.33	1	0.9	0.92	0.54	0.52	0.69	0.26	0.27	0.19	0.13	0.09	0.07	0.07	0.07	0.05	0.07	0.1	0.08	0.25	0.09	0.25	0.9	0.83	0.96	1	0.55	0.54	0.37	0.45	0.31	0.26	0.21	0.13	0.06	0.03	0.02	0.04	0.02	0.04
NC_002516.2	CDS	588924	590105	+	PA0530	PA0530	560	201	0.21	0.47	0.79	0.71	0.6	0.52	1	0.56	0.31	0.38	0.34	0.19	0.15	0.09	0.09	0.2	0.09	0.16	0.24	0.13	0.47	0.12	0.42	0.78	1	0.69	0.61	0.38	0.52	0.27	0.29	0.26	0.19	0.12	0.04	0.13	0.06	0.03	0.03	0.02	0.04
NC_002516.2	CDS	590105	590821	+	PA0531	PA0531	324	106	0.18	0.42	0.66	0.6	1	0.61	0.79	0.95	0.53	0.33	0.3	0.44	0.18	0.41	0.42	0.21	0.24	0.38	0.51	0.26	0.83	0.14	0.28	0.51	1	0.21	0.93	0.25	0.34	0.35	0.37	0.24	0.23	0.16	0.08	0.17	0	0.12	0	0.13	0.04
NC_002516.2	CDS	591445	592935	+	PA0533	PA0533	1243	816	0.15	0.35	1	0.98	0.79	0.52	0.84	0.81	0.36	0.39	0.27	0.19	0.1	0.16	0.12	0.13	0.08	0.16	0.1	0.1	0.33	0.13	0.24	0.61	1	0.66	0.64	0.39	0.37	0.3	0.4	0.32	0.28	0.13	0.1	0.09	0.07	0.01	0.05	0.05	0.06
NC_002516.2	CDS	593273	594562	+	PA0534	PA0534	1044	1258	0.12	0.35	0.97	0.92	1	0.67	0.8	0.85	0.34	0.31	0.21	0.13	0.07	0.04	0.11	0.07	0.04	0.08	0.07	0.08	0.2	0.13	0.28	0.81	0.97	1	0.61	0.56	0.47	0.43	0.59	0.36	0.38	0.18	0.05	0.07	0.05	0.02	0.04	0.04	0.06
NC_002516.2	CDS	594580	595134	+	PA0535	PA0535	450	1195	0.17	0.49	0.97	1	0.87	0.54	0.53	0.88	0.39	0.36	0.27	0.15	0.09	0.15	0.03	0.12	0.08	0.1	0.06	0.11	0.42	0.09	0.24	0.74	1	0.75	0.55	0.57	0.37	0.28	0.29	0.19	0.15	0.14	0.07	0.07	0.05	0.04	0.03	0.05	0.05
NC_002516.2	CDS	595245	596270	-	PA0536	PA0536	2366	2617	0.35	0.69	1	0.89	0.7	0.48	0.63	0.59	0.21	0.2	0.16	0.1	0.08	0.05	0.08	0.1	0.07	0.08	0.09	0.06	0.24	0.24	0.46	0.99	1	0.9	0.76	0.6	0.43	0.3	0.28	0.17	0.15	0.1	0.06	0.04	0.03	0.05	0.04	0.04	0.04
NC_002516.2	CDS	596274	596882	-	PA0537	PA0537	2852	4405	0.15	0.48	1	0.87	0.88	0.59	0.78	0.8	0.28	0.29	0.19	0.14	0.08	0.1	0.09	0.06	0.07	0.07	0.09	0.08	0.27	0.11	0.28	0.9	1	0.9	0.7	0.55	0.39	0.28	0.25	0.16	0.14	0.07	0.04	0.04	0.04	0.03	0.02	0.03	0.04
NC_002516.2	CDS	596970	597479	-	dsbB	PA0538	1345	756	0.2	0.48	1	0.95	0.83	0.56	0.86	0.66	0.31	0.28	0.19	0.12	0.11	0.08	0.08	0.07	0.07	0.11	0.15	0.08	0.37	0.19	0.42	0.86	0.98	1	0.6	0.64	0.58	0.33	0.29	0.22	0.23	0.13	0.11	0.16	0.03	0.07	0.02	0.05	0.06
NC_002516.2	CDS	597708	598538	+	PA0539	PA0539	1700	1005	0.13	0.44	0.79	0.78	0.75	0.65	0.93	1	0.28	0.25	0.15	0.07	0.05	0.07	0.04	0.07	0.04	0.11	0.08	0.06	0.16	0.08	0.3	0.56	0.6	0.95	1	0.79	0.71	0.59	0.58	0.29	0.23	0.09	0.07	0.03	0.02	0.03	0.03	0.03	0.03
NC_002516.2	CDS	598608	598994	+	PA0540	PA0540	209	119	0.1	0.36	0.83	0.59	1	0.48	0.44	0.81	0.29	0.27	0.21	0.18	0.11	0.07	0	0.01	0.14	0.11	0.12	0.06	0.18	0.12	0.08	0.52	1	0.83	0.81	0.85	0.41	0.22	0.36	0.21	0.19	0.07	0	0	0	0.03	0	0.01	0.07
NC_002516.2	CDS	599107	599565	+	PA0541	PA0541	687	290	0.08	0.36	0.82	1	0.86	0.68	0.92	0.94	0.3	0.27	0.22	0.16	0.11	0.06	0.09	0.03	0.05	0.05	0.06	0.04	0.11	0.08	0.29	0.86	0.98	1	0.73	0.59	0.33	0.34	0.31	0.35	0.19	0.15	0.03	0.04	0.09	0.05	0.03	0.06	0.02
NC_002516.2	CDS	599757	600176	-	PA0542	PA0542	2266	1648	0.09	0.4	0.74	1	0.91	0.67	0.97	0.96	0.36	0.37	0.31	0.18	0.14	0.08	0.08	0.06	0.02	0.06	0.07	0.05	0.14	0.07	0.19	0.61	0.87	0.9	1	0.96	0.57	0.52	0.55	0.39	0.31	0.26	0.07	0.07	0.04	0.04	0.04	0.04	0.05
NC_002516.2	CDS	600426	601394	+	PA0543	PA0543	188	212	0.25	0.18	0.76	0.49	1	0.57	0.3	0.81	0.22	0.15	0.19	0.07	0.02	0.07	0.14	0.16	0.05	0.08	0.04	0.07	0.2	0.2	0.36	0.75	1	0.67	0.68	0.37	0.25	0.26	0.34	0.22	0.21	0.09	0.07	0	0.05	0	0	0.04	0.07
NC_002516.2	CDS	601398	602141	-	PA0544	PA0544	974	822	0.16	0.42	1	0.78	0.59	0.42	0.56	0.48	0.18	0.14	0.08	0.07	0.03	0.06	0.06	0.02	0.03	0.03	0.06	0.03	0.11	0.1	0.27	0.69	1	0.81	0.7	0.56	0.36	0.25	0.24	0.08	0.11	0.06	0.02	0.05	0.01	0.03	0.03	0.01	0.03
NC_002516.2	CDS	602346	603650	+	PA0545	PA0545	2493	921	0.16	0.44	0.92	0.91	0.97	0.59	1	0.95	0.38	0.43	0.29	0.22	0.16	0.14	0.1	0.11	0.1	0.15	0.17	0.17	0.4	0.11	0.35	0.84	1	0.96	0.59	0.69	0.41	0.44	0.43	0.33	0.24	0.18	0.11	0.07	0.05	0.05	0.03	0.03	0.05
NC_002516.2	CDS	603706	604896	-	metK	PA0546	30337	4611	0.2	0.5	0.95	0.98	1	0.68	0.88	0.9	0.34	0.29	0.21	0.14	0.1	0.08	0.09	0.08	0.08	0.11	0.12	0.09	0.27	0.15	0.25	0.74	1	0.78	0.71	0.57	0.37	0.32	0.27	0.18	0.16	0.11	0.06	0.05	0.04	0.04	0.05	0.04	0.03
NC_002516.2	CDS	604912	605913	-	PA0547	PA0547	22618	4349	0.24	0.62	1	0.86	0.81	0.6	0.71	0.67	0.37	0.43	0.31	0.17	0.1	0.07	0.07	0.05	0.05	0.06	0.07	0.06	0.18	0.22	0.44	0.91	1	0.76	0.62	0.48	0.32	0.27	0.28	0.18	0.14	0.07	0.06	0.04	0.03	0.02	0.02	0.03	0.01
NC_002516.2	CDS	606160	608157	+	tktA	PA0548	25832	12024	0.25	0.56	1	0.9	0.94	0.61	0.83	0.86	0.32	0.28	0.2	0.14	0.11	0.08	0.09	0.07	0.07	0.1	0.12	0.12	0.44	0.14	0.3	0.82	1	0.81	0.69	0.49	0.38	0.28	0.28	0.19	0.16	0.1	0.05	0.05	0.04	0.04	0.04	0.04	0.04
NC_002516.2	CDS	608157	609221	+	PA0549	PA0549	2955	1576	0.2	0.58	1	0.89	0.71	0.62	0.81	0.85	0.37	0.3	0.2	0.16	0.14	0.11	0.09	0.09	0.15	0.14	0.12	0.17	0.69	0.18	0.36	0.81	1	0.75	0.75	0.55	0.47	0.31	0.26	0.15	0.17	0.11	0.05	0.09	0.05	0.07	0.03	0.06	0.07
NC_002516.2	CDS	609202	609999	-	PA0550	PA0550	271	174	0.2	0.5	0.83	0.7	0.97	0.6	1	0.89	0.29	0.33	0.16	0.2	0.1	0.1	0.15	0.04	0.07	0.03	0.08	0.07	0.53	0.09	0.29	0.67	1	0.89	0.87	0.59	0.42	0.38	0.37	0.26	0.15	0.09	0.07	0	0.09	0.02	0.07	0.06	0.01
NC_002516.2	CDS	610214	611275	+	epd	PA0551	8949	4065	0.13	0.33	0.72	0.72	0.9	0.57	0.9	1	0.36	0.33	0.23	0.17	0.13	0.1	0.11	0.09	0.07	0.09	0.11	0.07	0.27	0.19	0.38	0.83	1	0.82	0.87	0.67	0.55	0.43	0.44	0.23	0.21	0.11	0.08	0.07	0.04	0.05	0.06	0.04	0.04
NC_002516.2	CDS	611281	612444	+	pgk	PA0552	8420	3869	0.17	0.51	1	0.98	1	0.66	0.8	0.99	0.34	0.3	0.24	0.16	0.13	0.1	0.09	0.1	0.1	0.11	0.12	0.12	0.45	0.12	0.36	0.84	1	0.77	0.64	0.54	0.32	0.29	0.28	0.19	0.17	0.09	0.06	0.07	0.04	0.03	0.06	0.04	0.03
NC_002516.2	CDS	612517	612717	+	PA0553	PA0553	809	420	0.09	0.39	0.88	1	0.83	0.51	0.79	0.75	0.36	0.29	0.21	0.15	0.11	0.13	0.06	0.09	0.08	0.15	0.13	0.12	0.52	0.09	0.19	0.77	0.9	0.98	1	0.6	0.57	0.49	0.48	0.36	0.33	0.16	0.08	0.11	0.03	0.02	0.09	0.02	0.06
NC_002516.2	CDS	612877	613218	+	PA0554	PA0554	1027	903	0.2	0.58	1	0.86	0.87	0.88	0.92	0.93	0.43	0.42	0.22	0.17	0.1	0.09	0.08	0.06	0.04	0.11	0.09	0.08	0.33	0.1	0.35	0.88	1	0.86	0.78	0.59	0.34	0.27	0.28	0.17	0.13	0.06	0.07	0.05	0.03	0.03	0.02	0.02	0.03
NC_002516.2	CDS	613338	614402	+	fda	PA0555	17662	8489	0.14	0.49	0.98	0.98	1	0.63	0.8	0.77	0.32	0.29	0.25	0.17	0.12	0.11	0.09	0.11	0.09	0.13	0.15	0.13	0.43	0.09	0.23	0.64	1	0.85	0.65	0.54	0.38	0.32	0.33	0.23	0.19	0.11	0.07	0.07	0.06	0.05	0.06	0.05	0.05
NC_002516.2	CDS	614468	614950	+	PA0556	PA0556	518	182	0.16	0.51	1	0.98	0.86	0.7	0.67	0.76	0.25	0.27	0.14	0.14	0.09	0.04	0.06	0.05	0.07	0.1	0.12	0.17	0.43	0.14	0.46	1	0.59	0.61	0.57	0.45	0.4	0.16	0.18	0.09	0.09	0.08	0	0.04	0.02	0.01	0.02	0.03	0.03
NC_002516.2	CDS	615607	616374	+	PA0558	PA0558	1039	788	0.13	0.39	0.68	0.74	0.8	0.66	0.66	1	0.39	0.48	0.39	0.28	0.18	0.1	0.08	0.15	0.11	0.13	0.1	0.17	0.43	0.15	0.29	0.49	1	0.92	0.95	0.72	0.51	0.41	0.52	0.43	0.42	0.22	0.11	0.1	0.1	0.07	0.05	0.06	0.07
NC_002516.2	CDS	616371	617549	-	PA0559	PA0559	1524	982	0.15	0.35	1	0.87	0.78	0.58	0.85	0.82	0.3	0.27	0.18	0.13	0.08	0.06	0.07	0.07	0.06	0.12	0.11	0.04	0.2	0.16	0.36	1	0.94	0.87	0.66	0.54	0.5	0.33	0.33	0.24	0.22	0.12	0.05	0.04	0.03	0.03	0.05	0.04	0.03
NC_002516.2	CDS	617662	618150	+	PA0560	PA0560	1892	2087	0.19	0.43	1	0.94	0.95	0.64	0.76	0.68	0.22	0.27	0.26	0.17	0.1	0.07	0.08	0.06	0.04	0.06	0.04	0.04	0.12	0.09	0.22	0.88	0.96	1	0.86	0.7	0.5	0.44	0.47	0.38	0.29	0.13	0.07	0.04	0.04	0.01	0.02	0.03	0.02
NC_002516.2	CDS	618176	619330	+	PA0561	PA0561	3643	2280	0.11	0.44	0.81	0.97	1	0.79	0.97	0.87	0.55	0.65	0.52	0.39	0.31	0.24	0.2	0.12	0.17	0.16	0.22	0.14	0.4	0.09	0.23	0.71	0.87	0.93	1	0.67	0.47	0.71	0.91	0.77	0.66	0.41	0.28	0.14	0.1	0.05	0.09	0.11	0.05
NC_002516.2	CDS	619332	620006	-	PA0562	PA0562	1283	787	0.16	0.44	1	0.72	0.78	0.59	0.72	0.94	0.31	0.27	0.18	0.14	0.07	0.09	0.08	0.05	0.06	0.1	0.11	0.1	0.21	0.11	0.28	0.87	1	0.8	0.86	0.68	0.41	0.41	0.39	0.28	0.23	0.17	0.09	0.06	0.02	0.06	0.03	0.01	0.08
NC_002516.2	CDS	620135	620488	-	PA0563	PA0563	5185	4029	0.11	0.42	1	0.84	0.68	0.43	0.46	0.38	0.16	0.15	0.12	0.08	0.04	0.04	0.03	0.04	0.03	0.05	0.05	0.05	0.15	0.07	0.22	0.78	1	0.88	0.66	0.49	0.35	0.28	0.3	0.24	0.16	0.11	0.08	0.07	0.04	0.04	0.04	0.05	0.05
NC_002516.2	CDS	620666	621577	-	PA0564	PA0564	981	633	0.15	0.47	0.76	1	0.85	0.51	0.77	0.85	0.29	0.21	0.17	0.12	0.05	0.05	0.06	0.03	0.06	0.05	0.11	0.05	0.16	0.12	0.28	0.95	1	0.96	0.83	0.58	0.32	0.28	0.2	0.17	0.09	0.07	0.03	0.04	0	0.05	0.02	0.02	0.02
NC_002516.2	CDS	622023	622538	-	PA0566	PA0566	659	345	0.2	0.6	1	0.88	0.44	0.49	0.48	0.47	0.15	0.16	0.12	0.09	0.04	0.05	0.04	0.01	0.06	0.08	0.09	0.07	0.16	0.12	0.29	1	0.81	0.46	0.48	0.29	0.26	0.19	0.2	0.12	0.08	0.07	0.03	0.06	0.03	0.01	0.02	0.03	0.01
NC_002516.2	CDS	622894	623352	-	PA0568	PA0568	395	457	0.12	0.57	0.87	0.8	1	0.55	0.68	0.99	0.42	0.37	0.37	0.21	0.13	0.13	0.06	0.15	0.09	0.19	0.17	0.14	0.67	0.23	0.21	0.73	1	0.72	0.68	0.68	0.48	0.45	0.53	0.51	0.32	0.22	0.13	0.1	0.19	0.06	0.18	0.15	0.18
NC_002516.2	CDS	623368	623838	-	PA0569	PA0569	713	346	0.1	0.36	0.6	0.52	1	0.5	0.59	0.78	0.32	0.34	0.2	0.17	0.07	0.06	0.13	0.06	0.17	0.17	0.1	0.11	0.32	0.09	0.43	1	0.63	0.59	0.93	0.68	0.44	0.37	0.44	0.45	0.38	0.16	0.17	0.07	0.15	0.06	0.1	0.11	0.11
NC_002516.2	CDS	623852	624199	-	PA0570	PA0570	818	310	0.14	0.33	0.43	0.54	0.61	0.56	0.68	1	0.39	0.45	0.21	0.17	0.15	0.14	0.13	0.06	0.1	0.12	0.08	0.11	0.3	0.17	0.27	0.74	1	0.37	0.44	0.54	0.35	0.27	0.38	0.21	0.19	0.1	0.05	0.01	0.02	0.05	0.01	0.05	0.02
NC_002516.2	CDS	624189	624803	-	PA0571	PA0571	685	567	0.15	0.47	1	0.86	0.9	0.61	0.78	0.77	0.3	0.31	0.23	0.19	0.13	0.1	0.08	0.12	0.08	0.09	0.08	0.13	0.27	0.11	0.29	0.69	1	0.78	0.8	0.51	0.38	0.27	0.32	0.14	0.16	0.09	0.02	0.05	0.03	0.02	0.01	0.03	0.04
NC_002516.2	CDS	624994	627765	-	PA0572	PA0572	1196	374	0.2	0.5	0.98	1	0.7	0.5	0.74	0.94	0.33	0.29	0.27	0.19	0.17	0.1	0.15	0.13	0.08	0.21	0.09	0.15	0.68	0.11	0.34	0.77	1	0.64	0.64	0.63	0.49	0.42	0.22	0.27	0.19	0.17	0.14	0.05	0.05	0.11	0.02	0.05	0.05
NC_002516.2	CDS	628335	628670	-	PA0573	PA0573	314	189	0.16	0.45	0.96	0.98	1	0.36	0.75	0.74	0.27	0.32	0.18	0.13	0.07	0.08	0.12	0.04	0.09	0.07	0.16	0.13	0.26	0.16	0.18	0.53	1	0.77	0.66	0.51	0.43	0.38	0.23	0.22	0.2	0.11	0.08	0.04	0.02	0.05	0.04	0.06	0.05
NC_002516.2	CDS	628763	629884	-	PA0574	PA0574	2972	3668	0.17	0.48	0.84	1	0.8	0.63	0.73	0.66	0.27	0.24	0.18	0.11	0.1	0.08	0.06	0.05	0.05	0.05	0.05	0.05	0.13	0.15	0.31	0.82	1	0.73	0.75	0.46	0.39	0.36	0.35	0.27	0.18	0.09	0.05	0.05	0.04	0.03	0.04	0.02	0.03
NC_002516.2	tRNA	630434	630510	-	PA0574.1	PA0574.1	2337	1627	0.87	1	0.95	0.31	0.19	0.08	0.08	0.08	0.04	0.01	0.02	0.01	0	0	0.01	0.01	0	0.01	0.02	0.01	0.03	0.71	0.77	1	0.47	0.31	0.14	0.12	0.06	0.07	0.05	0.02	0.03	0.01	0.01	0	0.01	0.01	0.01	0.01	0.01
NC_002516.2	CDS	630527	634264	-	PA0575	PA0575	1121	1421	0.15	0.36	1	0.77	0.91	0.6	0.75	0.74	0.36	0.29	0.21	0.13	0.1	0.06	0.14	0.05	0.04	0.09	0.1	0.08	0.27	0.09	0.23	0.66	1	0.87	0.82	0.58	0.52	0.38	0.37	0.29	0.23	0.19	0.11	0.07	0.06	0.04	0.07	0.06	0.05
NC_002516.2	CDS	634371	636224	-	rpoD	PA0576	48629	60195	0.13	0.44	0.98	1	0.91	0.59	0.65	0.61	0.23	0.21	0.15	0.11	0.08	0.07	0.06	0.06	0.06	0.08	0.09	0.07	0.26	0.1	0.24	0.73	1	0.86	0.69	0.48	0.31	0.26	0.25	0.17	0.16	0.09	0.06	0.05	0.04	0.04	0.05	0.05	0.03
NC_002516.2	CDS	636304	638298	-	dnaG	PA0577	13899	12279	0.2	0.55	1	0.85	0.88	0.59	0.75	0.77	0.32	0.32	0.24	0.17	0.12	0.09	0.09	0.07	0.06	0.08	0.11	0.08	0.26	0.13	0.32	0.86	1	0.83	0.72	0.52	0.41	0.36	0.37	0.26	0.24	0.13	0.08	0.06	0.04	0.04	0.04	0.03	0.03
NC_002516.2	CDS	638381	638830	-	PA0578	PA0578	11410	9471	0.11	0.39	1	0.96	0.76	0.5	0.56	0.58	0.19	0.16	0.1	0.07	0.05	0.03	0.04	0.03	0.04	0.03	0.05	0.04	0.12	0.08	0.21	0.77	1	0.84	0.68	0.52	0.31	0.21	0.23	0.18	0.14	0.08	0.05	0.05	0.03	0.03	0.03	0.02	0.02
NC_002516.2	CDS	638900	639115	-	rpsU	PA0579	24110	34171	0.13	0.49	1	0.73	0.68	0.41	0.46	0.48	0.12	0.09	0.07	0.04	0.03	0.02	0.02	0.02	0.01	0.02	0.03	0.02	0.07	0.12	0.34	0.82	1	0.73	0.55	0.37	0.23	0.18	0.18	0.12	0.1	0.05	0.03	0.02	0.02	0.01	0.01	0.02	0.01
NC_002516.2	CDS	639316	640341	+	gcp	PA0580	6498	3402	0.18	0.55	1	0.92	0.91	0.62	0.81	0.9	0.33	0.31	0.23	0.14	0.11	0.09	0.1	0.09	0.08	0.11	0.1	0.09	0.32	0.19	0.4	0.97	1	0.9	0.92	0.72	0.52	0.38	0.34	0.26	0.21	0.12	0.08	0.09	0.04	0.04	0.06	0.05	0.04
NC_002516.2	CDS	640420	640989	-	PA0581	PA0581	1645	1173	0.21	0.57	1	0.68	0.67	0.42	0.5	0.44	0.18	0.16	0.1	0.07	0.05	0.04	0.03	0.02	0.01	0.04	0.05	0.03	0.14	0.22	0.37	1	0.79	0.61	0.58	0.36	0.29	0.25	0.22	0.14	0.13	0.05	0.02	0.04	0.02	0.02	0.01	0.02	0.01
NC_002516.2	CDS	641073	641426	+	folB	PA0582	1948	675	0.15	0.55	1	0.93	0.85	0.71	0.83	0.84	0.29	0.28	0.16	0.11	0.07	0.05	0.07	0.07	0.07	0.08	0.09	0.07	0.24	0.15	0.27	1	0.87	1	0.93	0.9	0.52	0.36	0.37	0.26	0.26	0.12	0.18	0.08	0.08	0.04	0.04	0.05	0.04
NC_002516.2	CDS	641417	641959	+	PA0583	PA0583	2040	561	0.19	0.47	1	0.92	0.93	0.68	0.85	0.83	0.32	0.3	0.21	0.15	0.11	0.08	0.05	0.07	0.08	0.09	0.11	0.11	0.32	0.13	0.34	0.84	1	0.95	0.79	0.71	0.41	0.34	0.28	0.21	0.31	0.17	0.11	0.1	0.04	0.1	0.04	0.06	0.04
NC_002516.2	CDS	641932	643164	-	cca	PA0584	1515	1200	0.18	0.5	0.82	1	0.75	0.56	0.67	0.69	0.29	0.24	0.15	0.12	0.07	0.06	0.07	0.06	0.06	0.07	0.09	0.08	0.24	0.13	0.34	0.87	1	0.97	0.74	0.66	0.46	0.35	0.42	0.25	0.21	0.11	0.06	0.07	0.04	0.04	0.03	0.04	0.04
NC_002516.2	CDS	643208	643714	-	PA0585	PA0585	182	219	0.09	0.42	0.81	1	0.65	0.55	0.5	0.54	0.32	0.13	0.07	0.04	0.08	0.06	0.02	0	0.09	0.03	0.04	0.09	0.03	0.07	0.3	0.48	0.69	1	0.57	0.54	0.61	0.3	0.39	0.14	0.14	0.07	0.05	0.02	0.04	0	0.03	0.02	0.01
NC_002516.2	CDS	643808	645361	-	PA0586	PA0586	1200	831	0.05	0.22	0.61	0.89	0.73	0.55	0.87	1	0.41	0.4	0.34	0.25	0.22	0.16	0.11	0.09	0.11	0.15	0.14	0.09	0.42	0.09	0.23	0.65	0.75	1	0.9	0.78	0.54	0.66	0.94	0.63	0.44	0.19	0.2	0.03	0.14	0.06	0.12	0.14	0.12
NC_002516.2	CDS	645358	646629	-	PA0587	PA0587	819	760	0.14	0.3	0.83	0.77	1	0.71	0.75	0.75	0.51	0.51	0.42	0.3	0.2	0.24	0.13	0.15	0.14	0.17	0.12	0.14	0.52	0.09	0.19	0.7	1	0.97	0.82	0.48	0.48	0.4	0.61	0.39	0.34	0.16	0.08	0.13	0.07	0.02	0.13	0.1	0.07
NC_002516.2	CDS	646730	648652	-	PA0588	PA0588	2059	2153	0.09	0.4	0.76	0.74	0.83	0.66	0.79	1	0.41	0.45	0.35	0.19	0.15	0.13	0.11	0.07	0.12	0.12	0.15	0.13	0.41	0.14	0.26	0.78	1	0.99	0.92	0.65	0.51	0.47	0.54	0.43	0.39	0.23	0.17	0.09	0.11	0.07	0.1	0.08	0.07
NC_002516.2	CDS	648931	649263	-	PA0589	PA0589	1985	1274	0.09	0.41	0.83	0.85	0.77	0.52	0.91	1	0.33	0.29	0.23	0.16	0.15	0.13	0.08	0.08	0.09	0.14	0.13	0.12	0.32	0.14	0.36	0.86	1	0.96	0.89	0.75	0.51	0.4	0.35	0.25	0.22	0.11	0.06	0.07	0.08	0.04	0.05	0.04	0.05
NC_002516.2	CDS	649307	650158	-	apaH	PA0590	5663	4495	0.17	0.51	0.88	1	0.98	0.59	0.81	0.86	0.32	0.31	0.2	0.13	0.1	0.11	0.08	0.08	0.07	0.1	0.11	0.1	0.34	0.14	0.29	0.76	1	1	0.98	0.79	0.53	0.38	0.35	0.24	0.19	0.12	0.07	0.07	0.06	0.04	0.04	0.05	0.04
NC_002516.2	CDS	650158	650538	-	PA0591	PA0591	2495	1952	0.15	0.36	0.85	0.78	0.78	0.6	0.9	1	0.36	0.35	0.25	0.17	0.12	0.11	0.11	0.07	0.08	0.13	0.09	0.13	0.27	0.11	0.28	0.77	0.92	1	0.99	0.99	0.74	0.58	0.54	0.31	0.26	0.18	0.11	0.08	0.07	0.09	0.06	0.06	0.04
NC_002516.2	CDS	650575	651381	-	ksgA	PA0592	6462	4216	0.11	0.34	0.87	0.83	0.96	0.64	0.97	1	0.38	0.33	0.24	0.16	0.15	0.1	0.09	0.09	0.08	0.13	0.13	0.11	0.34	0.11	0.27	0.69	1	0.86	0.76	0.7	0.46	0.41	0.38	0.24	0.22	0.14	0.06	0.11	0.06	0.04	0.05	0.04	0.04
NC_002516.2	CDS	651497	652483	-	pdxA	PA0593	12428	6424	0.27	0.59	1	0.95	0.82	0.53	0.74	0.74	0.26	0.22	0.14	0.1	0.08	0.06	0.06	0.05	0.05	0.06	0.09	0.08	0.22	0.22	0.35	0.89	1	0.8	0.67	0.53	0.29	0.27	0.26	0.16	0.13	0.08	0.06	0.04	0.03	0.02	0.03	0.03	0.04
NC_002516.2	CDS	652480	653772	-	surA	PA0594	29119	20867	0.16	0.52	1	0.99	0.97	0.65	0.8	0.79	0.27	0.24	0.18	0.13	0.1	0.07	0.08	0.08	0.08	0.08	0.11	0.09	0.33	0.13	0.28	0.79	1	0.93	0.8	0.6	0.41	0.29	0.29	0.19	0.17	0.11	0.07	0.07	0.05	0.04	0.04	0.05	0.05
NC_002516.2	CDS	653753	656527	-	ostA	PA0595	71934	60460	0.14	0.39	0.83	0.91	1	0.67	0.89	0.87	0.36	0.32	0.27	0.19	0.14	0.11	0.09	0.1	0.09	0.13	0.14	0.13	0.42	0.11	0.25	0.72	1	0.95	0.83	0.64	0.47	0.42	0.43	0.29	0.25	0.13	0.08	0.07	0.06	0.06	0.06	0.06	0.05
NC_002516.2	CDS	656654	657670	+	PA0596	PA0596	4848	2472	0.15	0.38	1	0.81	0.86	0.59	0.69	0.86	0.31	0.29	0.25	0.2	0.14	0.12	0.1	0.11	0.11	0.15	0.15	0.13	0.51	0.15	0.33	0.82	1	0.98	0.82	0.64	0.54	0.4	0.44	0.36	0.3	0.18	0.12	0.1	0.07	0.05	0.06	0.05	0.05
NC_002516.2	CDS	657667	658341	+	PA0597	PA0597	1245	640	0.15	0.5	1	0.88	0.76	0.48	0.87	0.88	0.33	0.26	0.26	0.19	0.15	0.13	0.15	0.1	0.12	0.18	0.23	0.19	0.72	0.13	0.34	1	0.97	0.94	0.97	0.58	0.49	0.31	0.42	0.26	0.26	0.18	0.14	0.09	0.06	0.07	0.06	0.09	0.08
NC_002516.2	CDS	658343	659101	+	PA0598	PA0598	1947	1261	0.16	0.39	0.77	0.92	0.8	0.69	1	1	0.54	0.57	0.43	0.32	0.26	0.25	0.17	0.19	0.26	0.31	0.24	0.25	0.83	0.16	0.3	0.82	1	0.83	0.76	0.76	0.46	0.43	0.65	0.53	0.5	0.31	0.23	0.17	0.14	0.18	0.12	0.12	0.14
NC_002516.2	CDS	659102	660163	-	PA0599	PA0599	1104	834	0.13	0.43	1	0.93	0.81	0.61	0.79	0.68	0.21	0.23	0.11	0.09	0.07	0.03	0.01	0.05	0.05	0.08	0.04	0.07	0.12	0.19	0.26	0.89	1	0.66	0.79	0.92	0.4	0.33	0.33	0.19	0.21	0.11	0.06	0.12	0.02	0.02	0.04	0.03	0.05
NC_002516.2	CDS	660315	662708	+	PA0600	PA0600	3953	2529	0.23	0.54	1	0.92	0.98	0.65	0.86	0.95	0.36	0.39	0.29	0.21	0.13	0.13	0.13	0.12	0.13	0.12	0.18	0.13	0.44	0.16	0.39	0.92	0.92	1	0.86	0.73	0.52	0.56	0.51	0.37	0.35	0.22	0.12	0.11	0.07	0.05	0.07	0.06	0.06
NC_002516.2	CDS	662754	663386	+	PA0601	PA0601	1296	972	0.08	0.37	0.87	0.75	1	0.59	0.78	0.92	0.35	0.28	0.26	0.18	0.14	0.14	0.07	0.1	0.08	0.07	0.09	0.09	0.32	0.07	0.16	0.64	1	0.74	0.72	0.61	0.41	0.33	0.38	0.36	0.24	0.17	0.08	0.07	0.08	0.05	0.04	0.03	0.06
NC_002516.2	CDS	663515	664549	+	PA0602	PA0602	1254	742	0.14	0.5	0.78	1	0.93	0.52	0.64	0.75	0.5	0.43	0.45	0.33	0.23	0.26	0.06	0.13	0.11	0.11	0.15	0.07	0.4	0.13	0.24	1	1	0.97	0.9	0.76	0.65	0.5	0.68	0.5	0.47	0.39	0.14	0.11	0.04	0.07	0.1	0.06	0.05
NC_002516.2	CDS	664783	665892	+	PA0603	PA0603	10308	12975	0.16	0.51	0.94	1	0.97	0.68	0.82	0.9	0.34	0.35	0.26	0.16	0.1	0.09	0.1	0.07	0.07	0.09	0.1	0.1	0.25	0.09	0.27	0.81	1	0.92	0.83	0.65	0.49	0.41	0.42	0.29	0.26	0.14	0.1	0.09	0.05	0.05	0.05	0.05	0.04
NC_002516.2	CDS	665948	666994	+	PA0604	PA0604	7764	10534	0.24	0.57	1	0.97	0.95	0.62	0.83	0.93	0.36	0.35	0.31	0.22	0.17	0.14	0.13	0.1	0.11	0.13	0.15	0.12	0.45	0.15	0.28	0.75	1	0.89	0.79	0.65	0.43	0.39	0.37	0.29	0.28	0.17	0.12	0.1	0.08	0.08	0.09	0.1	0.09
NC_002516.2	CDS	667108	668355	+	PA0605	PA0605	8284	5755	0.12	0.37	0.73	0.81	0.85	0.59	0.91	1	0.34	0.39	0.3	0.25	0.2	0.13	0.14	0.14	0.12	0.18	0.23	0.19	0.58	0.1	0.23	0.68	1	0.8	0.78	0.6	0.48	0.47	0.43	0.34	0.34	0.18	0.13	0.13	0.1	0.1	0.14	0.12	0.13
NC_002516.2	CDS	668461	669291	+	PA0606	PA0606	4509	2041	0.23	0.54	1	0.97	0.93	0.61	0.79	0.84	0.29	0.25	0.19	0.14	0.1	0.08	0.1	0.11	0.09	0.15	0.16	0.1	0.5	0.18	0.35	0.84	1	0.82	0.65	0.64	0.4	0.33	0.32	0.25	0.23	0.13	0.08	0.07	0.09	0.05	0.11	0.08	0.07
NC_002516.2	CDS	669415	670089	+	rpe	PA0607	6322	3287	0.14	0.45	1	0.94	0.97	0.58	0.73	0.71	0.22	0.23	0.17	0.12	0.1	0.07	0.06	0.08	0.08	0.08	0.08	0.08	0.23	0.13	0.24	0.84	1	0.79	0.66	0.53	0.36	0.29	0.3	0.17	0.15	0.08	0.04	0.04	0.03	0.03	0.03	0.03	0.03
NC_002516.2	CDS	670089	670907	+	PA0608	PA0608	5735	4011	0.15	0.36	0.73	0.81	0.94	0.72	0.95	1	0.39	0.36	0.26	0.16	0.1	0.09	0.07	0.1	0.07	0.11	0.11	0.09	0.29	0.16	0.31	0.78	1	0.98	0.98	0.76	0.63	0.56	0.58	0.36	0.32	0.17	0.11	0.07	0.07	0.07	0.05	0.07	0.06
NC_002516.2	CDS	670980	672458	+	trpE	PA0609	7862	4295	0.17	0.47	1	0.92	1	0.61	0.83	0.82	0.34	0.31	0.26	0.17	0.1	0.08	0.09	0.09	0.08	0.1	0.13	0.1	0.34	0.13	0.24	0.91	1	0.92	0.82	0.52	0.4	0.4	0.4	0.26	0.24	0.14	0.07	0.06	0.05	0.05	0.05	0.05	0.04
NC_002516.2	CDS	672777	673091	-	prtN	PA0610	980	655	0.06	0.36	0.76	0.72	1	0.59	0.7	0.87	0.28	0.26	0.2	0.16	0.06	0.1	0.1	0.02	0.04	0.1	0.15	0.09	0.18	0.12	0.24	0.8	0.9	0.94	1	0.54	0.53	0.39	0.38	0.3	0.19	0.13	0.05	0.04	0.03	0.02	0.05	0.03	0.02
NC_002516.2	CDS	673191	673961	-	prtR	PA0611	3372	3554	0.14	0.39	0.93	1	1	0.57	0.7	0.81	0.31	0.27	0.21	0.15	0.1	0.07	0.07	0.11	0.06	0.09	0.14	0.1	0.3	0.11	0.24	0.7	1	0.9	0.71	0.5	0.34	0.27	0.26	0.21	0.16	0.1	0.06	0.04	0.03	0.04	0.03	0.03	0.04
NC_002516.2	CDS	675861	676376	+	PA0615	PA0615	751	538	0.16	0.48	1	0.7	0.64	0.4	0.6	0.4	0.12	0.11	0.08	0.05	0.04	0.03	0.05	0.02	0.01	0.03	0.06	0.03	0.16	0.11	0.36	0.89	1	0.88	0.72	0.5	0.38	0.24	0.2	0.15	0.14	0.04	0.01	0.03	0	0.03	0.02	0.02	0.02
NC_002516.2	CDS	676373	676930	+	PA0616	PA0616	428	343	0.08	0.17	0.47	0.58	0.59	0.56	0.71	1	0.34	0.25	0.23	0.2	0.13	0.07	0.1	0.04	0.1	0.03	0.1	0.11	0.46	0.06	0.11	0.8	0.86	0.77	1	0.9	0.97	0.44	0.49	0.4	0.34	0.15	0.13	0.11	0.07	0.1	0.05	0.06	0.05
NC_002516.2	CDS	677083	677409	+	PA0617	PA0617	160	103	0.09	0.41	0.33	0.24	0.58	0.4	0.36	1	0.14	0.3	0.19	0.13	0.11	0.2	0.18	0.05	0.04	0.16	0.08	0.13	0.91	0.12	0.35	0.59	0.92	0.39	0.67	1	0.75	0.27	0.48	0.27	0.28	0.04	0.25	0.22	0.04	0.04	0.16	0.05	0.09
NC_002516.2	CDS	677406	678293	+	PA0618	PA0618	432	192	0.12	0.27	0.85	0.8	0.8	0.75	0.57	0.79	0.29	0.32	0.28	0.19	0.2	0.22	0.12	0.22	0.21	0.17	0.13	0.3	1	0.14	0.38	0.48	0.84	0.23	1	0.64	0.34	0.18	0.33	0.26	0.21	0.08	0.06	0	0.07	0.04	0.06	0.04	0.08
NC_002516.2	CDS	678286	678819	+	PA0619	PA0619	220	105	0.13	0.31	0.32	0.44	0.78	0.43	0.64	0.73	0.27	0.18	0.3	0.14	0.12	0.07	0	0.08	0.15	0.16	0.2	0.08	1	0.13	0.13	0.57	0.59	1	0.57	0.53	0.19	0.29	0.32	0.43	0.19	0.16	0	0.08	0.11	0.05	0.03	0.04	0
NC_002516.2	CDS	678821	680896	+	PA0620	PA0620	2014	1629	0.17	0.64	0.98	1	0.75	0.61	0.7	0.75	0.3	0.31	0.23	0.16	0.12	0.09	0.09	0.15	0.07	0.09	0.17	0.12	0.57	0.12	0.27	0.76	1	0.95	0.89	0.68	0.43	0.44	0.47	0.35	0.25	0.11	0.06	0.08	0.06	0.05	0.06	0.04	0.04
NC_002516.2	CDS	680893	681351	+	PA0621	PA0621	397	377	0.12	0.37	0.69	0.95	0.93	0.68	1	0.98	0.4	0.4	0.29	0.26	0.09	0.13	0.08	0.06	0.08	0.12	0.18	0.19	0.65	0.14	0.23	0.76	0.99	1	0.8	0.63	0.44	0.43	0.45	0.27	0.28	0.11	0.07	0.14	0.04	0.04	0.03	0.06	0.05
NC_002516.2	CDS	681394	682554	+	PA0622	PA0622	978	587	0.12	0.46	0.83	0.76	0.79	0.68	0.85	0.91	0.32	0.34	0.26	0.2	0.17	0.16	0.14	0.08	0.12	0.17	0.14	0.17	1	0.1	0.26	0.68	1	0.91	0.88	0.85	0.47	0.4	0.38	0.37	0.36	0.17	0.08	0.16	0.09	0.03	0.12	0.08	0.12
NC_002516.2	CDS	682567	683070	+	PA0623	PA0623	391	248	0.1	0.4	1	0.74	0.7	0.53	0.68	0.6	0.29	0.26	0.24	0.24	0.14	0.14	0.02	0.09	0.13	0.1	0.26	0.14	0.89	0.04	0.19	0.68	0.79	1	0.79	0.36	0.33	0.28	0.37	0.24	0.31	0.13	0.1	0.1	0.12	0.08	0.07	0.11	0.16
NC_002516.2	CDS	683085	683429	+	PA0624	PA0624	199	155	0.08	0.3	0.98	1	0.74	0.45	0.61	0.49	0.24	0.28	0.15	0.14	0.13	0.14	0.17	0.09	0.1	0.22	0.18	0.15	0.96	0.18	0.41	1	0.69	0.78	0.75	0.67	0.33	0.16	0.34	0.13	0.27	0.12	0.15	0.08	0.1	0.04	0	0.07	0.01
NC_002516.2	CDS	683599	685836	+	PA0625	PA0625	703	652	0.09	0.33	0.67	0.44	0.45	0.35	0.41	0.47	0.26	0.26	0.27	0.19	0.27	0.15	0.1	0.14	0.24	0.32	0.23	0.17	1	0.1	0.24	0.81	1	0.71	0.89	0.78	0.45	0.38	0.31	0.22	0.32	0.2	0.21	0.13	0.05	0.15	0.14	0.07	0.13
NC_002516.2	CDS	685846	686718	+	PA0626	PA0626	253	259	0.09	0.32	0.7	0.97	1	0.44	0.67	0.45	0.26	0.22	0.13	0.19	0.11	0	0.18	0.1	0.13	0.12	0.11	0.08	0.61	0.18	0.37	0.9	1	0.69	0.71	0.48	0.38	0.32	0.27	0.18	0.17	0.1	0.03	0.07	0.02	0.05	0.04	0.03	0.08
NC_002516.2	CDS	686957	687946	+	PA0628	PA0628	282	266	0.1	0.19	0.42	0.56	0.54	0.32	0.67	0.59	0.31	0.23	0.38	0.29	0.09	0.05	0.04	0.12	0.21	0.2	0.19	0.16	1	0.05	0.08	0.74	0.89	1	0.81	0.67	0.55	0.37	0.5	0.46	0.28	0.23	0.11	0.06	0.03	0	0.03	0.05	0.06
NC_002516.2	CDS	689537	690031	+	PA0633	PA0633	231	208	0.1	0.31	1	0.78	0.66	0.3	0.51	0.65	0.22	0.19	0.19	0.14	0.15	0.08	0.03	0.06	0.03	0.06	0.1	0.1	0.44	0.1	0.22	0.86	1	0.88	0.63	0.58	0.35	0.3	0.34	0.18	0.19	0.09	0.04	0.06	0.03	0	0.05	0.06	0.03
NC_002516.2	CDS	690043	690390	+	PA0634	PA0634	205	191	0.11	0.23	0.84	1	0.77	0.57	0.63	0.63	0.25	0.31	0.29	0.13	0.09	0.18	0.07	0.11	0.2	0.01	0.11	0.22	0.86	0.18	0.4	0.95	0.6	1	0.83	0.86	0.5	0.3	0.54	0.29	0.3	0.15	0.05	0	0.12	0	0.07	0.02	0.07
[truncated: 8,119 more rows]
[truncated: 5 more columns]
