# Supplementary material for: A Grad-seq View of RNA and Protein Complexes in Pseudomonas aeruginosa under Standard and Bacteriophage Predation Conditions
Source: mBio. 2021 Feb 9;12(1):e03454-20. doi: 10.1128/mBio.03454-20 (PMC8545117; doi:10.1128/mBio.03454-20)
Supplement: TABLE S2 [file mbio.03454-20-st002.xlsx]

## Sheet: oligonucleotides
oligo name	sequence (5´-3´)	used for
Northern probing
JVO-15844	CTGCTAGCCGCATTAAGCAG	NP: tmRNA
JVO-15847	GGTTGCAGTAGACCTTAAGGC	NP: ssrS (6S)
JVO-15848	TGAGTTCGGGAAGGGATCAGG	NP: 5S rRNA
JVO-16164	TGCGTGCTCTGTGTATCCGGGAGGATCAGC	NP: PhrS
JVO-16165	ATACAAAAAAGCCCTCCGCCTGCGAACCCC	NP: P35
JVO-16259	GCTGGAGTCGTTACGTGTTG	NP: crcZ
JVO-18828	GACTTCCTTGATGTTGATCCGGCCTTC	NP: rne probe for Pseudomonas aeruginosa PAO1
JVO-18829	GGTGATGTCCCTGAGCCGATAA	NP: pRNA for Pseudomonas aeruginosa PAO1
JVO-18830	GTTCTACCACCGAGTGTGTTTAGTGG	NP: 3UTR PHIKZ298
JVO-18831	CCCGTTATCACTCGTTGATAATTGATTTG	NP: 5UTR PHIKZ_p40
JVO-18950	CTAAACACTGCAAAGGAGCATCG	NP: probe for ErsA in PAO1
JVO-18951	GCATGAAGTGTCCGGAGCTCTAC	NP: probe for 3UTR of PA2758 in PAO1
JVO-16029	ATTCAGTGGGCCAAGATGTGA	NP: operon 88
JVO-16261	GAATTTATTCATTTTAGCTAGCATTG	NP: operon 54

## Sheet: strains
strain	relevant marker/genotype	reference/source
JVS-11761	wt	Pseudomonas aeruginosa PAO1, DSM-number: 22644
JVS-11832	wt	PHIKZ phage lysate
